# Supplementary material for: Machine-guided design of cell-type-targeting cis-regulatory elements
Source: Nature. 2024 Oct 23;634(8036):1211–20. doi: 10.1038/s41586-024-08070-z (PMC11525185; doi:10.1038/s41586-024-08070-z)
Supplement: Supplementary file 3 — Accession information for reference datasets. Identifying codes, URLs and usage information for accession of reference datasets. [file 41586_2024_8070_MOESM3_ESM.xlsx]

## Sheet: Sheet1
Accession	Database	Description	Link	Usage
ENCSR425FOI	ENCODE	GRCh38 reference sequence	https://www.encodeproject.org/files/GRCh38_no_alt_analysis_set_GCA_000001405.15/@@download/GRCh38_no_alt_analysis_set_GCA_000001405.15.fasta.gz
ENCSR425FOI	ENCODE	GRCh38 chrom sizes	https://www.encodeproject.org/files/GRCh38_EBV.chrom.sizes/@@download/GRCh38_EBV.chrom.sizes.tsv
ENCFF356LFX	ENCODE	GRCh38 blacklist	https://www.encodeproject.org/files/ENCFF356LFX/@@download/ENCFF356LFX.bed.gz
Homo_sapiens/241-mammalian-2020v2.bigWig	Zoonomia	PhyloP scores, human alignment	https://cgl.gi.ucsc.edu/data/cactus/241-mammalian-2020v2-hub/Homo_sapiens/241-mammalian-2020v2.bigWig	Comparison with Contrib scores
ENCFF274YGF	ENCODE	DHS K526 narrow bed	https://www.encodeproject.org/files/ENCFF274YGF/@@download/ENCFF274YGF.bed.gz	Functional characterization of Malinois genome-wide predictions
ENCFF972GVB	ENCODE	DHS K562 bigwig	https://www.encodeproject.org/files/ENCFF972GVB/@@download/ENCFF972GVB.bigWig	Functional characterization of Malinois genome-wide predictions
ENCFF748QCZ	ENCODE	DHS HepG2 narrow bed	https://www.encodeproject.org/files/ENCFF748QCZ/@@download/ENCFF748QCZ.bed.gz	Functional characterization of Malinois genome-wide predictions
ENCFF714ISB	ENCODE	DHS HepG2 bigwig	https://www.encodeproject.org/files/ENCFF714ISB/@@download/ENCFF714ISB.bigWig	Functional characterization of Malinois genome-wide predictions
ENCFF752OZB	ENCODE	DHS SK-N-SH narrow bed	https://www.encodeproject.org/files/ENCFF752OZB/@@download/ENCFF752OZB.bed.gz	Func char of Malinois genome-wide signal and Selection of DHS natural sequences
ENCFF280RMA	ENCODE	DHS SK-N-SH bigwig	https://www.encodeproject.org/files/ENCFF280RMA/@@download/ENCFF280RMA.bigWig	Func char of Malinois genome-wide signal and Selection of DHS natural sequences
ENCFF414OGC	ENCODE	DHS K562 bigwig	https://www.encodeproject.org/files/ENCFF414OGC/@@download/ENCFF414OGC.bigWig	Selection of DHS natural sequences
ENCFF185XRG	ENCODE	DHS K562 narrow bed	https://www.encodeproject.org/files/ENCFF185XRG/@@download/ENCFF185XRG.bed.gz	Selection of DHS natural sequences
ENCFF113VII	ENCODE	DHS HepG2 bigwig	https://www.encodeproject.org/files/ENCFF113VII/@@download/ENCFF113VII.bigWig	Selection of DHS natural sequences
ENCFF897NME	ENCODE	DHS HepG2 narrow bed	https://www.encodeproject.org/files/ENCFF897NME/@@download/ENCFF897NME.bed.gz	Selection of DHS natural sequences
ENCFF544LXB	ENCODE	H3K27ac K562 narrow bed	https://www.encodeproject.org/files/ENCFF544LXB/@@download/ENCFF544LXB.bed.gz	Selection of DHS natural sequences
ENCFF465GBD	ENCODE	H3K27ac K562 bigwig	https://www.encodeproject.org/files/ENCFF465GBD/@@download/ENCFF465GBD.bigWig	Functional characterization of Malinois genome-wide predictions
ENCFF392KDI	ENCODE	H3K27ac HepG2 narrow bed	https://www.encodeproject.org/files/ENCFF392KDI/@@download/ENCFF392KDI.bed.gz	Selection of DHS natural sequences
ENCFF493VUL	ENCODE	H3K27ac HepG2 bigwig	https://www.encodeproject.org/files/ENCFF493VUL/@@download/ENCFF493VUL.bigWig	Functional characterization of Malinois genome-wide predictions
ENCFF138VUT	ENCODE	H3K27ac SK-N-SH narrow bed	https://www.encodeproject.org/files/ENCFF138VUT/@@download/ENCFF138VUT.bed.gz	Selection of DHS natural sequences
ENCFF287KJY	ENCODE	H3K27ac SK-N-SH bigwig	https://www.encodeproject.org/files/ENCFF287KJY/@@download/ENCFF287KJY.bigWig	Functional characterization of Malinois genome-wide predictions
ENCFF045TVA	ENCODE	STARR-seq K562 enrichments bed	https://www.encodeproject.org/files/ENCFF045TVA/@@download/ENCFF045TVA.bed.gz	Functional characterization of Malinois genome-wide predictions
ENCFF611ZHY	ENCODE	STARR-seq K562 normalized signal bigwig	https://www.encodeproject.org/files/ENCFF611ZHY/@@download/ENCFF611ZHY.bigWig	Functional characterization of Malinois genome-wide predictions
ENCFF047LDJ	ENCODE	STARR-seq HepG2 enrichments bed	https://www.encodeproject.org/files/ENCFF047LDJ/@@download/ENCFF047LDJ.bed.gz	Functional characterization of Malinois genome-wide predictions
ENCFF032JIP	ENCODE	STARR-seq HepG2 normalized signal bigwig	https://www.encodeproject.org/files/ENCFF032JIP/@@download/ENCFF032JIP.bigWig	Functional characterization of Malinois genome-wide predictions
ENCSR926EJQ	ENCODE	Candidate Cis-Regulatory Elements (CTCF Only)	https://www.encodeproject.org/annotations/ENCSR926EJQ/	Intersection of DHS/Malinois Natural Sequences with cCREs
ENCSR405FRQ	ENCODE	Candidate Cis-Regulatory Elements (promoter-like)	https://www.encodeproject.org/annotations/ENCSR405FRQ/	Intersection of DHS/Malinois Natural Sequences with cCREs
ENCSR461KLY	ENCODE	Candidate Cis-Regulatory Elements (distal enhancer-like)	https://www.encodeproject.org/annotations/ENCSR471KRT/	Intersection of DHS/Malinois Natural Sequences with cCREs
ENCSR471KRT	ENCODE	Candidate Cis-Regulatory Elements (proximal enhancer-like)	https://www.encodeproject.org/annotations/ENCSR471KRT/	Intersection of DHS/Malinois Natural Sequences with cCREs
ENCFF996ECA	ENCODE	MPRA normalized count data for OL27 in SK-N-SH cells	https://www.encodeproject.org/files/ENCFF996ECA/@@download/ENCFF996ECA.tsv	MPRA experimental data used for Malinois training, validation, and testing
ENCFF018AMJ	ENCODE	MPRA normalized count data for OL27 in A549 cells	https://www.encodeproject.org/files/ENCFF018AMJ/@@download/ENCFF018AMJ.tsv	MPRA experimental data used for Malinois training, validation, and testing
ENCFF345ASG	ENCODE	MPRA normalized count data for OL27 in GM12878 cells	https://www.encodeproject.org/files/ENCFF345ASG/@@download/ENCFF345ASG.tsv	MPRA experimental data used for Malinois training, validation, and testing
ENCFF970OLE	ENCODE	MPRA normalized count data for OL27 in K562 cells	https://www.encodeproject.org/files/ENCFF970OLE/@@download/ENCFF970OLE.tsv	MPRA experimental data used for Malinois training, validation, and testing
ENCFF318XMJ	ENCODE	MPRA normalized count data for OL27 in HepG2 cells	https://www.encodeproject.org/files/ENCFF318XMJ/@@download/ENCFF318XMJ.tsv	MPRA experimental data used for Malinois training, validation, and testing
ENCFF358MBK	ENCODE	MPRA normalized count data for OL28 in SK-N-SH cells	https://www.encodeproject.org/files/ENCFF358MBK/@@download/ENCFF358MBK.tsv	MPRA experimental data used for Malinois training, validation, and testing
ENCFF379XWL	ENCODE	MPRA normalized count data for OL28 in HepG2 cells	https://www.encodeproject.org/files/ENCFF379XWL/@@download/ENCFF379XWL.tsv	MPRA experimental data used for Malinois training, validation, and testing
ENCFF774CHX	ENCODE	MPRA normalized count data for OL28 in K562 cells	https://www.encodeproject.org/files/ENCFF774CHX/@@download/ENCFF774CHX.tsv	MPRA experimental data used for Malinois training, validation, and testing
ENCFF138DJM	ENCODE	MPRA normalized count data for OL28 in A549 cells	https://www.encodeproject.org/files/ENCFF138DJM/@@download/ENCFF138DJM.tsv	MPRA experimental data used for Malinois training, validation, and testing
ENCFF277DDE	ENCODE	MPRA normalized count data for OL29 in A549 cells	https://www.encodeproject.org/files/ENCFF277DDE/@@download/ENCFF277DDE.tsv	MPRA experimental data used for Malinois training, validation, and testing
ENCFF334EKU	ENCODE	MPRA normalized count data for OL29 in K562 cells	https://www.encodeproject.org/files/ENCFF334EKU/@@download/ENCFF334EKU.tsv	MPRA experimental data used for Malinois training, validation, and testing
ENCFF857FQR	ENCODE	MPRA normalized count data for OL29 in SK-N-SH cells	https://www.encodeproject.org/files/ENCFF857FQR/@@download/ENCFF857FQR.tsv	MPRA experimental data used for Malinois training, validation, and testing
ENCFF477LDL	ENCODE	MPRA normalized count data for OL29 in HepG2 cells	https://www.encodeproject.org/files/ENCFF477LDL/@@download/ENCFF477LDL.tsv	MPRA experimental data used for Malinois training, validation, and testing
ENCFF484JFE	ENCODE	MPRA normalized count data for OL30 in HepG2 cells	https://www.encodeproject.org/files/ENCFF484JFE/@@download/ENCFF484JFE.tsv	MPRA experimental data used for Malinois training, validation, and testing
ENCFF227KRF	ENCODE	MPRA normalized count data for OL30 in K562 cells	https://www.encodeproject.org/files/ENCFF227KRF/@@download/ENCFF227KRF.tsv	MPRA experimental data used for Malinois training, validation, and testing
ENCFF102ZVT	ENCODE	MPRA normalized count data for OL30 in A549 cells	https://www.encodeproject.org/files/ENCFF102ZVT/@@download/ENCFF102ZVT.tsv	MPRA experimental data used for Malinois training, validation, and testing
ENCFF333BAD	ENCODE	MPRA normalized count data for OL30 in SK-N-SH cells	https://www.encodeproject.org/files/ENCFF333BAD/@@download/ENCFF333BAD.tsv	MPRA experimental data used for Malinois training, validation, and testing
ENCFF307HBZ	ENCODE	MPRA normalized count data for OL31 in A549 cells	https://www.encodeproject.org/files/ENCFF307HBZ/@@download/ENCFF307HBZ.tsv	MPRA experimental data used for Malinois training, validation, and testing
ENCFF771HPB	ENCODE	MPRA normalized count data for OL31 in SK-N-SH cells	https://www.encodeproject.org/files/ENCFF771HPB/@@download/ENCFF771HPB.tsv	MPRA experimental data used for Malinois training, validation, and testing
ENCFF359KJL	ENCODE	MPRA normalized count data for OL31 in GM12878 cells	https://www.encodeproject.org/files/ENCFF359KJL/@@download/ENCFF359KJL.tsv	MPRA experimental data used for Malinois training, validation, and testing
ENCFF035HKU	ENCODE	MPRA normalized count data for OL31 in HepG2 cells	https://www.encodeproject.org/files/ENCFF035HKU/@@download/ENCFF035HKU.tsv	MPRA experimental data used for Malinois training, validation, and testing
ENCFF759PPO	ENCODE	MPRA normalized count data for OL31 in K562 cells	https://www.encodeproject.org/files/ENCFF759PPO/@@download/ENCFF759PPO.tsv	MPRA experimental data used for Malinois training, validation, and testing
ENCFF256WKS	ENCODE	MPRA normalized count data for OL32 in A549 cells	https://www.encodeproject.org/files/ENCFF256WKS/@@download/ENCFF256WKS.tsv	MPRA experimental data used for Malinois training, validation, and testing
ENCFF352JAC	ENCODE	MPRA normalized count data for OL32 in HepG2 cells	https://www.encodeproject.org/files/ENCFF352JAC/@@download/ENCFF352JAC.tsv	MPRA experimental data used for Malinois training, validation, and testing
ENCFF147SMK	ENCODE	MPRA normalized count data for OL32 in K562 cells	https://www.encodeproject.org/files/ENCFF147SMK/@@download/ENCFF147SMK.tsv	MPRA experimental data used for Malinois training, validation, and testing
ENCFF311DJW	ENCODE	MPRA normalized count data for OL32 in SK-N-SH cells	https://www.encodeproject.org/files/ENCFF311DJW/@@download/ENCFF311DJW.tsv	MPRA experimental data used for Malinois training, validation, and testing
ENCFF350IJA	ENCODE	MPRA normalized count data for OL33 in HepG2 cells	https://www.encodeproject.org/files/ENCFF350IJA/@@download/ENCFF350IJA.tsv	MPRA experimental data used for Malinois training, validation, and testing
ENCFF815ORW	ENCODE	MPRA normalized count data for OL33 in SK-N-SH cells	https://www.encodeproject.org/files/ENCFF815ORW/@@download/ENCFF815ORW.tsv	MPRA experimental data used for Malinois training, validation, and testing
ENCFF865LNO	ENCODE	MPRA normalized count data for OL33 in A549 cells	https://www.encodeproject.org/files/ENCFF865LNO/@@download/ENCFF865LNO.tsv	MPRA experimental data used for Malinois training, validation, and testing
ENCFF755GRH	ENCODE	MPRA normalized count data for OL33 in K562 cells	https://www.encodeproject.org/files/ENCFF755GRH/@@download/ENCFF755GRH.tsv	MPRA experimental data used for Malinois training, validation, and testing
ENCFF440YVF	ENCODE	MPRA normalized count data for OL41 in SK-N-SH cells	https://www.encodeproject.org/files/ENCFF440YVF/@@download/ENCFF440YVF.tsv	MPRA experimental data used for Malinois training, validation, and testing
ENCFF703OIL	ENCODE	MPRA normalized count data for OL41_42 in K562 cells	https://www.encodeproject.org/files/ENCFF703OIL/@@download/ENCFF703OIL.tsv	MPRA experimental data used for Malinois training, validation, and testing
ENCFF927USI	ENCODE	MPRA normalized count data for OL41B in HepG2 cells	https://www.encodeproject.org/files/ENCFF927USI/@@download/ENCFF927USI.tsv	MPRA experimental data used for Malinois training, validation, and testing
ENCFF476FXK	ENCODE	MPRA normalized count data for OL41B in HCT116 cells	https://www.encodeproject.org/files/ENCFF476FXK/@@download/ENCFF476FXK.tsv	MPRA experimental data used for Malinois training, validation, and testing
ENCFF742ENC	ENCODE	MPRA normalized count data for OL42 in SK-N-SH cells	https://www.encodeproject.org/files/ENCFF742ENC/@@download/ENCFF742ENC.tsv	MPRA experimental data used for Malinois training, validation, and testing
ENCFF112HAT	ENCODE	MPRA normalized count data for OL42 in HepG2 cells	https://www.encodeproject.org/files/ENCFF112HAT/@@download/ENCFF112HAT.tsv	MPRA experimental data used for Malinois training, validation, and testing
ENCFF792IHA	ENCODE	MPRA normalized count data for OL42 in HCT116 cells	https://www.encodeproject.org/files/ENCFF792IHA/@@download/ENCFF792IHA.tsv	MPRA experimental data used for Malinois training, validation, and testing
ENCFF267VJA	ENCODE	MPRA normalized count data for OL43 in K562 cells	https://www.encodeproject.org/files/ENCFF267VJA/@@download/ENCFF267VJA.tsv	Tiling MPRA experimental data used to test genome-wide Malinois predictions
ENCFF486YVW	ENCODE	CODA Validation results, MPRA normalized count data for OL46 in K562 cells	https://www.encodeproject.org/files/ENCFF486YVW/@@download/ENCFF486YVW.tsv	MPRA experimental data for CODA validation
ENCFF604OBX	ENCODE	CODA Validation results, MPRA normalized count data for OL46 in SK-N-SH cells	https://www.encodeproject.org/files/ENCFF604OBX/@@download/ENCFF604OBX.tsv	MPRA experimental data for CODA validation
ENCFF202KTV	ENCODE	CODA Validation results, MPRA normalized count data for OL46 in HepG2 cells	https://www.encodeproject.org/files/ENCFF202KTV/@@download/ENCFF202KTV.tsv	MPRA experimental data for CODA validation
