# Supplementary material for: Machine-guided design of cell-type-targeting cis-regulatory elements
Source: Nature. 2024 Oct 23;634(8036):1211–20. doi: 10.1038/s41586-024-08070-z (PMC11525185; doi:10.1038/s41586-024-08070-z)
Supplement: Supplementary file 5 — Bayesian optimization model performance. Model hyperparameter settings and performance outcomes collected by Bayesian optimization. [file 41586_2024_8070_MOESM5_ESM.txt]

hepg2_test	hepg2_val	sknsh_test	sknsh_val	k562_test	k562_val	batch_size	padded_seq_len	duplication_cutoff	use_reverse_complements	input_len	conv1_channels	conv1_kernel_size	conv2_channels	conv2_kernel_size	conv3_channels	conv3_kernel_size	n_linear_layers	linear_channels	linear_activation	linear_dropout_p	n_branched_layers	branched_channels	branched_activation	branched_dropout_p	loss_criterion	parent_weights	frozen_epochs	model_module	graph_module	lr	weight_decay	amsgrad	T_0	beta	betas	timestamp
0.8727607096904124	0.9023702169821205	0.8662966550841862	0.9030436309939325	0.8710547481505082	0.9091108526662749	597	600	2.585933251919139	True	600	300	19	200	11	200	7	2	1000	ReLU	0.3751173384603823	4.0	492.0	ELU	0.398838563566387	MSEKLmixed	gs://syrgoth/my-model.epoch_5-step_19885.pkl	35.0	BassetBranched	CNNTransferLearning	0.0010725249108567	0.0001456180696302	False	8884	1.0013121665830635	[0.9037276610467211, 0.9041494581425669]	20231230_234615
0.8829122618904712	0.9121659955072344	0.8767985432132154	0.9105064959634173	0.8816199086256657	0.9131994196964852	1078	600	5.0	True	600	300	19	200	11	200	7	1	1000	ReLU	0.1625694487888689					L1KLmixed	gs://syrgoth/my-model.epoch_5-step_19885.pkl	20.0	BassetVL	CNNTransferLearning	0.0021222334714742	0.000237376208941	True	2989	0.2	[0.8412842739400004, 0.9600483641249183]	20240101_182906
0.8760190440542672	0.9059016695249689	0.8682576998529813	0.9033961814519633	0.871077827147934	0.9083479487926271	1653	216	0.5001945393938663	True	216	2045	13	2030	5	16	25	2	784	ReLU	0.5185600481782722					L1KLmixed			BassetVL	CNNBasicTraining	0.01	1.6442845805384335e-05	True	2055	1.079909333789426	[0.8000000000000002, 0.8580983969691933]	20240104_183427
0.8602000996248133	0.8927564343693984	0.8560287694136948	0.8916253643152865	0.8574495872750535	0.8979196665504764	282	600	3.815109304417796	True	600	300	19	200	11	200	7	3	1000	ReLU	0.5384056069932659	3.0	590.0	ReLU6	0.2016548939078657	L1KLmixed	gs://syrgoth/my-model.epoch_5-step_19885.pkl	48.0	BassetBranched	CNNTransferLearning	0.0008391248375841	0.0002251241923602	False	14914	0.9370852578618748	[0.9264948443531243, 0.8251684953948799]	20231231_030342
0.8872204060648252	0.9141043745428152	0.8795242368463076	0.9136023114949707	0.8837060274721964	0.9164280108651381	853	600	5.0	True	600	300	19	200	11	200	7	1	1000	ReLU	0.05					L1KLmixed	gs://syrgoth/my-model.epoch_5-step_19885.pkl	49.0	BassetVL	CNNTransferLearning	0.0020664513219766	0.0002146482771071	True	3222	0.2055522875457384	[0.8470722952879045, 0.9165489695569012]	20240105_031736
0.8772839256475958	0.9052793505653851	0.8729504595416628	0.9066545436743294	0.8767601547772628	0.9123551735695794	561	600	5.0	True	600	300	19	200	11	200	7	2	1000	ReLU	0.1254125501486332					L1KLmixed	gs://syrgoth/my-model.epoch_5-step_19885.pkl	55.0	BassetVL	CNNTransferLearning	0.0014146461231386	0.0002815043374027	True	7512	0.3168564478868103	[0.8902953202616644, 0.9999]	20240101_133621
0.7172750088040758	0.7896191947547798	0.7424231234458162	0.8024699352153396	0.6953525217718264	0.7846896518822131	281	216	2.7454392114716346	False	216	386	10	58	13	59	22	2	41	ReLU	0.3627219668454897					L1KLmixed			BassetVL	CNNBasicTraining	0.0094388545758558	0.0001304787514127	False	11209	0.316037969559687	[0.8027821929876005, 0.9446350535718394]	20240102_033238
0.8865582136049526	0.9140934273573762	0.8791758430545711	0.9123511525154548	0.8829392904311977	0.917344915315002	838	600	4.981160405731163	True	600	300	19	200	11	200	7	3	1000	ReLU	0.4172768803695889	3.0	1023.0	ELU	0.4455681237419353	L1KLmixed	gs://syrgoth/my-model.epoch_5-step_19885.pkl	24.0	BassetBranched	CNNTransferLearning	0.0022172332087651	0.0002571349737733	True	4763	2.737500735722491	[0.9514919176365978, 0.8460988323800336]	20240102_191530
0.8518581764181142	0.8873213240761841	0.8480725024109393	0.8882854706754312	0.849262372215123	0.891402366574803	1175	216	2.785568563088108	True	216	404	6	182	9	26	14	2	928	ReLU6	0.3061681593577892	1.0	170.0	ReLU	0.1384091850680277	L1KLmixed			BassetBranched	CNNBasicTraining	0.0014431813665001	0.0002741460077056	True	2916	0.45373774836588	[0.9312750971835905, 0.8005413882619896]	20240102_145238
0.8879041604926643	0.913636786995218	0.8796488164957837	0.9125278300885576	0.8844781152185158	0.9158190493845204	842	600	4.999700554937823	True	600	300	19	200	11	200	7	1	1000	ReLU	0.05					L1KLmixed	gs://syrgoth/my-model.epoch_5-step_19885.pkl	46.0	BassetVL	CNNTransferLearning	0.0020385567980368	0.0002342363552863	True	3128	0.2	[0.853629704975785, 0.9392499392464815]	20240105_084540
0.8868698842224502	0.913960693325296	0.8790759640476212	0.9130273598406775	0.8843350732649233	0.9169083559832679	961	600	4.941710859726525	True	600	300	19	200	11	200	7	3	1000	ReLU	0.0507988016049411	4.0	1016.0	ReLU6	0.3811294556270088	L1KLmixed	gs://syrgoth/my-model.epoch_5-step_19885.pkl	33.0	BassetBranched	CNNTransferLearning	0.0020484881627957	0.0001950801145088	True	2851	1.990005367578669	[0.9541889058419742, 0.8037678490641568]	20240104_091336
0.8875094656868334	0.9167993268077582	0.8785901148276133	0.916120869732189	0.8843588200714718	0.9187093515358334	727	600	4.874908836556234	True	600	300	19	200	11	200	7	3	1000	ReLU	0.0522230787991753	3.0	1019.0	ELU	0.5051434644305528	L1KLmixed	gs://syrgoth/my-model.epoch_5-step_19885.pkl	31.0	BassetBranched	CNNTransferLearning	0.0019281559173096	0.0002602807521796	True	4271	2.533953564401113	[0.949873083420064, 0.8000000000000002]	20240104_030146
0.8707643954707355	0.9017628839659775	0.8644930861911574	0.9021857801860005	0.8688634581284607	0.9067224497619589	279	600	3.833654543969396	True	600	300	19	200	11	200	7	2	1000	ReLU	0.4857811657897323	2.0	731.0	ReLU6	0.3632227826345389	MSEKLmixed	gs://syrgoth/my-model.epoch_5-step_19885.pkl	42.0	BassetBranched	CNNTransferLearning	0.0020371669210089	0.0002115552557808	True	5020	0.962065684231434	[0.934574740036491, 0.8769788467602946]	20231231_034400
0.8379941095729764	0.8765800340819887	0.835313969087165	0.8789053896620658	0.839462908203368	0.8820670480995855	302	216	1.6131032412469506	True	216	799	7	72	12	30	15	2	331	ReLU6	0.4366309396025913	2.0	57.0	ELU	0.1522463672538527	MSEKLmixed			BassetBranched	CNNBasicTraining	0.0009021194875297	0.000288536155839	True	24007	1.9263546857852103	[0.9315284375302461, 0.8002182335017651]	20240102_104635
0.8837446537105634	0.912934734469109	0.8761086458857477	0.9107830856790234	0.8833054317792107	0.9154234019694723	588	600	4.089524615894734	True	600	300	19	200	11	200	7	2	1000	ReLU	0.323360473505431	3.0	1021.0	ReLU6	0.5459701742768861	L1KLmixed	gs://syrgoth/my-model.epoch_5-step_19885.pkl	37.0	BassetBranched	CNNTransferLearning	0.0017720492609876	0.0002515083742258	True	6672	0.7434145293562109	[0.9370129377328579, 0.8817598075054247]	20231231_214937
0.886307328427862	0.9150344730008738	0.8779236965737272	0.9141664371089018	0.8836733452812793	0.9175031666194784	1011	600	4.690770772565839	True	600	300	19	200	11	200	7	2	1000	ReLU	0.05	3.0	1024.0	ReLU6	0.488845094605666	L1KLmixed	gs://syrgoth/my-model.epoch_5-step_19885.pkl	22.0	BassetBranched	CNNTransferLearning	0.0021037493163376	0.0001705320986911	True	2110	3.784169343635343	[0.9548195525232648, 0.8001189489290699]	20240103_125049
0.8854925423482046	0.9144008242641273	0.8769216883156161	0.9132057971427809	0.8822338864553634	0.9163553989606424	801	600	5.0	True	600	300	19	200	11	200	7	1	1000	ReLU	0.1317183817724209					L1KLmixed	gs://syrgoth/my-model.epoch_5-step_19885.pkl	52.0	BassetVL	CNNTransferLearning	0.0019811923664727	0.0002382939215505	True	3901	0.2093632862185297	[0.8468797211734592, 0.9548741178843074]	20240102_195621
0.749684415470017	0.8242616666394046	0.7703629923345802	0.8347449639738642	0.7545714164798052	0.8319942139572228	320	600	3.553449280190897	False	600	300	19	200	11	200	7	3	1000	ReLU	0.4657049394759744	5.0	617.0	ReLU6	0.2924177582903065	L1KLmixed	gs://syrgoth/my-model.epoch_5-step_19885.pkl	38.0	BassetBranched	CNNTransferLearning	0.0005855538430006	6.813058298039242e-05	True	13709	1.063664228981821	[0.9056515382749053, 0.8757024115532658]	20231231_010734
0.45006885414850034	0.5739225559432466	0.45912348315380813	0.5720392176270276	0.46128560739519425	0.6092257750914258	898	600	4.81141736997591	True	600	300	19	200	11	200	7	4	1000	ReLU	0.2499990502800381	3.0	1001.0	ReLU6	0.3543928831110102	L1KLmixed	gs://syrgoth/my-model.epoch_5-step_19885.pkl	27.0	BassetBranched	CNNTransferLearning	0.0022196648845405	0.0002589641807897	True	2048	3.6450212110776152	[0.9033096565934918, 0.816149433554705]	20240103_202813
0.8874348009909312	0.913657762147386	0.8781334858661598	0.9120931243759783	0.8822047048913345	0.915108522792905	831	600	5.0	True	600	300	19	200	11	200	7	1	1000	ReLU	0.05					L1KLmixed	gs://syrgoth/my-model.epoch_5-step_19885.pkl	46.0	BassetVL	CNNTransferLearning	0.0020655316706861	0.0002300830535045	True	3045	0.2	[0.8478014202330515, 0.9375885918405165]	20240105_074323
0.8874974089207786	0.9153001589680574	0.8799048635979445	0.9138405577932908	0.884933072630839	0.9175309596472301	738	600	4.95780066833596	True	600	300	19	200	11	200	7	3	1000	ReLU	0.3648710904254541	2.0	1024.0	ReLU6	0.3455186670640106	L1KLmixed	gs://syrgoth/my-model.epoch_5-step_19885.pkl	16.0	BassetBranched	CNNTransferLearning	0.0019104170829925	0.0001834009010933	True	6346	1.6793235342753825	[0.942773199056052, 0.8490723829063853]	20240102_064347
0.8853841554058235	0.9127779614615155	0.8767286281451296	0.9122064683112104	0.8811638763252756	0.9163647501539018	1019	600	4.978798126374305	True	600	300	19	200	11	200	7	1	1000	ReLU	0.1784180794489028	2.0	1024.0	ReLU	0.4370676068779432	L1KLmixed	gs://syrgoth/my-model.epoch_5-step_19885.pkl	24.0	BassetBranched	CNNTransferLearning	0.0021211094588769	0.0002017144443291	True	2205	1.521220339512037	[0.964099815592594, 0.8067691162419544]	20240103_094751
0.7883142289333331	0.8359471404537457	0.7910226254086367	0.8413283639414224	0.7886573852246793	0.8449914895089785	1154	216	3.15777225697086	True	216	810	16	199	12	21	14	2	4096	ReLU6	0.5635884976935613	1.0	16.0	ReLU	0.05	MSEKLmixed			BassetBranched	CNNBasicTraining	0.0006492674589609	0.0004630430036096	True	10634	0.2413659335758672	[0.9194351368142883, 0.803625120197886]	20240104_200948
0.878991933172895	0.9073325677400969	0.8709180113008979	0.9072335650681844	0.8755591048499031	0.910430177230813	835	600	4.670920291670139	True	600	300	19	200	11	200	7	1	1000	ReLU	0.5013813357677481					L1KLmixed	gs://syrgoth/my-model.epoch_5-step_19885.pkl	38.0	BassetVL	CNNTransferLearning	0.0013610303606609	0.000120658789807	True	2048	1.0046325578561988	[0.9667540273438266, 0.9998709231848714]	20231231_155355
0.8829072689501629	0.910602155312024	0.8755119275404578	0.9096629156037342	0.878734956291146	0.9133502872528505	1190	600	5.0	True	600	300	19	200	11	200	7	1	1000	ReLU	0.2125010238307914					L1KLmixed	gs://syrgoth/my-model.epoch_5-step_19885.pkl	46.0	BassetVL	CNNTransferLearning	0.0020847763496076	0.0002312298639059	True	3770	0.2	[0.8482056476741471, 0.9999]	20240102_011026
0.8798891111283765	0.9093497620806474	0.8744440268684319	0.9096316817400999	0.8761450437574916	0.9111795071186783	381	600	3.3618274450389167	True	600	300	19	200	11	200	7	1	1000	ReLU	0.3438965527271348	5.0	598.0	ReLU6	0.3829009658825631	L1KLmixed	gs://syrgoth/my-model.epoch_5-step_19885.pkl	37.0	BassetBranched	CNNTransferLearning	0.0010891345379676	0.0002290489395431	True	5297	1.0320039612792005	[0.8935357576128001, 0.9010914896888753]	20231231_044616
0.8402182756708936	0.8828026831154537	0.841517783879493	0.8857377661156078	0.8404787780859322	0.8890427340038672	415	600	3.429858100361803	True	600	300	19	200	11	200	7	1	1000	ReLU	0.3834253482445222	3.0	558.0	ReLU6	0.6523004207821921	MSEKLmixed	gs://syrgoth/my-model.epoch_5-step_19885.pkl	39.0	BassetBranched	CNNTransferLearning	0.0007246584087357	0.0001669565173388	True	12943	0.9741854560285448	[0.9437579435708604, 0.887004271236215]	20231231_015401
0.8774009164819592	0.9059923044526169	0.8706665075881584	0.9052699094010204	0.8760876229620236	0.9110776453125085	740	600	4.99760763343609	True	600	300	19	200	11	200	7	2	1000	ReLU	0.2006085650565899					L1KLmixed	gs://syrgoth/my-model.epoch_5-step_19885.pkl	53.0	BassetVL	CNNTransferLearning	0.001413120881337	0.0001836424891697	True	18913	0.3190118457223561	[0.8663193386581503, 0.9769649297044349]	20240101_104406
0.8670592026308428	0.8995751365104625	0.8627193485657572	0.9018371439477235	0.8653126485660709	0.903134811014771	749	600	3.6134315521983664	True	600	300	19	200	11	200	7	2	1000	ReLU	0.4638069959850518	4.0	680.0	ReLU6	0.419520192523619	MSEKLmixed	gs://syrgoth/my-model.epoch_5-step_19885.pkl	38.0	BassetBranched	CNNTransferLearning	0.0017508194093324	0.0002007329102458	True	32110	1.0204291138903034	[0.9455266667398735, 0.8996956273700046]	20231231_035919
0.8712584698579198	0.9004806927667002	0.8663547329868146	0.8999219401057162	0.8689498239242466	0.9047309586315603	573	600	4.547884615201551	True	600	300	19	200	11	200	7	3	1000	ReLU	0.5437569560112212					L1KLmixed	gs://syrgoth/my-model.epoch_5-step_19885.pkl	55.0	BassetVL	CNNTransferLearning	0.0009049782796277	3.5715304588269204e-05	False	4749	1.9564704996886204	[0.997273234928916, 0.965364983380587]	20231231_151318
0.8740038221609642	0.9054506542356955	0.8683977168312563	0.9057777740459619	0.8706273129739781	0.9091506140934799	506	600	3.747011399755711	True	600	300	19	200	11	200	7	1	1000	ReLU	0.227967102409596					L1KLmixed	gs://syrgoth/my-model.epoch_5-step_19885.pkl	47.0	BassetVL	CNNTransferLearning	0.0009659281926595	0.0002080164379442	True	2132	0.3187234229513374	[0.8585726076082126, 0.9628943280682023]	20240101_152717
0.8779145541899129	0.9050223093396658	0.8690337864140001	0.9036082554860139	0.8755888085455772	0.9097818734966021	748	600	5.0	True	600	300	19	200	11	200	7	1	1000	ReLU	0.05					L1KLmixed	gs://syrgoth/my-model.epoch_5-step_19885.pkl	60.0	BassetVL	CNNTransferLearning	0.0019922866982122	0.0002310841868689	True	3433	0.2	[0.8000000000000002, 0.9999]	20240104_020527
0.8485035855878132	0.8868061495079165	0.8475691312923571	0.8897672574785164	0.8526691220622721	0.8962938097060532	573	216	2.7953308005478505	True	216	152	17	136	24	377	15	3	238	ReLU6	0.6173961688315655	1.0	411.0	ReLU6	0.4227020529346248	MSEKLmixed			BassetBranched	CNNBasicTraining	0.0024133948963275	6.844076756115446e-05	False	17574	1.0510300174446507	[0.9552896209295152, 0.8460749522523828]	20231231_005103
0.8821976377111931	0.9117457111394072	0.8760358915924614	0.9107496916300257	0.8795548292213996	0.9142868616223868	613	600	5.0	True	600	300	19	200	11	200	7	2	1000	ReLU	0.2531060816423453	2.0	1023.0	ReLU6	0.4032213119950632	L1KLmixed	gs://syrgoth/my-model.epoch_5-step_19885.pkl	32.0	BassetBranched	CNNTransferLearning	0.0023334411985715	0.000359331662969	True	7004	0.9755247672632734	[0.9533582715603637, 0.8359243772711261]	20240101_101838
0.8823387949439869	0.9090974094613951	0.8754651377062914	0.9072912085215455	0.8788360920838098	0.9109706353296496	820	600	5.0	True	600	300	19	200	11	200	7	1	1000	ReLU	0.3902575797188325	3.0	1023.0	ELU	0.4703388610685092	L1KLmixed	gs://syrgoth/my-model.epoch_5-step_19885.pkl	37.0	BassetBranched	CNNTransferLearning	0.0018300569100463	0.0002156879202094	True	3552	0.7865990230672733	[0.9506802460664354, 0.8320499345494324]	20240101_185040
0.6532996002807422	0.7496447376853805	0.6763623291037939	0.7623185954075642	0.6356196053826335	0.7496825445611022	385	216	4.99380867019998	False	216	428	6	33	6	117	5	1	472	ReLU	0.05	2.0	772.0	ReLU	0.3461697948838907	MSEKLmixed			BassetBranched	CNNBasicTraining	0.0001158994135349	2.5124643661548227e-05	False	2048	0.8671623787998819	[0.9016798930561275, 0.8028661674566973]	20240103_032950
0.8816662480439068	0.9089247142986093	0.8746441906158419	0.9080532415214363	0.8774327042969601	0.9116995746313115	854	600	4.973498613084123	True	600	300	19	200	11	200	7	3	1000	ReLU	0.3672417052530124	2.0	1024.0	ELU	0.4278172962346585	L1KLmixed	gs://syrgoth/my-model.epoch_5-step_19885.pkl	29.0	BassetBranched	CNNTransferLearning	0.0023637112392849	0.0002893297575761	True	2627	4.325990870247543	[0.958749090920905, 0.8636115516762066]	20240103_005745
0.8087032626446956	0.8562786230392142	0.8156444772025295	0.8637400270158823	0.8133689422333245	0.8676839035114576	1326	216	0.5	True	216	2048	16	1968	6	16	25	1	4094	ReLU6	0.4967338154203973					L1KLmixed			BassetVL	CNNBasicTraining	0.0098774579574819	0.000193754662294	False	2052	1.0999860723595636	[0.8000000000000002, 0.8208071508686474]	20240104_175927
0.875765410164802	0.9064997935653973	0.8696550055708342	0.9052114481176474	0.8743647054022015	0.9098669207067415	600	600	4.950009671783063	True	600	300	19	200	11	200	7	1	1000	ReLU	0.2627468380584772					L1KLmixed	gs://syrgoth/my-model.epoch_5-step_19885.pkl	36.0	BassetVL	CNNTransferLearning	0.0014756388252637	0.0002627643616731	True	6235	0.9585524464224164	[0.9978047070542482, 0.9064829384217509]	20240101_000711
0.7828640818166979	0.851407664856846	0.7864935675565013	0.8567867336627125	0.7712818798378311	0.8517644235474003	439	600	2.758406722594748	False	600	300	19	200	11	200	7	3	1000	ReLU	0.3831357066118553	2.0	528.0	ELU	0.384507570002035	MSEKLmixed	gs://syrgoth/my-model.epoch_5-step_19885.pkl	13.0	BassetBranched	CNNTransferLearning	0.001011512350308	9.47146930725473e-05	False	15335	0.5618452296683608	[0.906768973039806, 0.9002043550641564]	20231230_235149
0.8738962187354928	0.9017787248819683	0.8658589589700573	0.8964257315510302	0.8670720554663269	0.9052799735544984	1542	216	0.5	True	216	2034	14	244	5	21	17	2	368	ReLU6	0.4723241437079822					L1KLmixed			BassetVL	CNNBasicTraining	0.01	1.3238434548478024e-05	True	2090	0.5677361028217186	[0.8000000000000002, 0.8287056176233385]	20240106_132306
0.8842386392115397	0.9132729976927658	0.8775706182326437	0.91242967635643	0.8811578786203903	0.9163243258186788	822	600	5.0	True	600	300	19	200	11	200	7	1	1000	ReLU	0.1495485550353351					L1KLmixed	gs://syrgoth/my-model.epoch_5-step_19885.pkl	46.0	BassetVL	CNNTransferLearning	0.0025417212186357	0.0001240923391496	True	3198	0.2002002027205982	[0.8356177307179509, 0.9587669062856029]	20240103_195331
0.2372154947216864	0.3279124525701941	0.3116266441331428	0.38234022313617927	0.19916982823367135	0.31405196232495675	1002	216	0.6125038261518716	False	216	2048	25	118	8	1672	25	3	3742	ReLU6	0.31587082028946	1.0	16.0	ReLU6	0.0524194661162253	L1KLmixed			BassetBranched	CNNBasicTraining	0.0047260184271466	0.0009892792995594	False	2586	4.638666596089936	[0.8022519291452622, 0.8798692706073398]	20240106_044832
0.8896077726162914	0.9169429671206552	0.8816485822205327	0.9151541695761632	0.8871000282120072	0.9185324298810799	901	600	4.994840852431167	True	600	300	19	200	11	200	7	3	1000	ReLU	0.0578573386793459					L1KLmixed	gs://syrgoth/my-model.epoch_5-step_19885.pkl	46.0	BassetVL	CNNTransferLearning	0.002045814585304	0.0002400734809518	True	2832	0.2	[0.8569764996514223, 0.9232373053730729]	20240106_024527
0.777195283449302	0.8465258623275527	0.7911122929295958	0.8544326458452863	0.7799291675281569	0.8553021678231424	780	216	3.064987980775413	False	216	119	13	86	15	88	12	2	357	ReLU	0.5149715003359562					L1KLmixed			BassetVL	CNNBasicTraining	0.0018331472029476	6.317629916462515e-05	False	10938	1.5353452723539764	[0.9225614929787525, 0.9269161345961707]	20231230_194028
0.785287064287331	0.8376818005040244	0.7893156921853139	0.8416622382730217	0.7881778800720416	0.8481317568774608	674	216	3.4588159945562618	True	216	361	18	205	10	53	10	3	72	ELU	0.4965029466342708					MSEKLmixed			BassetVL	CNNBasicTraining	0.001621799832227	3.55499842811678e-05	False	7717	2.445252578786903	[0.9033596943588349, 0.9345480052927999]	20240101_155820
0.8824104799348612	0.9115675422599356	0.8749461213257067	0.9106617083574421	0.8780965100161144	0.9140322759235732	709	600	4.636706437705137	True	600	300	19	200	11	200	7	1	1000	ReLU	0.1726104209368024					L1KLmixed	gs://syrgoth/my-model.epoch_5-step_19885.pkl	41.0	BassetVL	CNNTransferLearning	0.0014190832425959	0.0002574194839095	True	5735	0.2813233912092243	[0.956914195173362, 0.9422820550282409]	20240101_013931
0.8696034252088385	0.9035023599357495	0.8662530771501447	0.9027503707043563	0.8686557747290997	0.9064912621506873	425	600	3.772643686534841	True	600	300	19	200	11	200	7	2	1000	ReLU	0.4652904712729834	1.0	577.0	ReLU6	0.4194859104331949	L1KLmixed	gs://syrgoth/my-model.epoch_5-step_19885.pkl	40.0	BassetBranched	CNNTransferLearning	0.0008020984747962	0.0001486521139768	True	7038	0.9192600135424503	[0.9153851533838852, 0.8254113249382486]	20231231_061941
0.8847543800905243	0.9118582130718039	0.877595295176504	0.9110616375454269	0.8813596352832518	0.9154924450725187	908	600	4.797583138673221	True	600	300	19	200	11	200	7	1	1000	ReLU	0.1780788605295452					L1KLmixed	gs://syrgoth/my-model.epoch_5-step_19885.pkl	49.0	BassetVL	CNNTransferLearning	0.0019516940414157	0.0002523415955853	True	2048	0.3151811187768616	[0.8437396050576431, 0.9045746133764433]	20240101_200726
0.8563874137485092	0.8900180207195855	0.8572105972188744	0.8922382579600704	0.8572445290380311	0.898833196229653	713	600	2.6335253922252257	True	600	300	19	200	11	200	7	2	1000	ReLU	0.5908324161669398	2.0	750.0	ReLU	0.3407393029263886	L1KLmixed	gs://syrgoth/my-model.epoch_5-step_19885.pkl	31.0	BassetBranched	CNNTransferLearning	0.0015485598528524	0.0002315865363403	False	6637	0.8744528719043387	[0.9326398180116798, 0.8782475518019319]	20231231_074821
0.879711744282637	0.9044090352509923	0.8701380747987875	0.9010183862846546	0.8728663959777812	0.9072212040487492	1402	216	0.5	True	216	1651	8	1484	5	28	19	2	1174	ReLU6	0.5027651592866531					L1KLmixed			BassetVL	CNNBasicTraining	0.0099909139364698	1.003756931235674e-05	True	2048	3.429225443784137	[0.8168634463845814, 0.8427692033052794]	20240105_072315
0.8884834363330306	0.9149277831835638	0.8799180174811505	0.9134969683916097	0.8862314741662736	0.9177061008048921	723	600	4.989067632167879	True	600	300	19	200	11	200	7	3	1000	ReLU	0.1223558037239061	2.0	925.0	ELU	0.4481088019821662	L1KLmixed	gs://syrgoth/my-model.epoch_5-step_19885.pkl	31.0	BassetBranched	CNNTransferLearning	0.001874037840832	0.000266355549323	True	4345	2.339160113775064	[0.9538310901762066, 0.8022304202485961]	20240104_074602
0.8868345052306688	0.9136045193202863	0.8792297338772791	0.9127659180148525	0.8833521423024157	0.9152574042358943	842	600	5.0	True	600	300	19	200	11	200	7	1	1000	ReLU	0.05					L1KLmixed	gs://syrgoth/my-model.epoch_5-step_19885.pkl	60.0	BassetVL	CNNTransferLearning	0.0019329162698553	0.0002432810880003	True	4155	0.2015798522276965	[0.8550844444851641, 0.9145831629412235]	20240102_155106
0.8841368642904769	0.910041273981325	0.8759157280234132	0.9082835040210039	0.8789459863678168	0.9132785823079452	686	600	5.0	True	600	300	19	200	11	200	7	1	1000	ReLU	0.05					L1KLmixed	gs://syrgoth/my-model.epoch_5-step_19885.pkl	48.0	BassetVL	CNNTransferLearning	0.0016107215067791	0.000245540098114	True	5795	0.3103027534134119	[0.8232247725580437, 0.9999]	20240101_191130
0.8105054652856896	0.8493005176055346	0.8167211475481442	0.8551900843811201	0.8108551887032214	0.8545087336356187	3071	600	0.5002567983413346	True	600	300	19	200	11	200	7	2	1000	ReLU	0.748220717407789					L1KLmixed	gs://syrgoth/my-model.epoch_5-step_19885.pkl	2.0	BassetVL	CNNTransferLearning	0.0001001196704979	0.0005384675735649	False	28529	4.341406511394386	[0.8062616845290816, 0.9262726689822832]	20231230_223326
0.8676814724560422	0.898159201825819	0.8622626348754634	0.8974069793021354	0.8670577734486667	0.9035907986666925	703	216	2.62095384742449	True	216	472	13	206	16	56	20	2	1551	ReLU6	0.6882370617283113	2.0	18.0	ReLU	0.0526595688718612	L1KLmixed			BassetBranched	CNNBasicTraining	0.0016481043502847	0.001	True	10185	0.6901780460300206	[0.8591639916556244, 0.8755754687776208]	20240104_070204
0.8800084118112147	0.9071524980795362	0.8730473585576125	0.9032992335792968	0.8785027801162909	0.9100525754706231	572	600	0.9695679312047828	True	600	300	19	200	11	200	7	1	1000	ReLU	0.2909322495485693					L1KLmixed	gs://syrgoth/my-model.epoch_5-step_19885.pkl	54.0	BassetVL	CNNTransferLearning	0.0014838000261378	0.0003106497944541	True	2048	0.267956910812883	[0.8340984482541494, 0.9945263137603022]	20240101_151416
0.8878820477083755	0.9158813074946952	0.8795028017034068	0.9138464966747039	0.8870628695865518	0.9193127201487246	729	600	4.890314998473463	True	600	300	19	200	11	200	7	3	1000	ReLU	0.0701908806634862	3.0	1022.0	ELU	0.4541626408139299	L1KLmixed	gs://syrgoth/my-model.epoch_5-step_19885.pkl	30.0	BassetBranched	CNNTransferLearning	0.0018735223771906	0.0002382172567305	True	3242	2.00733650200941	[0.9560940238139183, 0.8024297217442923]	20240105_100142
0.8882718476382749	0.9152804702711366	0.8809693997426431	0.9141173461544558	0.8894004291037501	0.9202224346583422	964	600	5.0	True	600	300	19	200	11	200	7	3	1000	ReLU	0.0502916741897747	3.0	1019.0	ReLU6	0.4259850687744869	L1KLmixed	gs://syrgoth/my-model.epoch_5-step_19885.pkl	29.0	BassetBranched	CNNTransferLearning	0.0020158489066565	0.000190767019121	True	2048	2.2937948741938303	[0.9499555009459703, 0.8033122312422204]	20240104_231328
0.8825538596500269	0.910808658596917	0.8743926586873959	0.9110117357009029	0.8825216057007603	0.9149611025441269	1018	600	4.379636639194498	True	600	300	19	200	11	200	7	3	1000	ReLU	0.116378721047802	3.0	1016.0	ReLU6	0.4442052351579614	L1KLmixed	gs://syrgoth/my-model.epoch_5-step_19885.pkl	26.0	BassetBranched	CNNTransferLearning	0.0020809869740857	0.0001972677786997	True	2696	2.485618212625176	[0.9464890293006014, 0.8019665469162125]	20240103_223031
0.88348858527175	0.9139616932383203	0.8774138283583178	0.9119446774646929	0.8801911908479996	0.916119826837059	520	600	5.0	True	600	300	19	200	11	200	7	1	1000	ReLU	0.3519882478045145					L1KLmixed	gs://syrgoth/my-model.epoch_5-step_19885.pkl	57.0	BassetVL	CNNTransferLearning	0.0017490851506555	0.0001252169324965	True	2048	0.3443536130132954	[0.9046236219612106, 0.9791630983012988]	20240101_012658
0.7647896998817183	0.8361006455510753	0.7788444938865754	0.8436841855057483	0.764602511918391	0.8422659624163908	1106	600	2.923038526933244	False	600	300	19	200	11	200	7	4	1000	ReLU	0.3988638987616758					MSEKLmixed	gs://syrgoth/my-model.epoch_5-step_19885.pkl	30.0	BassetVL	CNNTransferLearning	0.0005272711413472	0.0001170162663263	False	12676	0.5027022322221513	[0.8977445633490422, 0.8928932527339819]	20231230_214427
0.8872941788593693	0.9141581815723603	0.8793238367686612	0.9133939582756921	0.8860308502048281	0.9181475054564117	1070	600	4.577723574469978	True	600	300	19	200	11	200	7	2	1000	ReLU	0.05	3.0	1011.0	ReLU6	0.4553591979886291	L1KLmixed	gs://syrgoth/my-model.epoch_5-step_19885.pkl	28.0	BassetBranched	CNNTransferLearning	0.0019831761737689	0.00020746299958	True	2724	3.170568655415821	[0.9540400136005054, 0.8041315342504137]	20240104_023942
0.8866584893489695	0.9139266497393511	0.8782475379786119	0.9132562728568264	0.8857692568925369	0.9179696862719584	911	600	5.0	True	600	300	19	200	11	200	7	4	1000	ReLU	0.0501242109398705					L1KLmixed	gs://syrgoth/my-model.epoch_5-step_19885.pkl	51.0	BassetVL	CNNTransferLearning	0.0021591086634348	0.0003022304001835	True	2399	0.2	[0.8886209906208205, 0.9162331938478894]	20240106_144850
0.8711100361653635	0.9038173288710041	0.865775687630213	0.9030042970656025	0.8683008790637774	0.906312395902358	550	600	4.527418812184491	True	600	300	19	200	11	200	7	1	1000	ReLU	0.392660647683243					L1KLmixed	gs://syrgoth/my-model.epoch_5-step_19885.pkl	38.0	BassetVL	CNNTransferLearning	0.0018134093320223	9.697365621627012e-05	True	2454	0.4471206527575207	[0.9568367482993249, 0.9692994563564861]	20231231_211251
0.8812254425255762	0.9092484441265583	0.8733950426032386	0.9095321785745083	0.8801197229592602	0.9136806405729548	552	600	4.147409478969409	True	600	300	19	200	11	200	7	2	1000	ReLU	0.289687498396575	3.0	1019.0	ReLU6	0.3518673376078081	L1KLmixed	gs://syrgoth/my-model.epoch_5-step_19885.pkl	40.0	BassetBranched	CNNTransferLearning	0.00169686343775	0.0001943798285014	True	4765	0.714102428701147	[0.9405829430456496, 0.9104180992337946]	20240101_003424
0.8798383502525634	0.9071735950635779	0.8719100445011604	0.9054525202548208	0.8771348283310139	0.9118897706187945	654	600	5.0	True	600	300	19	200	11	200	7	3	1000	ReLU	0.3611473573716173	3.0	1022.0	ELU	0.3594715874412376	L1KLmixed	gs://syrgoth/my-model.epoch_5-step_19885.pkl	22.0	BassetBranched	CNNTransferLearning	0.0020777975305441	0.0002534908145762	True	4082	1.7912491320403303	[0.9457624587089066, 0.8597362077690449]	20240102_180457
0.8769337208519533	0.904816897919699	0.8730642927090901	0.906495283788779	0.8772382794670566	0.9099558787997014	609	600	5.0	True	600	300	19	200	11	200	7	1	1000	ReLU	0.05					L1KLmixed	gs://syrgoth/my-model.epoch_5-step_19885.pkl	48.0	BassetVL	CNNTransferLearning	0.0014957364629466	0.0002679345081265	True	4225	0.3140104838679494	[0.889796222075978, 0.9999]	20240101_111958
0.8891004269284071	0.9142890981771474	0.8789243392206121	0.9127831760199121	0.8850977823554255	0.9176014862598925	1693	600	5.0	True	600	300	19	200	11	200	7	2	1000	ReLU	0.05	2.0	1024.0	ReLU	0.4464619257915677	L1KLmixed	gs://syrgoth/my-model.epoch_5-step_19885.pkl	20.0	BassetBranched	CNNTransferLearning	0.0020535216939754	0.0002356461401957	True	5470	3.088322402292682	[0.9475942844614795, 0.8000000000000002]	20240103_065959
0.8886002153966591	0.9153698697400255	0.8805259736720636	0.9149319704763857	0.885570297004456	0.9174384083499916	829	600	5.0	True	600	300	19	200	11	200	7	1	1000	ReLU	0.05					L1KLmixed	gs://syrgoth/my-model.epoch_5-step_19885.pkl	44.0	BassetVL	CNNTransferLearning	0.0020772157275398	0.0002378237997783	True	4140	0.2110873306074968	[0.8422007951133597, 0.933421709843558]	20240102_085502
0.888183234207574	0.915928150347705	0.8808264176657136	0.9151826780675814	0.8855239072624197	0.9194779084948937	814	600	4.893448659359432	True	600	300	19	200	11	200	7	2	1000	ReLU	0.05	2.0	1024.0	ELU	0.4424991452791332	L1KLmixed	gs://syrgoth/my-model.epoch_5-step_19885.pkl	27.0	BassetBranched	CNNTransferLearning	0.0018690713386093	0.0002642909781074	True	3824	2.645403782607953	[0.9482441654175875, 0.8025835196148035]	20240103_134415
0.8647431536288778	0.8944813926496896	0.8606074277454596	0.8947851889714971	0.8632960785995616	0.9003138469906504	1861	216	0.5401845527028297	True	216	1657	6	574	11	16	24	3	17	ReLU6	0.0504786400070244					L1KLmixed			BassetVL	CNNBasicTraining	0.0098955954419086	0.000102744805093	True	3509	0.3686726675725216	[0.8002909711065209, 0.8205538154642033]	20240102_141410
0.7880604413338755	0.8334586495537764	0.7899970087628878	0.8391360712978579	0.785539600192924	0.8416918849913134	974	216	3.330537711874809	True	216	126	5	37	12	98	11	1	109	ReLU6	0.2089205584146037	1.0	211.0	ReLU6	0.309779159599026	L1KLmixed			BassetBranched	CNNBasicTraining	0.0025667586417068	8.299132947908603e-05	True	9525	0.816667712724866	[0.9195989837668099, 0.8000000000000002]	20240103_002126
0.12655458619591578	0.13699074010078066	0.11174139426605151	0.14425530639622766	0.09425400331590719	0.09526434099722116	771	216	4.942105384069814	True	216	259	24	52	13	527	22	4	1030	ELU	0.603970156900491	3.0	29.0	ReLU6	0.6184177844133639	MSEKLmixed			BassetBranched	CNNBasicTraining	0.009979846355134	0.0001456864885564	False	24625	0.5455848025478808	[0.8483079244037813, 0.8000000000000002]	20240102_043532
0.883714483727294	0.911485970280123	0.8761797025667508	0.9102282573306274	0.8807688444459445	0.9156250792772339	971	600	5.0	True	600	300	19	200	11	200	7	4	1000	ReLU	0.05					L1KLmixed	gs://syrgoth/my-model.epoch_5-step_19885.pkl	46.0	BassetVL	CNNTransferLearning	0.0021262256747661	0.000195940751332	True	2143	0.2	[0.8816372701806863, 0.9031717228698966]	20240106_151914
0.8526473530021743	0.8884834383308071	0.8506907475923591	0.8912981611413016	0.8504761789704862	0.8958447364797137	1045	600	4.966283573388623	True	600	300	19	200	11	200	7	1	1000	ReLU	0.2043437745847601	3.0	1024.0	ReLU6	0.3601840061280594	L1KLmixed	gs://syrgoth/my-model.epoch_5-step_19885.pkl	19.0	BassetBranched	CNNTransferLearning	0.0018307444053557	0.0002217166333134	False	2645	2.435735979801242	[0.9461620610179613, 0.8492821608794461]	20240102_204631
0.8373109058130586	0.8731303357064352	0.8355125208730908	0.8762572416692823	0.8386892577367271	0.8788875701366237	136	216	3.057824390404506	True	216	257	6	175	23	49	21	4	3862	ReLU	0.0864126406899377					L1KLmixed			BassetVL	CNNBasicTraining	0.0001070726988873	0.0003039825408458	False	65536	2.955309654699069	[0.8153186869373202, 0.9455329928243384]	20240102_074852
0.49835715851930684	0.6317761218693239	0.4579364308007235	0.5775879902512403	-0.45423882213428934	-0.6269136737725574	1147	600	4.617251146735552	True	600	300	19	200	11	200	7	3	1000	ReLU	0.05	3.0	976.0	ReLU6	0.184950340380072	L1KLmixed	gs://syrgoth/my-model.epoch_5-step_19885.pkl	24.0	BassetBranched	CNNTransferLearning	0.0020445300650402	0.0001796629352885	True	2252	3.781955263189385	[0.945299522686097, 0.8039774014426411]	20240104_203343
0.7923775013277073	0.8566669566335241	0.7984832302353776	0.8612493412625473	0.7905301915691305	0.859934864498177	872	216	3.018220565668408	False	216	2027	5	742	9	16	22	2	206	ReLU6	0.0611611238325709					L1KLmixed			BassetVL	CNNBasicTraining	0.0067164138174245	2.0693912249133628e-05	True	12252	0.7861633109542052	[0.8000000000000002, 0.9478897911118735]	20240103_063719
0.8787422104203158	0.9050026701519731	0.87263208179939	0.903462409899297	0.8761176293545097	0.9099951172472126	822	600	5.0	True	600	300	19	200	11	200	7	3	1000	ReLU	0.3352051113057671	2.0	1024.0	ReLU6	0.414283735057572	L1KLmixed	gs://syrgoth/my-model.epoch_5-step_19885.pkl	16.0	BassetBranched	CNNTransferLearning	0.0017762093099726	0.0001822047807858	True	4977	1.1381139113637933	[0.9441949949342753, 0.8530994045416938]	20240102_153629
0.8865841370533358	0.9137075924602335	0.87690737534847	0.9137692861480978	0.8839468712315638	0.916724999367068	940	600	4.694147800061571	True	600	300	19	200	11	200	7	2	1000	ReLU	0.0748484175091115	3.0	1015.0	ReLU6	0.4254372055662117	L1KLmixed	gs://syrgoth/my-model.epoch_5-step_19885.pkl	25.0	BassetBranched	CNNTransferLearning	0.0018991761273339	0.0001940267047052	True	2829	3.080984839557133	[0.9434746236732581, 0.8012197555761466]	20240104_052441
0.8871716297452904	0.9150569659583733	0.8797663434973257	0.9138792336556856	0.8859123272255965	0.9178565784940799	1210	600	4.144106660452646	True	600	300	19	200	11	200	7	3	1000	ReLU	0.076099433545815	4.0	1024.0	ReLU6	0.4934913477819971	L1KLmixed	gs://syrgoth/my-model.epoch_5-step_19885.pkl	22.0	BassetBranched	CNNTransferLearning	0.0020856130513053	0.0001752340561444	True	2665	4.147335751453281	[0.937159763337735, 0.8000560469540585]	20240103_073917
0.8873024020640191	0.91538950274962	0.8792412416316926	0.913597694729087	0.8863025997763188	0.9181694795375224	578	600	4.993985999874193	True	600	300	19	200	11	200	7	3	1000	ReLU	0.087419879138695	4.0	998.0	ELU	0.4580092768093109	L1KLmixed	gs://syrgoth/my-model.epoch_5-step_19885.pkl	27.0	BassetBranched	CNNTransferLearning	0.0018726554374399	0.0002510768055538	True	4865	2.033390147818729	[0.9580877683806612, 0.8006582594047105]	20240105_181318
0.881193573270866	0.9086072741930898	0.8758351743120987	0.9074790525585084	0.8792323788566058	0.9115510316920076	1193	216	0.5976544751294006	True	216	928	17	434	10	19	21	2	403	ReLU6	0.2747313692221874					L1KLmixed			BassetVL	CNNBasicTraining	0.0093456945120173	0.0001500169451427	True	4821	0.5924233981188345	[0.8017523622803153, 0.8725314920980449]	20240103_025024
0.8867288576896275	0.9153433363315353	0.8790631612254549	0.9146197864834811	0.8838216865186693	0.9185403839042512	931	600	4.95239295790453	True	600	300	19	200	11	200	7	2	1000	ReLU	0.050059292952322	3.0	1024.0	ReLU6	0.4525780232137547	L1KLmixed	gs://syrgoth/my-model.epoch_5-step_19885.pkl	32.0	BassetBranched	CNNTransferLearning	0.0019280308917095	0.0002112732567777	True	3482	2.0056448610439985	[0.9580585427626991, 0.8047277576165102]	20240106_020127
0.8776543435538786	0.9062961282331343	0.8708819101886193	0.9053637978570684	0.8736020692249984	0.9097364432245616	587	600	4.992794354750044	True	600	300	19	200	11	200	7	2	1000	ReLU	0.4486131618463236					L1KLmixed	gs://syrgoth/my-model.epoch_5-step_19885.pkl	52.0	BassetVL	CNNTransferLearning	0.001600113475943	0.0001620700912066	True	2532	0.2956613124918137	[0.8217387566800157, 0.9994815748005619]	20240101_103351
0.8848992648129845	0.912510821058444	0.8782217478149078	0.9114952759684298	0.8826043376534779	0.9160913501182057	998	600	4.999714272618476	True	600	300	19	200	11	200	7	5	1000	ReLU	0.05					L1KLmixed	gs://syrgoth/my-model.epoch_5-step_19885.pkl	47.0	BassetVL	CNNTransferLearning	0.0020015808764123	0.0002170888715175	True	3047	0.2	[0.8933209567822509, 0.8000000000000002]	20240106_154257
0.8863120861084598	0.9133937520341933	0.8796295421294511	0.9117471759757076	0.8843557019884433	0.9166513922184565	837	600	5.0	True	600	300	19	200	11	200	7	1	1000	ReLU	0.0650126517878516					L1KLmixed	gs://syrgoth/my-model.epoch_5-step_19885.pkl	45.0	BassetVL	CNNTransferLearning	0.0020620782598374	0.0002353885578437	True	3267	0.2	[0.8540307478981208, 0.9310931273617786]	20240104_062919
0.881789639562322	0.9109050873687837	0.874884595396896	0.9090981557291941	0.8796498511410649	0.9134891023515475	774	600	4.99834822993402	True	600	300	19	200	11	200	7	1	1000	ReLU	0.1236907084822667					L1KLmixed	gs://syrgoth/my-model.epoch_5-step_19885.pkl	49.0	BassetVL	CNNTransferLearning	0.0029442660346641	0.0002519579841505	True	3977	0.2	[0.8466943600370971, 0.9414189969560947]	20240102_224754
0.7978993939825861	0.860165427196965	0.8023683847955763	0.8651357655429703	0.8006236084174996	0.865611316421243	627	600	2.75	False	600	300	19	200	11	200	7	3	1000	ReLU	0.3999999999999999	3.0	520.0	ELU	0.3999999999999999	MSEKLmixed	gs://syrgoth/my-model.epoch_5-step_19885.pkl	30.0	BassetBranched	CNNTransferLearning	0.001	0.0001	False	11585	1.0	[0.9055175314777241, 0.9055175314777241]	20231230_200830
0.8428659705710941	0.8826642994138282	0.8456708281603946	0.8867740547720788	0.8482627748476423	0.8944592269517676	480	216	2.6790944222076005	True	216	223	13	95	15	72	18	2	161	ReLU	0.4071747801654821					L1KLmixed			BassetVL	CNNBasicTraining	0.0030525087364311	9.541140636093356e-05	False	11919	0.6870850397805762	[0.8351603911740684, 0.9358441018205317]	20240101_211812
0.8871478109281019	0.9143718104370828	0.8781028111576875	0.9118986816185554	0.883700153949007	0.9167849772370396	808	600	5.0	True	600	300	19	200	11	200	7	1	1000	ReLU	0.145766556672433					L1KLmixed	gs://syrgoth/my-model.epoch_5-step_19885.pkl	53.0	BassetVL	CNNTransferLearning	0.0020076894673973	0.0002415670838082	True	4240	0.2487231357754866	[0.8565293064726871, 0.9360809270278696]	20240102_121706
0.8849177388144907	0.9127656903542796	0.8756570368983068	0.9114850596739985	0.8816759708980435	0.9147343346674209	730	600	5.0	True	600	300	19	200	11	200	7	1	1000	ReLU	0.05	2.0	1024.0	ELU	0.5380587237823136	L1KLmixed	gs://syrgoth/my-model.epoch_5-step_19885.pkl	26.0	BassetBranched	CNNTransferLearning	0.0022142149186118	0.0001993134948718	True	2374	2.724893283147204	[0.9180943324826658, 0.8000000000000002]	20240103_201748
0.8885772045714847	0.9143541968942629	0.880551607280172	0.9123925741416195	0.8847224329050598	0.9169195029337951	1486	600	5.0	True	600	300	19	200	11	200	7	3	1000	ReLU	0.1622710153040233	3.0	1024.0	ReLU6	0.3432200456417136	L1KLmixed	gs://syrgoth/my-model.epoch_5-step_19885.pkl	16.0	BassetBranched	CNNTransferLearning	0.0018321201232233	0.0001897880499543	True	4689	1.054218015102799	[0.9429839920305733, 0.8565956853024088]	20240102_175207
0.7151905473896164	0.7730207754764593	0.7123660644248604	0.763169657678272	0.6517956064026985	0.7363801890294319	2999	600	5.0	True	600	300	19	200	11	200	7	3	1000	ReLU	0.2013230175562613	2.0	1024.0	ELU	0.5346314020541238	L1KLmixed	gs://syrgoth/my-model.epoch_5-step_19885.pkl	25.0	BassetBranched	CNNTransferLearning	0.0018249783246911	0.0002723339535655	True	2048	2.542284308455172	[0.9555204111587772, 0.8344327070460842]	20240103_082132
0.8059091511902348	0.8701128131018969	0.8144640581542428	0.8745266194421523	0.804573866144886	0.8735678535936486	1145	216	2.06988401933231	False	216	1140	11	308	12	23	21	2	995	ReLU6	0.4953352685508664	1.0	16.0	ReLU	0.1205532523363524	MSEKLmixed			BassetBranched	CNNBasicTraining	0.0028386518272266	0.001	True	4465	0.7550458537411148	[0.853886088347632, 0.9094067981726359]	20240105_012828
0.8868602503318123	0.9152456502425044	0.8805785021335859	0.9143995798010985	0.8849445377180228	0.9186587731898723	712	600	4.9698343297827385	True	600	300	19	200	11	200	7	3	1000	ReLU	0.075122582912347	3.0	1023.0	ELU	0.4502071598140416	L1KLmixed	gs://syrgoth/my-model.epoch_5-step_19885.pkl	32.0	BassetBranched	CNNTransferLearning	0.0019381780274036	0.0002576613092514	True	3510	2.1614358590195226	[0.9515100261527163, 0.8007217559204189]	20240103_193005
0.8820327971909324	0.9120087711723333	0.8750244934245613	0.9118878726840629	0.8785933763768871	0.9133439812329274	799	600	4.846592852679191	True	600	300	19	200	11	200	7	1	1000	ReLU	0.0856984595523073					L1KLmixed	gs://syrgoth/my-model.epoch_5-step_19885.pkl	48.0	BassetVL	CNNTransferLearning	0.0020503084553313	0.0002363778860562	True	3486	0.2	[0.8552427569734735, 0.90477635681313]	20240104_132711
0.8843612398771833	0.9129474398366458	0.8777094628698164	0.9089934690683037	0.8828255162795321	0.915768610230757	874	600	4.998892674140092	True	600	300	19	200	11	200	7	1	1000	ReLU	0.3051403825444136	2.0	1024.0	ReLU	0.4476157786764963	L1KLmixed	gs://syrgoth/my-model.epoch_5-step_19885.pkl	0.0	BassetBranched	CNNTransferLearning	0.0018944647168626	0.0002595011730272	True	5478	1.4403195640356985	[0.9581154826952613, 0.8403158440361439]	20240102_013915
0.8502713180708886	0.8879882800017278	0.8490898794597794	0.8927268885216184	0.8474141847208723	0.8950373578956929	1334	600	4.999791859973659	True	600	300	19	200	11	200	7	2	1000	ReLU	0.5003974700337533					L1KLmixed	gs://syrgoth/my-model.epoch_5-step_19885.pkl	37.0	BassetVL	CNNTransferLearning	0.0009691506669552	1.2610473443878312e-05	False	4898	0.6736280026213268	[0.9385778635807318, 0.9997696800436455]	20231231_163856
0.8847447960615804	0.9122127516023475	0.8776888727801349	0.9122953957525818	0.8805105618895659	0.9136911775550013	620	600	4.792328318916778	True	600	300	19	200	11	200	7	1	1000	ReLU	0.2010097664862					L1KLmixed	gs://syrgoth/my-model.epoch_5-step_19885.pkl	52.0	BassetVL	CNNTransferLearning	0.0014679602620141	0.0003315019460071	True	3838	0.2854799717657287	[0.8015268790753343, 0.9569646558071104]	20240101_032628
0.8803219280373458	0.9087270990035762	0.8751407823092955	0.9074786931994656	0.8774851320492872	0.9120552692983335	1237	600	4.567492879341553	True	600	300	19	200	11	200	7	2	1000	ReLU	0.191796405671455	3.0	1024.0	ReLU6	0.587052671683974	L1KLmixed	gs://syrgoth/my-model.epoch_5-step_19885.pkl	20.0	BassetBranched	CNNTransferLearning	0.0009133435054934	0.0002440434695182	True	4282	2.637714189438057	[0.9374570388791174, 0.8260910667933302]	20240103_095634
		0.8369051925576133	0.8781271231853571	0.8425272866516043	0.8890468742065574	1046	600	4.506281374758976	True	600	300	19	200	11	200	7	2	1000	ReLU	0.0722606269444582	4.0	1010.0	ReLU6	0.4718703264199602	L1KLmixed	gs://syrgoth/my-model.epoch_5-step_19885.pkl	20.0	BassetBranched	CNNTransferLearning	0.0016969133881702	0.0003428284832065	True	2370	5.0	[0.936356880485175, 0.8000000000000002]	20240103_134215
0.8825295571776159	0.9119248399515658	0.8753952660134204	0.9113740549887202	0.8801277278698226	0.9135748336449624	526	600	4.382859280195694	True	600	300	19	200	11	200	7	1	1000	ReLU	0.2032590177080204					L1KLmixed	gs://syrgoth/my-model.epoch_5-step_19885.pkl	45.0	BassetVL	CNNTransferLearning	0.0015139091210795	0.0002838233146155	True	7163	0.5133362185442419	[0.938452833649133, 0.9213167592239322]	20240101_024903
0.8853270552320385	0.9134532374477354	0.8767494594809756	0.9119094349103525	0.882939541579119	0.9154562242320551	937	600	5.0	True	600	300	19	200	11	200	7	1	1000	ReLU	0.1408189552846019					L1KLmixed	gs://syrgoth/my-model.epoch_5-step_19885.pkl	37.0	BassetVL	CNNTransferLearning	0.0022427878152081	0.000252523741803	True	5210	0.2	[0.8511949917816688, 0.983963197690045]	20240102_003013
-0.09614865253378665	-0.09606322513878153	-0.048269453808799476	-0.06537485948889443	-0.08057457092954602	-0.07927104918350715	713	600	5.0	True	600	300	19	200	11	200	7	4	1000	ReLU	0.353128327517289	3.0	1023.0	ELU	0.3994299004050705	L1KLmixed	gs://syrgoth/my-model.epoch_5-step_19885.pkl	4.0	BassetBranched	CNNTransferLearning	0.0022067178859249	0.0001850745106736	True	5294	1.4920736606114415	[0.9430985004744069, 0.8444121138452809]	20240102_164347
0.8830269756318898	0.9105377718629456	0.8760017646800963	0.908695592544139	0.8819734535562721	0.9145229941576491	806	600	4.994725057503162	True	600	300	19	200	11	200	7	1	1000	ReLU	0.0541837395447097	4.0	1022.0	ELU	0.4554369636678926	L1KLmixed	gs://syrgoth/my-model.epoch_5-step_19885.pkl	28.0	BassetBranched	CNNTransferLearning	0.0019257546197822	0.0002444023311847	True	4515	2.372166536942165	[0.9914192629350086, 0.8000027501202792]	20240105_135908
0.8862196581775211	0.9125253867635428	0.8798805408360133	0.9110786579588867	0.8831077231886039	0.9155558891998694	1436	600	5.0	True	600	300	19	200	11	200	7	1	1000	ReLU	0.0652505773708368					L1KLmixed	gs://syrgoth/my-model.epoch_5-step_19885.pkl	56.0	BassetVL	CNNTransferLearning	0.0015758170977906	0.0003411644225333	True	2219	0.2534868039495842	[0.816253986717725, 0.9540411247461046]	20240101_151304
-0.006082486356161306	0.001342397450156359	-0.005124669195589173	0.0018358788697086926			1020	600	4.200577288329518	False	600	300	19	200	11	200	7	2	1000	ReLU	0.0737270254276035	5.0	1022.0	ReLU6	0.4947616728548538	L1KLmixed	gs://syrgoth/my-model.epoch_5-step_19885.pkl	22.0	BassetBranched	CNNTransferLearning	0.0021356933415657	0.0001796021664644	True	3134	4.1748873537877405	[0.938231266432264, 0.8010484015586916]	20240103_135719
0.7850504367741831	0.8370186896367844	0.7983677957695507	0.8460862572065899	0.7864415987457241	0.8442334148485966	1864	600	0.5274777675335236	True	600	300	19	200	11	200	7	2	1000	ReLU	0.75					MSEKLmixed	gs://syrgoth/my-model.epoch_5-step_19885.pkl	0.0	BassetVL	CNNTransferLearning	0.0001	0.001	True	60138	5.0	[0.8000000000000002, 0.9550084940763793]	20231230_214456
0.8832059832989514	0.913182187885965	0.8750852670376745	0.9132685795644647	0.8821266128336199	0.9167634065026955	988	600	4.2861104951327365	True	600	300	19	200	11	200	7	4	1000	ReLU	0.05	4.0	1022.0	ReLU6	0.4127297205736704	L1KLmixed	gs://syrgoth/my-model.epoch_5-step_19885.pkl	23.0	BassetBranched	CNNTransferLearning	0.0020952663044327	0.0002265180886967	True	2052	3.912706524172416	[0.9359647636913262, 0.8032610660230153]	20240103_130752
0.8257347084289665	0.8777697814112302	0.827024424249337	0.8812240720756528	0.8240276004996325	0.8818750137752038	844	600	5.0	False	600	300	19	200	11	200	7	1	1000	ReLU	0.05					L1KLmixed	gs://syrgoth/my-model.epoch_5-step_19885.pkl	50.0	BassetVL	CNNTransferLearning	0.0023498766231981	0.0002296972068421	True	3642	0.2	[0.8588889784003445, 0.9311061270646593]	20240103_155541
0.8561254362146946	0.8922109819494788	0.8518256858111861	0.8937006846591388	0.8550696358467533	0.8982170835906585	708	600	3.443871353820903	True	600	300	19	200	11	200	7	3	1000	ReLU	0.5212736590524594	3.0	638.0	ReLU	0.3602965584742966	L1KLmixed	gs://syrgoth/my-model.epoch_5-step_19885.pkl	20.0	BassetBranched	CNNTransferLearning	0.0007165089288905	5.928145553232412e-05	True	21190	1.1460241943869756	[0.8922516775446651, 0.9384048227325351]	20231231_002104
0.8878507617759566	0.9153015286894659	0.8791769497724178	0.9130513194217551	0.8864678123715051	0.9186601003654136	864	600	4.94168929255746	True	600	300	19	200	11	200	7	4	1000	ReLU	0.0500710986799125	2.0	1023.0	ReLU6	0.4768886646608617	L1KLmixed	gs://syrgoth/my-model.epoch_5-step_19885.pkl	32.0	BassetBranched	CNNTransferLearning	0.001924207192877	0.0002880743253949	True	3567	1.9343362014598044	[0.9563113579675467, 0.8000000000000002]	20240105_082019
0.8855136386493853	0.9137379273920101	0.8784872816767539	0.9126016981027114	0.8830424380134944	0.9162916728563163	876	600	5.0	True	600	300	19	200	11	200	7	1	1000	ReLU	0.1732766097627989					L1KLmixed	gs://syrgoth/my-model.epoch_5-step_19885.pkl	48.0	BassetVL	CNNTransferLearning	0.0019315429333015	0.0002351302479419	True	3721	0.4075393994328196	[0.8490262123580098, 0.959045725769643]	20240101_194918
0.8853252961524211	0.9143562541311739	0.8790928025476201	0.9127435837720284	0.883205227021316	0.9167234631254761	841	600	5.0	True	600	300	19	200	11	200	7	1	1000	ReLU	0.1085843241777083					L1KLmixed	gs://syrgoth/my-model.epoch_5-step_19885.pkl	55.0	BassetVL	CNNTransferLearning	0.0019763174403036	0.0002320342742221	True	4049	0.2	[0.8488665233250812, 0.9316628345149028]	20240102_115314
0.8745649150579542	0.9039942541693158	0.8695277628805522	0.9034927588849715	0.8726221835901105	0.90786948688634	276	600	3.211471567872478	True	600	300	19	200	11	200	7	2	1000	ReLU	0.340139326293933	4.0	612.0	ELU	0.2851460861435649	L1KLmixed	gs://syrgoth/my-model.epoch_5-step_19885.pkl	45.0	BassetBranched	CNNTransferLearning	0.0018410379812372	0.0004155260321121	True	5223	0.3935535388039304	[0.8781594195756147, 0.8543887097641896]	20231231_075537
0.8824421117877868	0.9106421255086734	0.8744820958830464	0.9096738153629998	0.8775583587818256	0.912720780413504	592	600	4.949732137866485	True	600	300	19	200	11	200	7	1	1000	ReLU	0.3748455622533664					L1KLmixed	gs://syrgoth/my-model.epoch_5-step_19885.pkl	34.0	BassetVL	CNNTransferLearning	0.001667539941995	0.0002604499611893	True	2426	0.379285948714061	[0.8623265620912255, 0.969465846964484]	20231231_232840
0.8819255483674364	0.9110886524785231	0.8751315271386231	0.9109926207533183	0.8831759898932625	0.916085235290906	961	600	4.316303106095663	True	600	300	19	200	11	200	7	3	1000	ReLU	0.0719577120941929	3.0	1015.0	ReLU6	0.5265813839011152	L1KLmixed	gs://syrgoth/my-model.epoch_5-step_19885.pkl	20.0	BassetBranched	CNNTransferLearning	0.0017386784851382	4.817623612345993e-05	True	2629	4.483917027642813	[0.9367873241579399, 0.8000000000000002]	20240103_135114
0.7559681112207924	0.8234314135176256	0.7706306667997397	0.8318970127645449	0.7506809967284873	0.8274715085171491	903	600	3.2507911867348187	False	600	300	19	200	11	200	7	3	1000	ReLU	0.4429848804779906	3.0	565.0	ELU	0.534912409795005	MSEKLmixed	gs://syrgoth/my-model.epoch_5-step_19885.pkl	24.0	BassetBranched	CNNTransferLearning	0.0010513065308335	1.8968308120566413e-05	True	7227	0.4204858274956163	[0.8589627828697415, 0.9665471753595335]	20231230_224110
0.8601240983485215	0.8937316827407082	0.8577635559904824	0.8908796456201942	0.8611020253134347	0.9001433935999147	1014	600	2.6308362093460964	True	600	300	19	200	11	200	7	1	1000	ReLU	0.6113370341266768	5.0	1013.0	ReLU6	0.4481044000075117	L1KLmixed	gs://syrgoth/my-model.epoch_5-step_19885.pkl	49.0	BassetBranched	CNNTransferLearning	0.0017940115439749	0.0002150739115378	True	10079	3.428664435206284	[0.966188615059257, 0.9999]	20231231_144608
0.8181220071449421	0.8653444281590514	0.8285723692253619	0.8724294434838729	0.8241728779665737	0.8785825266918572	567	600	4.943921099771269	True	600	300	19	200	11	200	7	2	1000	ReLU	0.3474723032069655	2.0	1024.0	ReLU6	0.2832605640064339	L1KLmixed	gs://syrgoth/my-model.epoch_5-step_19885.pkl	34.0	BassetBranched	CNNTransferLearning	0.0017908783507611	0.0002342714186351	True	10086	0.6231897175073273	[0.9998964709320668, 0.8381787876596429]	20240101_030716
0.8866039972174499	0.9143081939406377	0.8778464279540947	0.9134569690146329	0.8842176447557584	0.9179387972412478	702	600	4.990684941734229	True	600	300	19	200	11	200	7	3	1000	ReLU	0.0527033413937124	1.0	1024.0	ReLU	0.5278840403687162	L1KLmixed	gs://syrgoth/my-model.epoch_5-step_19885.pkl	45.0	BassetBranched	CNNTransferLearning	0.001922466271857	0.0002213833803075	True	2189	1.9025047805520876	[0.9556837781261733, 0.8000000000000002]	20240105_122227
0.8861774248441048	0.912571835156815	0.875969392780291	0.911282884613176	0.8840173695792478	0.9166140578385583	728	600	5.0	True	600	300	19	200	11	200	7	3	1000	ReLU	0.0766313276048676	3.0	1011.0	ELU	0.450932020765597	L1KLmixed	gs://syrgoth/my-model.epoch_5-step_19885.pkl	26.0	BassetBranched	CNNTransferLearning	0.0018231186891474	0.0002696933526894	True	4131	2.2844864765918085	[0.9567367171930193, 0.8019904680789671]	20240104_170553
0.8766389183170638	0.9086995290896879	0.8709725329130175	0.9080945608868743	0.8748460970051342	0.9128900699312585	821	600	5.0	True	600	300	19	200	11	200	7	1	1000	ReLU	0.05					L1KLmixed	gs://syrgoth/my-model.epoch_5-step_19885.pkl	24.0	BassetVL	CNNTransferLearning	0.0022157966479163	0.0002364136010935	True	4491	0.2	[0.817732073042486, 0.9216872952416935]	20240102_073129
0.8739670582706272	0.9044474148838262	0.8709284255982257	0.9060042261831447	0.8740800109805953	0.9101331237628105	1046	600	5.0	True	600	300	19	200	11	200	7	1	1000	ReLU	0.05					L1KLmixed	gs://syrgoth/my-model.epoch_5-step_19885.pkl	42.0	BassetVL	CNNTransferLearning	0.0024737036074786	0.0002448169117461	True	3658	0.2523368429339937	[0.8553820208142129, 0.9998985221657056]	20240102_053911
0.8832982613646427	0.9111314447930448	0.8750620942845602	0.9097393298930756	0.8800054593422586	0.912603546782832	841	600	5.0	True	600	300	19	200	11	200	7	1	1000	ReLU	0.4712354055915851					L1KLmixed	gs://syrgoth/my-model.epoch_5-step_19885.pkl	60.0	BassetVL	CNNTransferLearning	0.002447268710231	0.0002025062670681	True	2048	0.2657648175965939	[0.8000000000000002, 0.9024025990997528]	20240101_210138
0.8784379438763047	0.9082137555447065	0.874016706807813	0.9070275860206654	0.8775675428382302	0.911969306414115	884	600	5.0	True	600	300	19	200	11	200	7	2	1000	ReLU	0.0587302398360894	3.0	1023.0	ReLU	0.3699153708453486	L1KLmixed	gs://syrgoth/my-model.epoch_5-step_19885.pkl	32.0	BassetBranched	CNNTransferLearning	0.0015757526145626	0.0002137054092825	True	2932	1.8238683760142944	[0.9519869172189895, 0.8003881806849538]	20240104_153521
0.8798525473065419	0.9114941391373034	0.8737865631831893	0.9115753683601925	0.8795106115426012	0.9150444899009623	989	600	4.588491609011296	True	600	300	19	200	11	200	7	2	1000	ReLU	0.0561074989982739	3.0	1012.0	ReLU6	0.5462974616103523	L1KLmixed	gs://syrgoth/my-model.epoch_5-step_19885.pkl	20.0	BassetBranched	CNNTransferLearning	0.0009963611721688	0.0001708866627655	True	2397	3.625102142643079	[0.932253483721798, 0.8001752358819146]	20240103_115245
0.8277918161572724	0.8711654755801357	0.831542836776169	0.8771858627048504	0.8256880518100733	0.8779160987012223	882	600	3.118441952204173	True	600	300	19	200	11	200	7	4	1000	ReLU	0.595053794791767	2.0	755.0	ReLU	0.3756893340651077	MSEKLmixed	gs://syrgoth/my-model.epoch_5-step_19885.pkl	14.0	BassetBranched	CNNTransferLearning	0.0007405594541878	2.2305433719239025e-05	False	15919	0.6719894937387761	[0.8790452619412308, 0.923281196326954]	20231230_205440
0.8880536508237296	0.9143623867840099	0.8792546780802706	0.9136787723189721	0.8845021395699999	0.9186407759240017	766	600	5.0	True	600	300	19	200	11	200	7	3	1000	ReLU	0.0955827691318935	2.0	1019.0	ReLU	0.3380185194693155	L1KLmixed	gs://syrgoth/my-model.epoch_5-step_19885.pkl	42.0	BassetBranched	CNNTransferLearning	0.0018541275938269	0.0002452350083568	True	2962	2.1979601648452083	[0.952199686355158, 0.8002071950752861]	20240104_114955
0.885721043706879	0.9127277099621277	0.8771822020025432	0.912169604428777	0.8817775632175835	0.9151955782172091	639	600	5.0	True	600	300	19	200	11	200	7	2	1000	ReLU	0.3464374350532389	3.0	1024.0	ReLU6	0.3670477190614801	L1KLmixed	gs://syrgoth/my-model.epoch_5-step_19885.pkl	16.0	BassetBranched	CNNTransferLearning	0.0018948254743304	0.0001936786269396	True	5536	1.2090097605390897	[0.9419966586488273, 0.8520890144537906]	20240102_141705
0.8849523920117128	0.9119915156006273	0.8777028716613521	0.9114836297958364	0.880985143365356	0.9149718839000678	1118	600	4.545210947258029	True	600	300	19	200	11	200	7	1	1000	ReLU	0.1436253871763486					L1KLmixed	gs://syrgoth/my-model.epoch_5-step_19885.pkl	25.0	BassetVL	CNNTransferLearning	0.0025010716994036	0.000219095265011	True	3871	0.582982824273317	[0.8375977415421102, 0.995685923164099]	20240101_223129
0.884937363043651	0.9142379794460567	0.8771586189908287	0.9124401366225333	0.8838074284053874	0.9165033147659187	802	600	4.840907905255451	True	600	300	19	200	11	200	7	3	1000	ReLU	0.0768771162559411	3.0	1015.0	ELU	0.4534637557799335	L1KLmixed	gs://syrgoth/my-model.epoch_5-step_19885.pkl	29.0	BassetBranched	CNNTransferLearning	0.0018398608125786	0.0001890161623993	True	3931	2.918770391526907	[0.9493826837091317, 0.8000305122903533]	20240103_184824
0.871612790727694	0.9023856183460854	0.8648395841631601	0.9034046789739982	0.8686660565142836	0.9085197080443681	636	216	2.518673328742951	True	216	245	12	846	16	42	18	2	1147	ReLU6	0.4834306442862945	1.0	160.0	ReLU	0.0788459020483135	L1KLmixed			BassetBranched	CNNBasicTraining	0.0013362190562174	0.0008751519992601	True	8401	0.653657873722091	[0.8753157262983575, 0.8551466159649364]	20240103_081903
0.8351776945949962	0.8760994398360997	0.8437450711088971	0.8837206238172866	0.8406140125621318	0.8877632220752159	254	600	3.267297263125552	True	600	300	19	200	11	200	7	2	1000	ReLU	0.3267003765429385	3.0	535.0	ReLU6	0.2788282426750011	L1KLmixed	gs://syrgoth/my-model.epoch_5-step_19885.pkl	51.0	BassetBranched	CNNTransferLearning	0.0012030127263258	0.0003077476014918	False	3925	0.9510306227051076	[0.8849769905595751, 0.8734210226489965]	20231231_070858
0.79100393825586	0.8334911323239773	0.8006938120447994	0.8400231436788064	0.7891444723129285	0.8418248415526155	2705	216	2.5606876927498066	True	216	64	7	497	13	113	13	2	3779	ReLU6	0.5119260883028861	2.0	24.0	ReLU	0.1256315633171712	L1KLmixed			BassetBranched	CNNBasicTraining	0.009029150366186	0.0009917538513231	False	15998	0.2786162893416954	[0.9346144727489335, 0.8000000000000002]	20240102_182916
0.8608718498668835	0.891167443707682	0.8551545629847155	0.8919674310135794	0.8578420365590266	0.8989364425737191	322	216	0.581689346568749	True	216	1000	23	124	6	1660	24	2	4095	ReLU	0.4060172563677027	3.0	24.0	ELU	0.1474199621874418	L1KLmixed			BassetBranched	CNNBasicTraining	0.0016013255391295	0.0009837700869892	True	5828	4.778810598638802	[0.8005898366155124, 0.8176915467946264]	20240105_220205
0.8785708266151431	0.9064899657185284	0.8723777417456042	0.9067241798868677	0.8755814036265919	0.9116895113250554	768	216	1.060740445565917	True	216	1243	24	1020	11	682	21	1	4066	ReLU6	0.5263606078969667	1.0	16.0	ReLU	0.0529045201883139	L1KLmixed			BassetBranched	CNNBasicTraining	0.001361564310104	0.0009983197743748	True	2050	1.703347144907556	[0.8173009371201436, 0.9206072751814451]	20240106_150709
0.868332066936627	0.8967500119927714	0.8621574059851782	0.8980577177368886	0.8653601771260271	0.901918833079798	538	216	2.3337366463335334	True	216	249	14	893	17	16	24	1	2127	ReLU	0.3838333535286931	2.0	16.0	ReLU	0.0922145442168226	L1KLmixed			BassetBranched	CNNBasicTraining	0.000855321734498	0.0009784500548086	True	6329	0.2526332734200429	[0.8196781206890653, 0.853964663686142]	20240104_012417
0.883858025546181	0.9119070508558434	0.8765832304893915	0.9098389012035215	0.8806043978372388	0.9136389295749284	838	600	4.9981681709208985	True	600	300	19	200	11	200	7	1	1000	ReLU	0.0513075726652167					L1KLmixed	gs://syrgoth/my-model.epoch_5-step_19885.pkl	48.0	BassetVL	CNNTransferLearning	0.0019886215648459	0.0003113667926188	True	4126	0.2002112315716494	[0.8572346679382056, 0.8930550037613786]	20240104_124411
0.8868487596584258	0.9171177071905521	0.8797205481029394	0.9149722648905153	0.8851429353024711	0.9191002070783062	1011	600	4.6639350271020215	True	600	300	19	200	11	200	7	2	1000	ReLU	0.0508182581312492	4.0	1023.0	ReLU6	0.488287754582114	L1KLmixed	gs://syrgoth/my-model.epoch_5-step_19885.pkl	33.0	BassetBranched	CNNTransferLearning	0.0019159883059366	0.0001862635953906	True	2616	1.9027465848565817	[0.9471956153194435, 0.8004417667057989]	20240105_081648
0.7676264798388313	0.8183446327630037	0.7732799298558999	0.8231535193692732	0.7589912489049077	0.8212253870992278	598	216	3.0484556410902943	True	216	957	11	1632	11	41	20	3	628	ELU	0.4822089735067524	2.0	79.0	ELU	0.0509318021244139	L1KLmixed			BassetBranched	CNNBasicTraining	0.0011317856133623	0.0009745480939031	True	4846	0.6497049585798531	[0.8507872912290662, 0.8010094521751874]	20240104_033520
0.8868709496563278	0.9152712252665469	0.8794221658945084	0.9148842104693391	0.8835222560558855	0.9183333884950209	898	600	5.0	True	600	300	19	200	11	200	7	1	1000	ReLU	0.05					L1KLmixed	gs://syrgoth/my-model.epoch_5-step_19885.pkl	52.0	BassetVL	CNNTransferLearning	0.0021209888241195	0.0002459502215757	True	3315	0.2	[0.8302227338503188, 0.8653060349118264]	20240105_135326
0.8724366162163056	0.9061239145218627	0.868199427547892	0.9067603221704345	0.8731015185149407	0.9089784248872788	717	600	4.995676016359573	True	600	300	19	200	11	200	7	1	1000	ReLU	0.1837141293446532					MSEKLmixed	gs://syrgoth/my-model.epoch_5-step_19885.pkl	54.0	BassetVL	CNNTransferLearning	0.0018116577214359	0.0002764469782594	True	4189	0.418962063394214	[0.8480114234275768, 0.9410158862115604]	20240103_165241
0.7682673997202916	0.8349481168572382	0.7798980628010465	0.8429116350523042	0.7652511522561778	0.8400381022086305	128	216	2.375646473277874	False	216	565	6	65	17	36	21	3	2770	ReLU	0.1807278232541296					MSEKLmixed			BassetVL	CNNBasicTraining	0.0009566806418505	9.53531420090476e-05	False	40694	0.8775626061957631	[0.8196187384253871, 0.9588572094485014]	20240102_023316
0.8784306557846269	0.9069501441346381	0.8724025065521366	0.907766603028926	0.8758775651828399	0.9123780608880231	989	600	5.0	True	600	300	19	200	11	200	7	2	1000	ReLU	0.0513030534427597					L1KLmixed	gs://syrgoth/my-model.epoch_5-step_19885.pkl	31.0	BassetVL	CNNTransferLearning	0.0019514223066814	0.0003582818742018	True	3218	0.2	[0.8314404531969308, 0.8990600500697233]	20240106_000416
0.8803228764266189	0.9085638725241709	0.8722190394385564	0.9075185609814609	0.8784110908928247	0.9114325083026383	946	216	0.5	True	216	360	17	130	6	433	21	2	4090	ReLU6	0.3892075817166221	2.0	69.0	ELU	0.05	L1KLmixed			BassetBranched	CNNBasicTraining	0.0011824499403488	0.0009477995598236	True	4367	1.92250965882882	[0.8000000000000002, 0.8126800543321062]	20240105_033500
0.8808228697871596	0.9089883380315164	0.8736875602778295	0.9070021977465159	0.8793863001575674	0.9130994059609536	648	600	3.496266131141591	True	600	300	19	200	11	200	7	4	1000	ReLU	0.4314347021324866					L1KLmixed	gs://syrgoth/my-model.epoch_5-step_19885.pkl	42.0	BassetVL	CNNTransferLearning	0.0010231117854111	4.249484891267758e-05	False	5768	2.481682184778312	[0.9472724911835012, 0.9153123774384327]	20231231_124410
0.8823316723359218	0.9126747359511825	0.8744612702232837	0.9120479209585918	0.8786452191289458	0.9162632736034526	556	600	3.221834647357455	True	600	300	19	200	11	200	7	2	1000	ReLU	0.348043209940988	3.0	1022.0	ELU	0.327640402278523	L1KLmixed	gs://syrgoth/my-model.epoch_5-step_19885.pkl	40.0	BassetBranched	CNNTransferLearning	0.0014904619826763	0.0002087157686607	True	6179	0.9674994223339436	[0.9469291396325041, 0.8898974841209237]	20240101_045508
0.8790014748347275	0.9074602842335756	0.8719239416554134	0.9074836630576328	0.8753092500654471	0.9116556170358111	706	600	4.84366612098018	True	600	300	19	200	11	200	7	2	1000	ReLU	0.4168213363016659	2.0	739.0	ReLU6	0.4336905413867709	L1KLmixed	gs://syrgoth/my-model.epoch_5-step_19885.pkl	29.0	BassetBranched	CNNTransferLearning	0.0021454826390139	0.0002215681560692	True	3955	1.0125178097000995	[0.9489169798615851, 0.8470730400898544]	20240101_155156
0.8182553171403061	0.8734986411666381	0.8235875056550787	0.8785040390049269	0.8143171513739984	0.8781698546960421	2097	216	0.5	False	216	1442	22	934	7	17	24	1	835	ReLU6	0.3539570820537278					L1KLmixed			BassetVL	CNNBasicTraining	0.0099058755767252	0.0002693501399086	True	2939	0.356411349259693	[0.8000000000000002, 0.8083038451723954]	20240103_101719
0.8720711838878095	0.9016539181017218	0.8658427921433182	0.9005679240008758	0.8703866699549309	0.9081605607446659	668	600	4.956323574167541	True	600	300	19	200	11	200	7	2	1000	ReLU	0.3665410848142287	2.0	1024.0	ReLU6	0.4399575579906737	L1KLmixed	gs://syrgoth/my-model.epoch_5-step_19885.pkl	32.0	BassetBranched	CNNTransferLearning	0.0032685376021896	0.0002752120538618	True	3923	2.794023666178441	[0.9510332730068295, 0.844652918807292]	20240103_201849
0.8743844093665513	0.9030825145699075	0.8664833166183218	0.9006426741278191	0.8674458829850936	0.9060302263825317	1509	216	0.5	True	216	2048	8	2048	5	16	15	1	587	ReLU6	0.4128501504942942					L1KLmixed			BassetVL	CNNBasicTraining	0.0099759917648985	1.0105807207870293e-05	True	2066	0.7734578548549064	[0.8000000000000002, 0.8580910391201705]	20240106_165741
0.8601520911799643	0.8938905813964938	0.8561585405941735	0.893931092738204	0.8580758077644285	0.8980461869046266	1452	216	0.5007913172807241	True	216	2004	19	2048	6	17	24	2	3692	ReLU6	0.75					L1KLmixed			BassetVL	CNNBasicTraining	0.01	0.00034867225154	True	2048	0.8492163109763009	[0.8075336740191639, 0.8209239519801791]	20240104_225204
0.8681528924710827	0.9025903971914155	0.8637867672936159	0.9032845101264936	0.8664425072467499	0.907427603905585	643	600	4.055383147379758	True	600	300	19	200	11	200	7	5	1000	ReLU	0.4580205455247561					L1KLmixed	gs://syrgoth/my-model.epoch_5-step_19885.pkl	60.0	BassetVL	CNNTransferLearning	0.0010425589219247	1.8299723788908377e-05	False	2058	1.0439759855559598	[0.9788251342235514, 0.9993931152684032]	20231231_154633
0.8834009760694063	0.9105012465528841	0.8763806104628045	0.9091181347794801	0.8805777879172659	0.912737867457573	916	600	4.888486296187698	True	600	300	19	200	11	200	7	1	1000	ReLU	0.1850768691263353					L1KLmixed	gs://syrgoth/my-model.epoch_5-step_19885.pkl	41.0	BassetVL	CNNTransferLearning	0.0021470695106946	0.0002268742989283	True	3327	0.2078399911433376	[0.8524275386327355, 0.9666242499024097]	20240101_221606
0.8793658445068974	0.9088361653962965	0.8714796996541669	0.9065842557494712	0.8773864248276793	0.9121614115249402	626	600	2.6601621686112464	True	600	300	19	200	11	200	7	2	1000	ReLU	0.2495422149496411	4.0	1022.0	ReLU6	0.3415005386955621	L1KLmixed	gs://syrgoth/my-model.epoch_5-step_19885.pkl	38.0	BassetBranched	CNNTransferLearning	0.0017096909421609	6.785443225637707e-05	True	5168	0.8136763282807475	[0.8800988447081215, 0.886384916644419]	20231231_155727
0.8854735157295515	0.9128521378394302	0.877188673523889	0.9123736071799761	0.8823499968827779	0.9157911391977511	746	600	4.970146668717257	True	600	300	19	200	11	200	7	2	1000	ReLU	0.060365395800864	2.0	1014.0	ReLU	0.4900891558004834	L1KLmixed	gs://syrgoth/my-model.epoch_5-step_19885.pkl	45.0	BassetBranched	CNNTransferLearning	0.0018799878958794	0.0002216181386	True	2060	2.4401257536479664	[0.9588813980074112, 0.8032651671047636]	20240105_175428
0.8000844210250868	0.8392646499791288	0.8049214537140796	0.8428753383801874	0.8009057452565403	0.8444195658854998	2289	216	2.561125813271956	True	216	220	6	243	11	38	12	2	3163	ReLU6	0.4745494279560511	1.0	17.0	ELU	0.0533220776820384	L1KLmixed			BassetBranched	CNNBasicTraining	0.0061764284724805	0.000983204507631	False	19873	0.3538584471778903	[0.9211189216644516, 0.8009316161271927]	20240102_192951
0.7168860624202653	0.7952976244773243	0.7322781928350794	0.8043661674813721	0.7103641015426996	0.8028691101530928	1033	216	1.6732398152133403	False	216	54	16	1480	18	16	24	2	3408	ReLU6	0.3582814236840186	3.0	16.0	ReLU	0.128719208162453	L1KLmixed			BassetBranched	CNNBasicTraining	0.0011954138457098	0.0005579044499133	True	6752	0.2001363651604012	[0.8000000000000002, 0.8388914483777157]	20240104_224040
0.8488668428823222	0.8835843274356866	0.8494547817274364	0.8894018798489345	0.8527860097436609	0.8942820488763618	781	216	0.5977781681995396	True	216	2048	6	794	21	187	25	3	16	ReLU6	0.05					L1KLmixed			BassetVL	CNNBasicTraining	0.01	0.0001520044546168	True	2692	0.205149399179217	[0.8000015551412387, 0.8340958932226975]	20240102_231157
0.880114679753603	0.9109389533705271	0.8731843142340572	0.9107497605961268	0.8780334173358251	0.913455380378831	998	600	5.0	True	600	300	19	200	11	200	7	1	1000	ReLU	0.0884871363556068					MSEKLmixed	gs://syrgoth/my-model.epoch_5-step_19885.pkl	44.0	BassetVL	CNNTransferLearning	0.0021320120196284	0.0002312897328628	True	2994	0.2341434339809353	[0.8168503422504392, 0.9714736377117587]	20240101_212804
0.886157702482185	0.9123981229600648	0.8780917517543672	0.9111031283517026	0.8823084340510583	0.9148015933725898	887	600	5.0	True	600	300	19	200	11	200	7	1	1000	ReLU	0.05					L1KLmixed	gs://syrgoth/my-model.epoch_5-step_19885.pkl	46.0	BassetVL	CNNTransferLearning	0.0020726193876396	0.0002264921345098	True	3648	0.2	[0.8487215832873992, 0.9015522191559018]	20240105_062103
0.8812462775647119	0.9095931731006285	0.8749694504185039	0.9087070515901438	0.8783005080866043	0.9127681543685969	531	600	3.862928724584727	True	600	300	19	200	11	200	7	1	1000	ReLU	0.2161266745401021					L1KLmixed	gs://syrgoth/my-model.epoch_5-step_19885.pkl	39.0	BassetVL	CNNTransferLearning	0.0015395501842813	0.0003199900355531	True	2122	0.2946620007203478	[0.8323096108723481, 0.9498882741794956]	20240101_161225
0.5264865997882515	0.6436861882914962	0.5404357272772714	0.6475272398928443	0.48806850622597836	0.6246097699271732	604	216	4.296684744319404	False	216	114	16	97	21	107	11	2	449	ReLU	0.4583254834592234					L1KLmixed			BassetVL	CNNBasicTraining	0.0003280770121657	6.53965658913583e-05	False	9175	1.1029604480036437	[0.9397045754878226, 0.9370157017664749]	20240101_075225
0.8690793252751395	0.9008093871170179	0.8643273091186245	0.8995473248814524	0.8664126790687131	0.9050039577208736	1327	216	0.8556572072461723	True	216	1381	15	254	13	98	25	1	874	ReLU6	0.3105444374360082	2.0	16.0	ReLU6	0.0512895370266724	L1KLmixed			BassetBranched	CNNBasicTraining	0.0032404776196422	0.0007334449871631	True	3867	2.029164839618618	[0.8459071453165166, 0.8389505268680604]	20240105_125159
0.8424341829815356	0.8777482110799202	0.8451661258867643	0.8830735074700533	0.8465234584487288	0.8868681258700094	654	216	1.3894750079604248	True	216	109	14	773	21	25	22	3	3380	ReLU6	0.5611969373168134	2.0	119.0	ReLU	0.0527222150293312	L1KLmixed			BassetBranched	CNNBasicTraining	0.0004436342591223	0.0008791768155312	False	11109	0.8321563475603924	[0.8000000000000002, 0.8238650650497448]	20240104_171606
0.7957489228859658	0.8382547980235117	0.8030535693900411	0.8424357722605457	0.8005554415918777	0.845728423864755	369	216	2.44217066539708	True	216	96	17	58	17	41	9	1	473	ReLU	0.2912371487425154					L1KLmixed			BassetVL	CNNBasicTraining	0.0044567145133426	0.0001290272725246	False	30584	2.8887923083721763	[0.8520620863488197, 0.9660183762195138]	20240102_055029
0.8305432246908296	0.8724443354456828	0.8366950394590486	0.8792651457857956	0.8367843191816258	0.8836748135823373	947	216	0.5008597690424667	True	216	2011	16	149	6	315	23	2	4096	ReLU6	0.3856325584060475	2.0	31.0	ELU	0.1000486563445668	L1KLmixed			BassetBranched	CNNBasicTraining	0.0019839681034315	0.001	False	4363	1.4819065958237667	[0.800754508732578, 0.8769490680626087]	20240106_172202
0.8773688366136263	0.9058597272623041	0.8711428916223632	0.9059304938733218	0.8740882410116391	0.910958452052505	923	216	0.5	True	216	1056	24	223	6	717	24	2	4075	ReLU6	0.329877106769137	1.0	16.0	ReLU6	0.0503379552420057	L1KLmixed			BassetBranched	CNNBasicTraining	0.0014075902463951	0.0009907669695517	True	2049	3.5032235872655826	[0.8005314799544351, 0.8605539287890019]	20240106_005740
0.8819489571383764	0.9084936495807954	0.8750837694877642	0.908331852581296	0.8784210077974631	0.9109028838805238	893	216	0.5388560175380243	True	216	1725	18	190	7	500	22	1	3248	ReLU6	0.332423750904068	1.0	26.0	ELU	0.0528497728619371	L1KLmixed			BassetBranched	CNNBasicTraining	0.001497165342294	0.0009974676182006	True	3853	1.671448904947	[0.8058578976876403, 0.8601183164377151]	20240106_121235
0.8854500239482768	0.9126301001868722	0.8790960294274902	0.9125598106670907	0.8859107065799001	0.9181179227941765	987	600	5.0	True	600	300	19	200	11	200	7	3	1000	ReLU	0.0508649597215554	4.0	1024.0	ReLU6	0.3951046414834008	L1KLmixed	gs://syrgoth/my-model.epoch_5-step_19885.pkl	31.0	BassetBranched	CNNTransferLearning	0.0020055799680355	0.0001937988165469	True	2639	2.3276060897632878	[0.9481107699646132, 0.8000000000000002]	20240104_201809
0.8858239849807148	0.9143932237221245	0.8777652714016287	0.9124838726426578	0.8844944086800206	0.9174977363219565	1128	600	4.594840157836396	True	600	300	19	200	11	200	7	2	1000	ReLU	0.0513299943309802	3.0	1023.0	ReLU6	0.4873144760691454	L1KLmixed	gs://syrgoth/my-model.epoch_5-step_19885.pkl	31.0	BassetBranched	CNNTransferLearning	0.0019608259740836	0.0001843013837572	True	2426	2.769809803143423	[0.9488200435733002, 0.8001436731904735]	20240105_173729
0.8861490203576999	0.9134715370876585	0.8802915866031998	0.9123968104954427	0.8844083033899622	0.9149651139020932	829	600	5.0	True	600	300	19	200	11	200	7	1	1000	ReLU	0.05					L1KLmixed	gs://syrgoth/my-model.epoch_5-step_19885.pkl	47.0	BassetVL	CNNTransferLearning	0.0022335256002583	0.0002296470008118	True	3329	0.2	[0.8442409731225812, 0.9327788640568453]	20240104_122102
0.884406226485276	0.9134494333816026	0.876332980839092	0.9128701693026822	0.8828019492699059	0.9157530042468196	720	600	5.0	True	600	300	19	200	11	200	7	3	1000	ReLU	0.1057295207427898	3.0	1009.0	ReLU	0.479653510326771	L1KLmixed	gs://syrgoth/my-model.epoch_5-step_19885.pkl	26.0	BassetBranched	CNNTransferLearning	0.0018989880134986	0.0002591090402441	True	3429	2.9615063179802723	[0.9419300846176939, 0.8031869140966319]	20240103_211035
0.8761432847564872	0.9044282173739522	0.8694217779508349	0.9039135964587545	0.8744366666054202	0.9094965261044122	978	600	5.0	True	600	300	19	200	11	200	7	1	1000	ReLU	0.05					L1KLmixed	gs://syrgoth/my-model.epoch_5-step_19885.pkl	36.0	BassetVL	CNNTransferLearning	0.0023134080668574	0.0002542059721296	True	2906	0.310966961133277	[0.8527180257551268, 0.9999]	20240102_023123
0.8105590319069711	0.8653375675285894	0.8198267245232405	0.8748772610582263	0.8116721851510772	0.8733377972033372	576	600	4.451172711679753	False	600	300	19	200	11	200	7	1	1000	ReLU	0.3185524775557042	4.0	1013.0	ReLU6	0.3408185649334015	L1KLmixed	gs://syrgoth/my-model.epoch_5-step_19885.pkl	38.0	BassetBranched	CNNTransferLearning	0.0017856850116899	0.0002045548506736	True	4963	0.8210917052013724	[0.9467314787323224, 0.8591820965113482]	20231231_224700
0.8774601019847315	0.904783875332485	0.871094472394048	0.9048845395439017	0.8762933364940754	0.9104528756417885	537	600	4.148762318423421	True	600	300	19	200	11	200	7	1	1000	ReLU	0.2098805337278699	3.0	987.0	ELU	0.3247539257693671	L1KLmixed	gs://syrgoth/my-model.epoch_5-step_19885.pkl	37.0	BassetBranched	CNNTransferLearning	0.0013378036849918	0.0002028338609026	True	2573	0.7720271596749725	[0.9468102349126484, 0.9273098618983352]	20240101_022715
0.8863331881887264	0.9137893787878072	0.8790661658391673	0.9127633452745387	0.8851584983952554	0.9167048717768407	1155	600	4.480109837498329	True	600	300	19	200	11	200	7	2	1000	ReLU	0.0726818393664736	4.0	1022.0	ReLU6	0.3585748458287149	L1KLmixed	gs://syrgoth/my-model.epoch_5-step_19885.pkl	22.0	BassetBranched	CNNTransferLearning	0.0019910996860566	0.0001907539016441	True	2050	3.857454418390027	[0.9326403155225229, 0.8062982666012967]	20240103_142954
0.8827905533619083	0.9107892048039111	0.8751933231521709	0.9103871244028596	0.880332401138681	0.9145705780562711	316	600	2.557320010855224	True	600	300	19	200	11	200	7	2	1000	ReLU	0.3216328395162902	2.0	455.0	ReLU6	0.4349252613471183	L1KLmixed	gs://syrgoth/my-model.epoch_5-step_19885.pkl	39.0	BassetBranched	CNNTransferLearning	0.0012601297550523	0.0002043608978878	True	9895	1.716152045267386	[0.9232042941793208, 0.90293909564695]	20231231_040345
0.7445226018593173	0.7937398065438392	0.7551894298718528	0.7989224873454042	0.7271467985834169	0.796019960435101	193	216	3.7239830126744193	True	216	291	12	20	24	46	12	4	4096	ELU	0.4015400047723333					L1KLmixed			BassetVL	CNNBasicTraining	0.0009312569226728	0.000173151126226	True	24271	0.8212950229922447	[0.8719966505120729, 0.977471848435329]	20240101_042050
0.8850122784372281	0.9147337736375456	0.8774061601836669	0.9143759618289692	0.8836099075840811	0.9186460979061695	885	600	5.0	True	600	300	19	200	11	200	7	4	1000	ReLU	0.05					L1KLmixed	gs://syrgoth/my-model.epoch_5-step_19885.pkl	46.0	BassetVL	CNNTransferLearning	0.0021307676117413	0.000215513758056	True	2277	0.2	[0.8897411209984485, 0.9277697037178605]	20240106_102735
0.8811219886065808	0.9091218886632898	0.874357054607441	0.9079544687653308	0.8803796092273142	0.9128247681852116	759	600	4.998924363939628	True	600	300	19	200	11	200	7	2	1000	ReLU	0.3268112089784679	2.0	1024.0	ReLU6	0.3907929225916775	L1KLmixed	gs://syrgoth/my-model.epoch_5-step_19885.pkl	24.0	BassetBranched	CNNTransferLearning	0.0021303229745361	0.0002163893098876	True	2096	1.8661368030405008	[0.9482090979359388, 0.8770976908825284]	20240103_005252
0.8764115862087715	0.9059474484865375	0.8712664942645504	0.9039850551428085	0.875162845359011	0.9088027148721838	629	600	4.999557514204478	True	600	300	19	200	11	200	7	1	1000	ReLU	0.2946202004230411	4.0	1024.0	ELU	0.75	L1KLmixed	gs://syrgoth/my-model.epoch_5-step_19885.pkl	34.0	BassetBranched	CNNTransferLearning	0.0016462558497439	0.0003217915679768	True	4001	3.975152280355255	[0.9591117118248703, 0.8578811574865394]	20240102_030955
0.8843024391898462	0.9115150080999314	0.8768374784241277	0.9101255071726109	0.8803544909253042	0.9132149779968767	861	600	4.998923106801472	True	600	300	19	200	11	200	7	1	1000	ReLU	0.05					L1KLmixed	gs://syrgoth/my-model.epoch_5-step_19885.pkl	45.0	BassetVL	CNNTransferLearning	0.0020870043520244	0.000205597696466	True	3427	0.2	[0.8561078822829585, 0.8971969585853388]	20240105_092548
0.6173297218484419	0.7113320237395442	0.61043756291843	0.7000200726558091	0.5829899605294913	0.6969406950881436	223	216	2.6402467105758936	True	216	140	24	87	23	1224	12	5	53	ReLU6	0.7257540059142138	2.0	39.0	ELU	0.2647668779974836	L1KLmixed			BassetBranched	CNNBasicTraining	0.0099723077778613	1.0825268632211208e-05	False	10286	0.7806665694223998	[0.9761511127614714, 0.8003091760642806]	20240101_064513
0.8815675748916596	0.9104863345221201	0.874859471393495	0.9090860569883255	0.878592068360301	0.9140948747316013	645	600	4.949344233740176	True	600	300	19	200	11	200	7	1	1000	ReLU	0.1999506928590634					L1KLmixed	gs://syrgoth/my-model.epoch_5-step_19885.pkl	54.0	BassetVL	CNNTransferLearning	0.0016590552968387	0.000107569161502	True	3212	0.2	[0.8627698686295936, 0.9549410628649656]	20240101_170821
0.8738166321986396	0.905703163342277	0.8681219422112662	0.9050634142081854	0.8732110247352065	0.9098218115065744	789	600	4.9967476929855446	True	600	300	19	200	11	200	7	1	1000	ReLU	0.0808113281012928	3.0	1024.0	ELU	0.388121369086392	MSEKLmixed	gs://syrgoth/my-model.epoch_5-step_19885.pkl	29.0	BassetBranched	CNNTransferLearning	0.0020008778768479	0.0001774828542518	True	3343	2.613624263397274	[0.943757626033547, 0.8000402771209307]	20240103_230832
0.867576369113014	0.9016142673945473	0.8661903140070153	0.9043734505525868	0.8674614100257892	0.90596370552541	939	216	3.337457140281324	True	216	260	8	95	12	75	11	1	410	ReLU6	0.3114514486831573	1.0	367.0	ReLU	0.2296230903094931	L1KLmixed			BassetBranched	CNNBasicTraining	0.0010940228845994	0.0001213146605668	False	6522	0.7105536071473617	[0.9252429410189927, 0.8017909236520193]	20240102_093658
0.8755623426914927	0.9028156997581598	0.8671203613997899	0.8990033359012829	0.8685639501624334	0.9033667306524468	1212	216	0.5129119679235525	True	216	1887	9	2048	5	41	24	1	305	ReLU	0.6022440634962009					L1KLmixed			BassetVL	CNNBasicTraining	0.01	1e-05	True	2075	0.301933507459262	[0.8000000000000002, 0.9228596147746587]	20240106_004053
0.886523150530149	0.9154153628014748	0.8777329992858938	0.9144890021769945	0.8845266635349487	0.91863773821218	661	600	5.0	True	600	300	19	200	11	200	7	3	1000	ReLU	0.1319805080765406	3.0	1022.0	ELU	0.4631163338905634	L1KLmixed	gs://syrgoth/my-model.epoch_5-step_19885.pkl	38.0	BassetBranched	CNNTransferLearning	0.0016869675570184	0.0002380070023645	True	2995	2.229685940625433	[0.9549461980298101, 0.8060208247639614]	20240104_012046
0.867517373650304	0.9000015177265177	0.8621246030632095	0.9000694240308285	0.8648623019993207	0.9037997156873334	598	600	5.0	True	600	300	19	200	11	200	7	3	1000	ReLU	0.3166464018121155					L1KLmixed	gs://syrgoth/my-model.epoch_5-step_19885.pkl	33.0	BassetVL	CNNTransferLearning	0.0005853819527838	4.28669407768576e-05	False	2048	1.0707570980446846	[0.9709696909015356, 0.9996755039254026]	20231231_140254
0.8613879340017624	0.8938097342023235	0.8552660525966168	0.8935142650799537	0.8542264422299745	0.8976078978132292	130	600	4.224378713276479	True	600	300	19	200	11	200	7	2	1000	ReLU	0.4862821259967815					L1KLmixed	gs://syrgoth/my-model.epoch_5-step_19885.pkl	22.0	BassetVL	CNNTransferLearning	0.0008086422663187	7.788622705872575e-05	False	4405	0.671019874912315	[0.8651706782359306, 0.8895603731384302]	20231231_124846
0.8865392719447417	0.9152006036885242	0.8778336663784773	0.9133430949160379	0.8825530215795463	0.9174866005805966	778	600	5.0	True	600	300	19	200	11	200	7	1	1000	ReLU	0.05					L1KLmixed	gs://syrgoth/my-model.epoch_5-step_19885.pkl	44.0	BassetVL	CNNTransferLearning	0.0021379804333088	0.000239877505067	True	3184	0.2	[0.9011304570693249, 0.8957463432685372]	20240105_220719
0.877456611705264	0.9052787696842415	0.8716686601302205	0.9029939050378339	0.8766222002669161	0.909942221302034	486	600	3.8367990348940815	True	600	300	19	200	11	200	7	3	1000	ReLU	0.5927777484994392					L1KLmixed	gs://syrgoth/my-model.epoch_5-step_19885.pkl	50.0	BassetVL	CNNTransferLearning	0.0013916808513442	3.279330276421203e-05	False	10109	2.085544934851844	[0.9370683598293525, 0.9648336793830159]	20231231_172303
0.8839537727206863	0.913293147758341	0.8777857084250813	0.9123388264919133	0.8813410670356624	0.9149866156715569	1042	600	5.0	True	600	300	19	200	11	200	7	1	1000	ReLU	0.2258590444593469					L1KLmixed	gs://syrgoth/my-model.epoch_5-step_19885.pkl	60.0	BassetVL	CNNTransferLearning	0.0011465970673149	0.0002493256094952	True	2048	0.2982237050467003	[0.8654962449900416, 0.9888546101156531]	20240101_133649
0.8791241566967701	0.9074879510973085	0.8713981095579012	0.9050163274719455	0.8755606574999876	0.9118661043995522	822	600	5.0	True	600	300	19	200	11	200	7	3	1000	ReLU	0.3342764164649137	3.0	1024.0	ReLU6	0.2262653416385505	L1KLmixed	gs://syrgoth/my-model.epoch_5-step_19885.pkl	0.0	BassetBranched	CNNTransferLearning	0.0016442561460741	0.0001781103636019	True	26715	3.320320454472375	[0.9461322850544215, 0.8558630077608341]	20240102_094901
0.8844295353579501	0.9119413024367884	0.8749405406279706	0.9107393602472325	0.8815141134897808	0.9165009141070961	377	600	4.145111395224619	True	600	300	19	200	11	200	7	2	1000	ReLU	0.1866029190584974	4.0	1006.0	ReLU	0.3265599351677913	L1KLmixed	gs://syrgoth/my-model.epoch_5-step_19885.pkl	38.0	BassetBranched	CNNTransferLearning	0.0020420432611093	0.0001298089530915	True	20840	0.9021856216303494	[0.9300911875072968, 0.8685684037638635]	20231231_114359
0.8844063708845767	0.912891794503136	0.8777616997552413	0.9130155945462006	0.8819753889412787	0.91529364712935	599	600	4.87132482915033	True	600	300	19	200	11	200	7	2	1000	ReLU	0.4018067815243984	2.0	1024.0	ReLU	0.3934476905632549	L1KLmixed	gs://syrgoth/my-model.epoch_5-step_19885.pkl	39.0	BassetBranched	CNNTransferLearning	0.0018285384124747	0.0002186953076656	True	6295	0.8273155900307304	[0.9571272168217039, 0.8477298549602592]	20240101_061249
0.8821097936958265	0.9135330588471775	0.875821166620349	0.9106982465923026	0.8796927494386051	0.9160537852342492	595	600	5.0	True	600	300	19	200	11	200	7	2	1000	ReLU	0.4284091636372312	3.0	1024.0	ReLU6	0.3458614673609552	L1KLmixed	gs://syrgoth/my-model.epoch_5-step_19885.pkl	39.0	BassetBranched	CNNTransferLearning	0.0021175944327721	0.0001667676730097	True	5720	0.7910716961163551	[0.9425887980819002, 0.8416257707681646]	20231231_134656
0.8238034924221669	0.8702946347222469	0.8319166244791009	0.8783025760662051	0.8328514851635482	0.8835130515912347	373	216	2.33439987918368	True	216	194	19	140	16	45	11	1	1373	ReLU6	0.33668181245466					L1KLmixed			BassetVL	CNNBasicTraining	0.0029505396411796	0.0001998304616319	False	7535	1.251624387116013	[0.8718236867268194, 0.9630163891354875]	20240102_065852
0.8453118865654138	0.8837549064692155	0.8451331981051088	0.8869118853811047	0.8458857388057015	0.8907418146738355	1074	600	4.08696873502169	True	600	300	19	200	11	200	7	4	1000	ReLU	0.4530648436611826					L1KLmixed	gs://syrgoth/my-model.epoch_5-step_19885.pkl	39.0	BassetVL	CNNTransferLearning	0.0013621643995797	1.307298659023908e-05	True	2401	2.452572082350289	[0.9933551652678898, 0.8791532903151079]	20231231_125506
0.8790658961373827	0.9078176205379811	0.8706690494784289	0.9056950362274598	0.8732415108128062	0.9100326918183269	1316	216	0.5	True	216	2045	15	2048	6	16	22	1	2151	ReLU6	0.5525930465600614					L1KLmixed			BassetVL	CNNBasicTraining	0.0099653296516564	8.239426299434142e-05	True	2053	0.9578343686274394	[0.8000000000000002, 0.8590510546477249]	20240104_135647
0.8852739101845082	0.9126204913707641	0.8774677749510066	0.9122568975659556	0.8813739720037301	0.9160966626726293	744	600	4.860342274641504	True	600	300	19	200	11	200	7	2	1000	ReLU	0.0937244250075011	4.0	1017.0	ELU	0.4657199193591799	L1KLmixed	gs://syrgoth/my-model.epoch_5-step_19885.pkl	28.0	BassetBranched	CNNTransferLearning	0.0018852825056562	0.0002572208497878	True	3868	2.0871727627232155	[0.9819547554533603, 0.8041586096947009]	20240105_215955
0.8870046723407738	0.9157723348819597	0.8788978320783958	0.9135498619800404	0.8819707953045837	0.9172719652033752	858	600	5.0	True	600	300	19	200	11	200	7	1	1000	ReLU	0.05					L1KLmixed	gs://syrgoth/my-model.epoch_5-step_19885.pkl	38.0	BassetVL	CNNTransferLearning	0.0022102409141081	0.0002350510999481	True	3341	0.2	[0.8000000000000002, 0.9531967694537232]	20240102_060205
0.5869558985545191	0.6718870157318693	0.6013098570218898	0.6814770684911522	0.5581895523787554	0.6659815691135651	1540	216	2.113278368856591	True	216	61	18	30	19	93	12	1	107	ReLU	0.3649311039442539					MSEKLmixed			BassetVL	CNNBasicTraining	0.000787452107533	0.0001092354134308	True	10556	0.7651920510994988	[0.8861885563621766, 0.9400321521276552]	20231231_082507
0.8801533300891706	0.9096027904375192	0.8743147093917611	0.9090922834334635	0.8787707268255442	0.9139422486745139	598	600	3.705215753749509	True	600	300	19	200	11	200	7	2	1000	ReLU	0.5483220139951677	3.0	893.0	ReLU6	0.3644342742785668	L1KLmixed	gs://syrgoth/my-model.epoch_5-step_19885.pkl	40.0	BassetBranched	CNNTransferLearning	0.0015658511723756	0.0004180601588178	True	3461	0.7599842631040458	[0.9361352066275413, 0.8500280450393388]	20231231_185744
0.8884275662691602	0.9146906362274576	0.8799542795581392	0.9133504303685467	0.884935768783281	0.9168875173299265	1074	600	4.869775473892759	True	600	300	19	200	11	200	7	1	1000	ReLU	0.0969318674013265					L1KLmixed	gs://syrgoth/my-model.epoch_5-step_19885.pkl	42.0	BassetVL	CNNTransferLearning	0.0022196138052165	0.0002405903258319	True	3824	0.2	[0.8535012021694187, 0.9522027871846404]	20240101_225324
0.8495234292056555	0.8890458572790809	0.8507708788646315	0.8901378836069922	0.8523329941719744	0.8970142187416659	447	216	3.335557509709549	True	216	903	18	734	21	36	24	2	417	ReLU6	0.6359846806326994	1.0	16.0	ReLU	0.1498661562249081	L1KLmixed			BassetBranched	CNNBasicTraining	0.0015562531308597	0.0009663224562228	True	28465	1.769287066936219	[0.8163499862491364, 0.9241777667311157]	20240104_181052
0.8758743902349652	0.9062261093337943	0.8701516323749373	0.9052411132280471	0.8731804266691234	0.9086344596077562	434	600	3.254171746995819	True	600	300	19	200	11	200	7	3	1000	ReLU	0.3685237985577642	3.0	462.0	ReLU6	0.4704425378036096	L1KLmixed	gs://syrgoth/my-model.epoch_5-step_19885.pkl	27.0	BassetBranched	CNNTransferLearning	0.0004407006707614	7.387646127284622e-05	False	13632	1.1509856696691687	[0.8964711424878258, 0.9151853565542438]	20231230_233811
0.8828885326745721	0.9109654010413699	0.8745581855935172	0.9086186823951419	0.8801370924366712	0.9139717982116752	1058	600	4.926645411425534	True	600	300	19	200	11	200	7	3	1000	ReLU	0.1344421515643654	1.0	1024.0	ReLU6	0.5786708964865738	L1KLmixed	gs://syrgoth/my-model.epoch_5-step_19885.pkl	33.0	BassetBranched	CNNTransferLearning	0.0019165323954669	0.0001993485848604	True	2048	4.304504630808991	[0.9524240743551221, 0.8000000000000002]	20240103_173721
0.7441132980953604	0.805015462875	0.7499739958485879	0.8074915270112197	0.7298802122167996	0.8064643673563155	599	216	3.1650311742034285	True	216	179	9	44	16	60	12	3	455	ReLU6	0.512361398251841	3.0	515.0	ELU	0.2425958574808762	L1KLmixed			BassetBranched	CNNBasicTraining	0.0005549992108825	0.0001375128839259	True	6226	0.6642935094860098	[0.9469568786542346, 0.8007666019158524]	20240103_044025
0.8880019443005265	0.9145763102460922	0.8796841309289529	0.9128975419830091	0.8846414958160915	0.9154741459559808	775	600	5.0	True	600	300	19	200	11	200	7	1	1000	ReLU	0.1113402717401607					L1KLmixed	gs://syrgoth/my-model.epoch_5-step_19885.pkl	50.0	BassetVL	CNNTransferLearning	0.0022420851507563	0.0002543570737372	True	4245	0.2	[0.8340614822177741, 0.9310723010649382]	20240103_092329
0.7917806757277409	0.85624963582423	0.7898732968505829	0.8571295486442988	0.7819419610644953	0.8542067700523492	611	600	2.529043098915113	False	600	300	19	200	11	200	7	4	1000	ReLU	0.373952958144233	3.0	514.0	ReLU6	0.4064863906426788	MSEKLmixed	gs://syrgoth/my-model.epoch_5-step_19885.pkl	32.0	BassetBranched	CNNTransferLearning	0.0010461066717537	8.959583527646822e-05	False	11244	0.9891481510732096	[0.847598100844541, 0.8999393011490633]	20231230_214216
0.8783920578265954	0.9061138714995194	0.871693978454543	0.9053938048962611	0.8766454744180825	0.9107162076539427	549	600	5.0	True	600	300	19	200	11	200	7	4	1000	ReLU	0.481466708024908					L1KLmixed	gs://syrgoth/my-model.epoch_5-step_19885.pkl	14.0	BassetVL	CNNTransferLearning	0.0011858962731738	3.579276149699725e-05	False	3566	3.933467721807022	[0.9318663651596354, 0.9976073220100004]	20231231_170612
0.8840686759504988	0.9120184418818906	0.8753572186118665	0.9110317003196549	0.8822258316569909	0.9159212851302547	800	600	4.249114153824346	True	600	300	19	200	11	200	7	2	1000	ReLU	0.0674732426873719	4.0	1023.0	ReLU6	0.4279687249212062	L1KLmixed	gs://syrgoth/my-model.epoch_5-step_19885.pkl	22.0	BassetBranched	CNNTransferLearning	0.0020678059979837	0.0001728541032391	True	2048	4.62239719276797	[0.9347420579444129, 0.8000000000000002]	20240103_122110
0.8880018205455782	0.9127652283610255	0.8807446187829514	0.9124244913622378	0.8839968709230002	0.9151060792053604	834	600	5.0	True	600	300	19	200	11	200	7	1	1000	ReLU	0.112228361370242					L1KLmixed	gs://syrgoth/my-model.epoch_5-step_19885.pkl	47.0	BassetVL	CNNTransferLearning	0.0022400455564239	0.0002399771250261	True	4046	0.2337242326775332	[0.8495921104014195, 0.931880666129576]	20240103_034425
0.8876983205989976	0.9142959975942472	0.8795145523474759	0.9126114915013619	0.8846205194559379	0.9162693774367507	812	600	5.0	True	600	300	19	200	11	200	7	1	1000	ReLU	0.05					L1KLmixed	gs://syrgoth/my-model.epoch_5-step_19885.pkl	45.0	BassetVL	CNNTransferLearning	0.0021247660309675	0.0002411517573673	True	4156	0.2	[0.845594952256873, 0.9368818397470198]	20240102_065754
0.8854928407090121	0.9125064935008624	0.8766824490966256	0.9111206184702709	0.8818288915574415	0.9145891593219646	848	600	4.818705990996169	True	600	300	19	200	11	200	7	1	1000	ReLU	0.1701952030033958					L1KLmixed	gs://syrgoth/my-model.epoch_5-step_19885.pkl	49.0	BassetVL	CNNTransferLearning	0.0020907662035997	0.0002456745672735	True	3857	0.3105151289423642	[0.848951933999361, 0.9474366698854051]	20240101_214521
0.8862288347017776	0.913614027295275	0.8787062110192714	0.9114537193754169	0.883002649259962	0.9166588188174669	967	600	4.99477869035721	True	600	300	19	200	11	200	7	3	1000	ReLU	0.3135092877378645	3.0	1024.0	ReLU6	0.3216323362044054	L1KLmixed	gs://syrgoth/my-model.epoch_5-step_19885.pkl	13.0	BassetBranched	CNNTransferLearning	0.0017802762114387	0.0002137011979956	True	4855	1.5731030461805189	[0.9367984872791856, 0.8593722635935144]	20240102_125016
0.8869394945753093	0.9128836225952521	0.8791029967734251	0.9098113778352576	0.8850518552132929	0.915038765243535	789	600	5.0	True	600	300	19	200	11	200	7	1	1000	ReLU	0.05					L1KLmixed	gs://syrgoth/my-model.epoch_5-step_19885.pkl	46.0	BassetVL	CNNTransferLearning	0.002068407090472	0.0002410967410401	True	4298	0.2	[0.8000000000000002, 0.9454765677645698]	20240102_063213
0.7993699427477562	0.8583801812204079	0.8046107960441478	0.8617748718904504	0.8008425253023688	0.8664796232467025	438	600	2.7074790200201004	False	600	300	19	200	11	200	7	1	1000	ReLU	0.4782827956809436	1.0	594.0	ELU	0.3514613712542899	MSEKLmixed	gs://syrgoth/my-model.epoch_5-step_19885.pkl	55.0	BassetBranched	CNNTransferLearning	0.0024084228753284	0.0004874438912774	False	9642	0.5946045395146358	[0.8954583718711475, 0.8334351335143892]	20231230_223056
0.8838715680989864	0.9126204907710762	0.8769189994379873	0.9112977787293184	0.8816727286823265	0.9142335467829465	593	600	4.889864282806045	True	600	300	19	200	11	200	7	1	1000	ReLU	0.1731281296103286					L1KLmixed	gs://syrgoth/my-model.epoch_5-step_19885.pkl	41.0	BassetVL	CNNTransferLearning	0.0017894994911065	0.0003126684837256	True	4305	0.2	[0.8426856128939524, 0.9588300888231509]	20240101_183703
0.8345797716796555	0.8771296187194395	0.8420906442945666	0.8865958756001842	0.8438223124140853	0.893192473236086	526	216	3.2563553283560944	True	216	155	14	674	16	227	17	1	2568	ReLU6	0.6370720082976709	1.0	274.0	ReLU	0.2396904077593232	L1KLmixed			BassetBranched	CNNBasicTraining	0.0019675950854633	0.0003113433593604	False	3749	0.4377686045303768	[0.8998658489430568, 0.859732819765515]	20240104_091022
0.8347155533298598	0.877269734198807	0.8408158634956439	0.8831296785912044	0.8412719535805633	0.8880137160269896	687	216	3.1293344189459136	True	216	101	14	69	16	50	14	3	170	ReLU6	0.4671726978680857					MSEKLmixed			BassetVL	CNNBasicTraining	0.0052769571837591	6.382211079671948e-05	False	14195	1.291183058466122	[0.8847055317646872, 0.9704249891517648]	20240101_093546
0.8583392421341367	0.8934727848860474	0.8521809188450056	0.8954802598667544	0.8569995749126422	0.8967723170770674	1124	216	2.5358888076124506	True	216	245	11	1247	21	31	21	1	2966	ReLU6	0.5425578970235747	2.0	103.0	ReLU	0.05	MSEKLmixed			BassetBranched	CNNBasicTraining	0.0016862468196242	0.0009892586620459	True	8896	0.794810698315407	[0.8973033307244034, 0.8000378767440072]	20240104_202408
0.8855845615373648	0.9146351394639162	0.8761826453893997	0.9147303631108659	0.8848352826540726	0.9179770147860994	1114	600	4.200002323720642	True	600	300	19	200	11	200	7	2	1000	ReLU	0.0501611177328946	3.0	962.0	ReLU6	0.4574166323441865	L1KLmixed	gs://syrgoth/my-model.epoch_5-step_19885.pkl	33.0	BassetBranched	CNNTransferLearning	0.002093622109172	0.0001891046779976	True	2620	3.013890142999793	[0.9434195389051188, 0.8019727434704593]	20240104_075612
0.8307254173803507	0.8716809817494628	0.8390230656427091	0.8796536985326415	0.8369819852635391	0.881847935946767	359	216	3.376852897907632	True	216	1652	9	2048	16	16	24	1	4096	ReLU6	0.4872761687273896	2.0	88.0	ReLU	0.0578012382300481	MSEKLmixed			BassetBranched	CNNBasicTraining	0.0011435254401944	0.0009586055549113	False	7118	0.7192169120584965	[0.8000000000000002, 0.8816863371163384]	20240104_083437
0.8279588472496837	0.8728033120491824	0.8327966682258845	0.8790549544423505	0.8346001670084192	0.8862356338237233	677	216	2.559958633333142	True	216	105	16	157	15	265	10	2	1137	ReLU6	0.5757300375610255	1.0	332.0	ReLU6	0.3302541730698451	MSEKLmixed			BassetBranched	CNNBasicTraining	0.0038272291687233	0.0003169100359341	False	12320	1.165547722423343	[0.9360748512787486, 0.8389816317035557]	20240102_005949
-0.4393164687902299	-0.5610997523041307	0.42803354453440456	0.5456162097979104	-0.4130836696586381	-0.5421817532546453	1533	600	4.992101205119068	True	600	300	19	200	11	200	7	3	1000	ReLU	0.2170117694479105	3.0	1023.0	ReLU	0.4134181609028136	L1KLmixed	gs://syrgoth/my-model.epoch_5-step_19885.pkl	27.0	BassetBranched	CNNTransferLearning	0.0024993590046205	0.0001111548669619	True	2305	4.9116642649294056	[0.958269610413446, 0.818101379555709]	20240103_053257
						1027	600	4.146258527288671	True	600	300	19	200	11	200	7	2	1000	ReLU	0.0807837000977743	5.0	1021.0	ReLU6	0.4748724430400129	L1KLmixed	gs://syrgoth/my-model.epoch_5-step_19885.pkl	24.0	BassetBranched	CNNTransferLearning	0.0019746251981298	0.0001988428066287	False	2802	4.218503661564895	[0.932715893185091, 0.8023785065305442]	20240103_135306
0.8867490487360757	0.9144034991437826	0.8783564701766383	0.9131514093812355	0.8851061907221465	0.9182383121969014	761	600	3.575390889455974	True	600	300	19	200	11	200	7	2	1000	ReLU	0.0560797909849445	2.0	1022.0	ELU	0.4177989004155676	L1KLmixed	gs://syrgoth/my-model.epoch_5-step_19885.pkl	30.0	BassetBranched	CNNTransferLearning	0.0018571488563821	0.0002742186402649	True	3205	2.644022417531636	[0.9542041035592325, 0.8000053858575608]	20240104_182813
0.8058586619106511	0.8651029846740961	0.8162788298640982	0.8717295480931181	0.8044711975401582	0.8709640572296473	970	216	0.5	False	216	2048	18	562	11	24	25	2	1083	ReLU6	0.568186848647846	2.0	16.0	ELU	0.0512866553496788	MSEKLmixed			BassetBranched	CNNBasicTraining	0.0030493682347338	0.001	True	2055	1.6668218779664563	[0.8000000000000002, 0.9532421543327876]	20240106_051433
0.8869738393882433	0.9147580459131073	0.8783968578482294	0.9136034460096525	0.8871119776122727	0.9187749101259504	772	600	4.989671443285182	True	600	300	19	200	11	200	7	3	1000	ReLU	0.1506035707291938	3.0	1024.0	ELU	0.4459855764079179	L1KLmixed	gs://syrgoth/my-model.epoch_5-step_19885.pkl	27.0	BassetBranched	CNNTransferLearning	0.0018966853884451	0.0002319020606455	True	3175	2.8150086433182744	[0.9684854226817264, 0.8014817243473892]	20240103_200335
0.8297190252563	0.8817251530915746	0.8295062801987965	0.8833949663759608	0.8274377804801181	0.8833315413885732	1311	600	4.111849573162523	False	600	300	19	200	11	200	7	2	1000	ReLU	0.0693598644146035	4.0	1024.0	ReLU6	0.4836818683159359	L1KLmixed	gs://syrgoth/my-model.epoch_5-step_19885.pkl	20.0	BassetBranched	CNNTransferLearning	0.0021059267986887	0.0001891296632973	True	2620	4.119004679484906	[0.9347559417497648, 0.8009710343917052]	20240103_152438
0.8820221667825343	0.9091768289120615	0.8760368044439006	0.9069970470987867	0.8800279932337367	0.9116824149071254	976	600	5.0	True	600	300	19	200	11	200	7	1	1000	ReLU	0.0675182106689355					L1KLmixed	gs://syrgoth/my-model.epoch_5-step_19885.pkl	59.0	BassetVL	CNNTransferLearning	0.0021897111407155	0.0002606135084343	True	21961	0.2057074931808732	[0.9103716988476861, 0.9643569346202179]	20240103_224858
0.8869860947817128	0.9144800848358102	0.8803056960020819	0.9132277015462622	0.8832330619535378	0.9174618466948278	841	600	5.0	True	600	300	19	200	11	200	7	1	1000	ReLU	0.1079725486391216					L1KLmixed	gs://syrgoth/my-model.epoch_5-step_19885.pkl	60.0	BassetVL	CNNTransferLearning	0.0020097377257876	0.0002378749525069	True	3792	0.2	[0.8384340355672419, 0.9417419828375422]	20240102_153412
0.887357980214587	0.9151203328095615	0.8801132837498626	0.9144124381587583	0.8849192250411598	0.9184830345889631	920	600	5.0	True	600	300	19	200	11	200	7	4	1000	ReLU	0.05	2.0	1024.0	ReLU6	0.4765367369713966	L1KLmixed	gs://syrgoth/my-model.epoch_5-step_19885.pkl	18.0	BassetBranched	CNNTransferLearning	0.0019445408020333	0.0002287999913181	True	2287	1.695837165679794	[0.978648947092536, 0.8000000000000002]	20240106_134915
0.8766191978895803	0.9064228798235539	0.8697662020472534	0.9055303884304635	0.8753926274144609	0.9108338407107146	211	600	4.408452987741098	True	600	300	19	200	11	200	7	1	1000	ReLU	0.4729820066074196	4.0	1007.0	ReLU6	0.3025085660548822	L1KLmixed	gs://syrgoth/my-model.epoch_5-step_19885.pkl	38.0	BassetBranched	CNNTransferLearning	0.0017873474671385	0.0001147318661536	True	5901	0.7893897432538889	[0.9433096773442571, 0.8347934902755982]	20231231_204448
0.8495967590834071	0.8861862412820251	0.8530764911561569	0.8906148926180391	0.8545620053192072	0.8965646636173529	554	216	2.2815813689835287	True	216	261	11	133	16	88	14	2	330	ReLU6	0.4725301770941048	1.0	265.0	ELU	0.3115316151928443	L1KLmixed			BassetBranched	CNNBasicTraining	0.0014998334804952	0.0001604032575795	False	14665	0.99871603307298	[0.9281513005522495, 0.8003602162609936]	20240102_051445
0.8878537951163079	0.9147506555421423	0.8794413897429038	0.9138618508118337	0.8841738210277906	0.9179490653619664	1199	600	4.993639234703457	True	600	300	19	200	11	200	7	2	1000	ReLU	0.1985422914905666	2.0	1024.0	ReLU	0.4265881931583789	L1KLmixed	gs://syrgoth/my-model.epoch_5-step_19885.pkl	22.0	BassetBranched	CNNTransferLearning	0.0021182246635088	0.0001046328316157	True	2466	3.552352829476125	[0.9540169803140534, 0.8091981545036496]	20240103_061039
0.8839643355338083	0.911473548670817	0.8765741609971475	0.9097394734815256	0.8806087432256662	0.9139293180621164	657	600	4.718676922457268	True	600	300	19	200	11	200	7	1	1000	ReLU	0.0544142012330107	4.0	1021.0	ReLU	0.4883570982424499	L1KLmixed	gs://syrgoth/my-model.epoch_5-step_19885.pkl	29.0	BassetBranched	CNNTransferLearning	0.0019129251726921	0.00019720640058	True	2717	2.467366218258768	[0.94936976844401, 0.8024872956487182]	20240105_161057
0.8280627062205019	0.8693623774733631	0.827706601719328	0.8753257569177223	0.8257605759445138	0.8741302930161103	790	216	2.7620150068456537	True	216	259	11	2048	17	16	25	2	2620	ReLU6	0.4892106200680247	1.0	17.0	ReLU6	0.0556348428085117	MSEKLmixed			BassetBranched	CNNBasicTraining	0.0003425147054794	0.001	True	5329	0.6139248364276209	[0.8001824320495297, 0.9014482709943804]	20240104_041531
0.6331136541407403	0.7162835536711509	0.6567664397032078	0.7311462771578534	0.6058315901730239	0.7083698290091064	814	216	2.287422964398144	True	216	285	19	117	25	409	18	3	701	ReLU6	0.4663603627155543	1.0	569.0	ReLU6	0.4640533621132366	MSEKLmixed			BassetBranched	CNNBasicTraining	0.0009060010351704	4.13446343921614e-05	True	24950	0.908382893803863	[0.9130676199641594, 0.8854676153217722]	20240101_094716
0.8819239768437126	0.9098597144474426	0.8746717249460142	0.908975859059413	0.8805003371900909	0.9127901992289261	798	600	5.0	True	600	300	19	200	11	200	7	3	1000	ReLU	0.4271783103692763	2.0	1017.0	ReLU6	0.2805868132033031	L1KLmixed	gs://syrgoth/my-model.epoch_5-step_19885.pkl	37.0	BassetBranched	CNNTransferLearning	0.0025882550351501	0.0001955783118783	True	12975	0.64510253254051	[0.9449129988175075, 0.8433084019405418]	20240102_012328
0.7059356066657102	0.779168352913859	0.7177316422118203	0.7826290619131127	0.6750830510638903	0.7674331013070349	770	216	3.686294029311824	True	216	123	20	51	24	1004	16	4	212	ELU	0.75	1.0	203.0	ReLU6	0.437426951801802	L1KLmixed			BassetBranched	CNNBasicTraining	0.005488318368961	0.0001043204333573	True	31195	1.452290489557885	[0.9427331207560877, 0.8757117277333634]	20231231_110114
0.8826226578833272	0.9124050332356803	0.8765954184400073	0.9113355491920452	0.8810568094071115	0.916633097884592	649	600	4.990630804734721	True	600	300	19	200	11	200	7	3	1000	ReLU	0.1137759669924336	3.0	1021.0	ELU	0.4594863828090411	L1KLmixed	gs://syrgoth/my-model.epoch_5-step_19885.pkl	28.0	BassetBranched	CNNTransferLearning	0.0019026957465132	0.0002676481043047	True	4865	2.0009780807549995	[0.967560485097487, 0.8133678873565907]	20240105_142950
0.8227039780774231	0.8691349084788298	0.823587197070186	0.8785764190467329	0.8225537051463401	0.8760766002693443	410	216	2.8785318037569247	True	216	767	5	57	15	47	12	2	717	ReLU6	0.395955355254956	2.0	429.0	ELU	0.1778713677330271	MSEKLmixed			BassetBranched	CNNBasicTraining	0.0024831885805029	6.013611373759829e-05	False	4933	0.3883684218311475	[0.9426572831811301, 0.8003932392218788]	20240103_060521
0.7986440586750944	0.8587903880413035	0.7991563225224514	0.8626376429402801	0.794567509276663	0.8621723353752333	607	216	0.6784920784274352	False	216	1002	7	156	12	149	25	3	40	ReLU6	0.050597997462935					L1KLmixed			BassetVL	CNNBasicTraining	0.0056795471629696	4.999021122940766e-05	True	31403	0.2	[0.8000000000000002, 0.8977449606246674]	20240102_094539
0.8796809910075176	0.9068019887364809	0.8720989215951571	0.9045358864351374	0.8737422029050312	0.9096715314687526	682	600	5.0	True	600	300	19	200	11	200	7	1	1000	ReLU	0.4603215878020662	3.0	1024.0	ReLU6	0.4215479128184451	L1KLmixed	gs://syrgoth/my-model.epoch_5-step_19885.pkl	36.0	BassetBranched	CNNTransferLearning	0.0022435851277162	0.000256361023174	True	4542	1.0360990813473294	[0.9532950808580262, 0.8928266541241026]	20240101_140830
0.8429468358738215	0.8811994072682287	0.8402019609410939	0.885647076910193	0.8442537316675468	0.8879660341777088	273	216	0.663807698090823	True	216	1956	5	460	18	98	25	3	23	ReLU6	0.05					MSEKLmixed			BassetVL	CNNBasicTraining	0.0097612043136334	0.0001487878947784	True	5125	0.2026845033218955	[0.8000000000000002, 0.8609521439239823]	20240102_213416
0.8855010218714935	0.9119419740003815	0.87753209031401	0.9114073253310209	0.8831917038512848	0.9152530022392552	793	600	5.0	True	600	300	19	200	11	200	7	1	1000	ReLU	0.0582552404648891					L1KLmixed	gs://syrgoth/my-model.epoch_5-step_19885.pkl	46.0	BassetVL	CNNTransferLearning	0.0022172849141317	0.0002386835221059	True	4591	0.205691515152853	[0.8000000000000002, 0.935472976269334]	20240102_072634
0.8145007204642153	0.855366805960777	0.8268731956637879	0.8673639093025516	0.8262570628215099	0.8734486509870394	1293	216	0.5	True	216	1453	10	44	5	17	10	2	50	ReLU	0.5203827124733706					L1KLmixed			BassetVL	CNNBasicTraining	0.01	1.0247967465322156e-05	True	2048	0.680612709254691	[0.8000000000000002, 0.8054437173405853]	20240106_130038
0.6864064355226529	0.7707965546157076	0.7072630712251083	0.7812576164398447	0.6832010126368018	0.7791618809240487	1267	216	4.697511587533644	False	216	76	10	29	15	60	5	2	714	ReLU6	0.6598202635345763					MSEKLmixed			BassetVL	CNNBasicTraining	0.0026436346694152	2.5455992132417927e-05	False	6275	4.5009158977188575	[0.9534610695289354, 0.903835014772039]	20231230_192458
0.8886991714465177	0.9166399400251888	0.8793946652390581	0.9158011842159559	0.8855188325132922	0.9195172250500635	1518	600	4.981992582743865	True	600	300	19	200	11	200	7	3	1000	ReLU	0.0502015845231409	3.0	1022.0	ReLU6	0.4704449987197819	L1KLmixed	gs://syrgoth/my-model.epoch_5-step_19885.pkl	33.0	BassetBranched	CNNTransferLearning	0.0018165438965387	0.000198306824966	True	2056	1.72105648100309	[0.9567771884275383, 0.8045203013738096]	20240106_063717
0.8530784654477285	0.8884221111718403	0.8488330519772795	0.8884906241694294	0.8518509181394994	0.8948103942132264	1239	216	1.0470039027066187	True	216	2048	21	62	5	1947	25	3	3123	ReLU6	0.0800166305576186	2.0	16.0	ReLU6	0.051165223485976	L1KLmixed			BassetBranched	CNNBasicTraining	0.0018348167813807	0.0004994416264975	False	2118	4.311080876763394	[0.8014762401889008, 0.949714413869369]	20240106_060405
0.878408007582006	0.9054311493797875	0.8713215066299628	0.9020927312573279	0.8721795642152035	0.9075382530188072	834	216	0.5	True	216	1834	13	2048	6	16	24	1	702	ReLU	0.4711334065373665					L1KLmixed			BassetVL	CNNBasicTraining	0.01	2.700253611269488e-05	True	2048	2.038541454009113	[0.8000000000000002, 0.8260682845268084]	20240105_225809
0.874401955184574	0.9027762618563872	0.8662314007212377	0.9021323551977032	0.870445467449549	0.9064232467824295	236	600	4.191856120155613	True	600	300	19	200	11	200	7	3	1000	ReLU	0.5313218000778814					L1KLmixed	gs://syrgoth/my-model.epoch_5-step_19885.pkl	30.0	BassetVL	CNNTransferLearning	0.0008536809523197	1e-05	False	2048	2.543782232866928	[0.87771309206127, 0.9579202134217231]	20231231_122633
0.8873790356543387	0.9132553896942062	0.878015362351947	0.9112046919080836	0.883417727608431	0.913798125325516	818	600	4.991436448707101	True	600	300	19	200	11	200	7	1	1000	ReLU	0.05					L1KLmixed	gs://syrgoth/my-model.epoch_5-step_19885.pkl	60.0	BassetVL	CNNTransferLearning	0.0020679001439887	0.0002281470089379	True	4107	0.2	[0.8559352081161625, 0.9536165137711954]	20240101_195658
0.8798845330780212	0.9089073649172661	0.8711069695363091	0.9059886010350424	0.8725632236354643	0.9102687667085038	1214	216	0.5	True	216	1588	12	1991	5	16	17	1	799	ReLU	0.45708481992112					L1KLmixed			BassetVL	CNNBasicTraining	0.0099448045436232	1.0947649883227862e-05	True	2051	1.7798995157797113	[0.8000000000000002, 0.8993655989018154]	20240106_071703
0.8833507098264393	0.9120684574290919	0.8754354388839496	0.9100458456187764	0.879042040574473	0.9134724318128621	806	600	5.0	True	600	300	19	200	11	200	7	1	1000	ReLU	0.1629465696229217					L1KLmixed	gs://syrgoth/my-model.epoch_5-step_19885.pkl	50.0	BassetVL	CNNTransferLearning	0.0021027594663422	0.000256233862106	True	4516	0.2272478413787645	[0.8435850453356396, 0.9431220565025004]	20240102_224506
0.8884850997699816	0.9169619516731364	0.8783768172055709	0.9156784180761367	0.8853621920399004	0.9200844935228045	906	600	5.0	True	600	300	19	200	11	200	7	3	1000	ReLU	0.05					L1KLmixed	gs://syrgoth/my-model.epoch_5-step_19885.pkl	49.0	BassetVL	CNNTransferLearning	0.0021956158928441	0.0001219992000627	True	2048	0.2	[0.8761942210895387, 0.9389274369231738]	20240106_124120
0.8792807789847199	0.907317323407002	0.8704724937096213	0.9067551679157475	0.875782633104248	0.9103259778154453	834	216	0.5	True	216	1174	21	148	8	359	25	3	2676	ReLU	0.4902279109627583	2.0	76.0	ReLU	0.082726227615718	L1KLmixed			BassetBranched	CNNBasicTraining	0.0013110977256403	0.0009324423572016	True	2842	2.3090042386268945	[0.8000000000000002, 0.9152619738515275]	20240106_113359
0.8775738184777071	0.9057699880285084	0.8709588649687773	0.9054190827990406	0.8750430082673605	0.9105758833924847	728	216	0.5060899222527042	True	216	1213	20	324	9	445	24	2	2679	ReLU6	0.361876293521189	1.0	30.0	ReLU	0.0795745703839452	MSEKLmixed			BassetBranched	CNNBasicTraining	0.0035657809310774	0.0009582799524347	True	2048	2.3460756400556644	[0.801539765292606, 0.8930085056760022]	20240106_083022
0.8772920159181273	0.9066794176601891	0.8679342036318828	0.9030754503085177	0.8707872692459061	0.9096427943742941	1465	216	0.5047432104487863	True	216	1802	22	1440	5	17	21	2	1148	ReLU6	0.2129575103573911					L1KLmixed			BassetVL	CNNBasicTraining	0.0080934960090141	1e-05	True	2075	0.8587108335834547	[0.8021039054762484, 0.8811498811118438]	20240105_180825
0.8826236190916266	0.9097302179141353	0.8760404060462288	0.9092504794372949	0.877427862426986	0.9121407965466525	644	600	4.998722873021777	True	600	300	19	200	11	200	7	1	1000	ReLU	0.05	2.0	1017.0	ELU	0.4547848872397854	L1KLmixed	gs://syrgoth/my-model.epoch_5-step_19885.pkl	32.0	BassetBranched	CNNTransferLearning	0.0020574509236206	0.0002418167911843	True	3490	2.37859031447193	[0.9508132047470532, 0.8000986270750118]	20240104_004656
0.8545548262749577	0.891146353922774	0.852951672060903	0.8934641697913283	0.8555262216556254	0.8989878282697018	270	600	4.999470401565364	True	600	300	19	200	11	200	7	1	1000	ReLU	0.1403951236467163					L1KLmixed	gs://syrgoth/my-model.epoch_5-step_19885.pkl	54.0	BassetVL	CNNTransferLearning	0.0013549942607619	0.0003065564778593	True	2048	0.3086098503419782	[0.8831847135836257, 0.9999]	20240101_135727
0.8705081446155568	0.8984816648135532	0.8643172182294075	0.8992443599744515	0.8687887115787893	0.9034540074655802	563	216	1.7150001929175602	True	216	1331	6	290	10	27	25	1	71	ReLU	0.1387917562642852					L1KLmixed			BassetVL	CNNBasicTraining	0.0098653765762469	2.5705419692429e-05	True	8179	0.3082929509418508	[0.8011095615428763, 0.9045942899361124]	20240103_025336
0.8277663035490026	0.8692744042332281	0.8351363453457681	0.8793351372795405	0.8301864571739943	0.879135630485437	178	216	2.961258437512001	True	216	399	5	212	18	89	20	3	48	ReLU6	0.1720283160102884					L1KLmixed			BassetVL	CNNBasicTraining	0.004296730756989	7.913661711714932e-05	True	4274	0.5401191732683704	[0.8000000000000002, 0.9568802296175773]	20240102_233803
0.8727183152429779	0.9036958897609197	0.8654236023693469	0.9034845601880654	0.8703073132128429	0.9061290274548126	508	600	2.8159692702335475	True	600	300	19	200	11	200	7	1	1000	ReLU	0.5516470708860638	2.0	646.0	ReLU6	0.1880010394762066	MSEKLmixed	gs://syrgoth/my-model.epoch_5-step_19885.pkl	41.0	BassetBranched	CNNTransferLearning	0.005221093551781	0.0003707955880511	True	18838	1.0562503818063336	[0.9008570102939278, 0.8810905112909202]	20231231_020328
0.8835172762443987	0.9127437325543046	0.877557277650901	0.9129785720286593	0.8828324670980654	0.9156525595839067	995	600	5.0	True	600	300	19	200	11	200	7	2	1000	ReLU	0.0500995910757619	3.0	988.0	ReLU6	0.4349560958708773	L1KLmixed	gs://syrgoth/my-model.epoch_5-step_19885.pkl	30.0	BassetBranched	CNNTransferLearning	0.0019971968235748	0.0001973643543096	True	2679	2.1805391390508397	[0.9484344889225514, 0.8000000000000002]	20240104_224257
0.8534203322908301	0.8880725905879675	0.8474175116184817	0.887031002182494	0.8449150123732865	0.8906504327121365	1450	216	1.1615963720224567	True	216	2047	9	912	6	16	21	1	182	ReLU6	0.3356216551939365					MSEKLmixed			BassetVL	CNNBasicTraining	0.0098794906129351	2.75339378017434e-05	True	3256	0.5663164606074172	[0.8003578196359195, 0.9099152581507877]	20240103_091616
0.8793729996259702	0.9060882701373197	0.8717599064333903	0.9049356252273072	0.8745991542293784	0.9091531674331041	617	600	4.997020077538673	True	600	300	19	200	11	200	7	1	1000	ReLU	0.2360127883310405					L1KLmixed	gs://syrgoth/my-model.epoch_5-step_19885.pkl	51.0	BassetVL	CNNTransferLearning	0.0014042458954731	0.0006694028977993	True	5974	0.3096604570275235	[0.8579678508735005, 0.9804133089599352]	20240101_120603
0.8832504378557653	0.9121994438562468	0.8759384756194301	0.910227129158997	0.8817105102385916	0.9140433386849356	559	600	4.986593315491613	True	600	300	19	200	11	200	7	1	1000	ReLU	0.2284422754580748					L1KLmixed	gs://syrgoth/my-model.epoch_5-step_19885.pkl	50.0	BassetVL	CNNTransferLearning	0.001808041895973	0.0001299896318277	True	3180	0.6286522547401729	[0.8441193455274515, 0.9770285691742987]	20240101_162544
0.8830430452728759	0.9106197403759104	0.875166905247936	0.9098947569071737	0.8781862113740545	0.913859125980065	746	600	4.997446351720846	True	600	300	19	200	11	200	7	1	1000	ReLU	0.3994245653292712	2.0	1024.0	ReLU6	0.3924638811542661	L1KLmixed	gs://syrgoth/my-model.epoch_5-step_19885.pkl	36.0	BassetBranched	CNNTransferLearning	0.0020970424292956	0.0002780248656682	True	5142	0.8638238327642077	[0.9580320084786101, 0.8450800949233743]	20240101_051557
0.7472506068582933	0.7979536069789911	0.7517220827592522	0.8063231627538621	0.7393814045131758	0.8048056456170983	2008	216	3.932893868734707	True	216	185	5	153	8	24	12	2	691	ReLU6	0.1855110486497475	2.0	279.0	ELU	0.1478422233747757	MSEKLmixed			BassetBranched	CNNBasicTraining	0.0012855650504186	0.0001916831730353	True	2867	0.3719868070761263	[0.9117262138788952, 0.8000000000000002]	20240102_121006
0.8764558837327103	0.9056338601613045	0.8699478120349364	0.9067593143098552	0.8749819998773116	0.9100255646400679	262	600	4.235723074653879	True	600	300	19	200	11	200	7	3	1000	ReLU	0.4402627755451269					L1KLmixed	gs://syrgoth/my-model.epoch_5-step_19885.pkl	25.0	BassetVL	CNNTransferLearning	0.0008198702444044	2.7820803884752427e-05	False	3367	1.1513649847848813	[0.9270689068048653, 0.9609515377237313]	20231231_060349
0.8227327869610792	0.8650904289613991	0.8202665339344599	0.8663909193367334	0.8197313884445602	0.8714498892526694	631	216	0.5125872577572907	True	216	868	14	156	6	839	20	2	3283	ReLU6	0.2646310949426411	4.0	37.0	ReLU	0.0511247731979383	MSEKLmixed			BassetBranched	CNNBasicTraining	0.0002021551250525	0.0009946384048245	True	4264	2.063806074426212	[0.8000000000000002, 0.8515454233900246]	20240105_043505
0.8838888701879086	0.9116710298091816	0.8756497858740282	0.9102367151960256	0.880639476014403	0.9133204029658863	1124	600	4.756160549154127	True	600	300	19	200	11	200	7	1	1000	ReLU	0.050190018679979					L1KLmixed	gs://syrgoth/my-model.epoch_5-step_19885.pkl	60.0	BassetVL	CNNTransferLearning	0.0024542003560904	0.0001723162262204	True	3139	0.2	[0.8004278521076212, 0.999753293161775]	20240102_000822
0.8857857206532282	0.9162524700502973	0.8779098126466736	0.9151327497727477	0.8853364775277147	0.917825724260356	912	600	4.987669455671698	True	600	300	19	200	11	200	7	2	1000	ReLU	0.063987183781658	3.0	1023.0	ReLU6	0.5536594474963844	L1KLmixed	gs://syrgoth/my-model.epoch_5-step_19885.pkl	33.0	BassetBranched	CNNTransferLearning	0.0019132921559933	0.0002063211357949	True	2630	1.441252007808819	[0.9493131811597789, 0.8000000000000002]	20240104_183427
0.8808892138528559	0.9102458454241141	0.8756328638402275	0.9100054682221952	0.8801251864714583	0.9141407660980723	435	600	4.400228994673315	True	600	300	19	200	11	200	7	1	1000	ReLU	0.1182914884236928	4.0	1024.0	ReLU6	0.3024084857535395	L1KLmixed	gs://syrgoth/my-model.epoch_5-step_19885.pkl	33.0	BassetBranched	CNNTransferLearning	0.001180479798725	0.0003709246964634	True	6374	1.1181808147924694	[0.9350724427167326, 0.9094154640984596]	20231231_143920
0.8824056890748151	0.9102151034367681	0.8759061561901176	0.9092730741873504	0.8805368370780284	0.9130567543351943	611	600	5.0	True	600	300	19	200	11	200	7	1	1000	ReLU	0.4319634827078589	3.0	1024.0	ELU	0.2877418991807431	L1KLmixed	gs://syrgoth/my-model.epoch_5-step_19885.pkl	40.0	BassetBranched	CNNTransferLearning	0.0017636309065623	0.0002950422124191	True	4602	0.7342206196447397	[0.9663192582143875, 0.8582222949332801]	20231231_184032
0.5003938036955834	0.6320429244801712	0.5108786736000825	0.6293146359185466	-0.46564054799412435	-0.6076835538274744	744	600	4.985692541153688	True	600	300	19	200	11	200	7	3	1000	ReLU	0.05	2.0	1014.0	ELU	0.393188043423403	L1KLmixed	gs://syrgoth/my-model.epoch_5-step_19885.pkl	36.0	BassetBranched	CNNTransferLearning	0.0019487280024122	0.0002920612263058	True	3260	3.496549298189868	[0.942844074376569, 0.8029914263749531]	20240104_132855
0.7651436059034701	0.8362779308456737	0.7739189385503076	0.841962131047381	0.765794523532396	0.8424325090141931	398	216	3.074686409019592	False	216	117	19	147	9	63	13	2	232	ReLU6	0.3671279741388354					L1KLmixed			BassetVL	CNNBasicTraining	0.0006899796864642	9.83467714109348e-05	False	5370	1.9753511366045189	[0.8792248926968911, 0.9463836496654117]	20231231_055300
0.8878066552631281	0.9155574439003897	0.8807312680803918	0.9148634778007187	0.8856512339154913	0.9181336227622454	1053	600	4.985329468366589	True	600	300	19	200	11	200	7	2	1000	ReLU	0.050958823157342	2.0	958.0	ReLU6	0.5007415299195562	L1KLmixed	gs://syrgoth/my-model.epoch_5-step_19885.pkl	33.0	BassetBranched	CNNTransferLearning	0.0019916513591387	0.0001680485877182	True	2919	1.9406724868392664	[0.9475518373807311, 0.8000000000000002]	20240106_024450
0.8865343341795724	0.9136307339385025	0.878634027744463	0.9126940423754181	0.8838626797640964	0.9180226445839083	1063	600	4.908360653698164	True	600	300	19	200	11	200	7	2	1000	ReLU	0.05	2.0	784.0	ReLU6	0.4839308535282552	L1KLmixed	gs://syrgoth/my-model.epoch_5-step_19885.pkl	36.0	BassetBranched	CNNTransferLearning	0.0019712649702144	0.0001934881872081	True	2322	2.438842278729476	[0.9547256917380261, 0.8020988359007961]	20240105_225921
0.8802619539298241	0.909794292086855	0.8744972754698193	0.9079799377143518	0.8771152427723575	0.9125705719853093	569	600	4.876752689301244	True	600	300	19	200	11	200	7	3	1000	ReLU	0.4945858040944448	4.0	1023.0	ReLU	0.3845682118339318	L1KLmixed	gs://syrgoth/my-model.epoch_5-step_19885.pkl	31.0	BassetBranched	CNNTransferLearning	0.0021344796160311	0.0003081571311643	True	6726	0.8443572268683408	[0.9559865142682026, 0.8839824188113764]	20240101_061100
0.8827604449908732	0.9116049452493585	0.8774289997378831	0.9103842209285603	0.8822729361037117	0.9149484277347188	570	600	4.99170503658846	True	600	300	19	200	11	200	7	2	1000	ReLU	0.3105096800387474					L1KLmixed	gs://syrgoth/my-model.epoch_5-step_19885.pkl	35.0	BassetVL	CNNTransferLearning	0.0015655466949377	0.0002387372325729	True	2724	2.114739618521933	[0.9239225590443247, 0.9570174211436929]	20231231_213203
0.8871331163547264	0.9144720205491507	0.881082361959499	0.9129205537043948	0.882719482720744	0.9163740748821378	862	600	4.778742384440984	True	600	300	19	200	11	200	7	1	1000	ReLU	0.0835948126076384					L1KLmixed	gs://syrgoth/my-model.epoch_5-step_19885.pkl	41.0	BassetVL	CNNTransferLearning	0.0020728078240234	0.000234362159761	True	3349	0.2	[0.8740053552098368, 0.9046202121359186]	20240104_114356
0.8651094822985497	0.8966846339061674	0.8613323116562799	0.8946339543859443	0.8659387828704196	0.9022695133632275	1549	216	0.5	True	216	686	8	193	10	16	17	2	672	ReLU6	0.74806303370548	3.0	70.0	ReLU	0.0507251713033424	L1KLmixed			BassetBranched	CNNBasicTraining	0.0020439647876777	0.0006955309432304	True	2492	0.2231546529790191	[0.8223385505392915, 0.9252223527025828]	20240106_095605
0.8842314251777875	0.911360355679756	0.8775705790345779	0.9100765738541731	0.8840257232728116	0.9143437930560038	697	600	4.999234509222721	True	600	300	19	200	11	200	7	2	1000	ReLU	0.4225690361797186	2.0	1009.0	ReLU6	0.4781362149556876	L1KLmixed	gs://syrgoth/my-model.epoch_5-step_19885.pkl	25.0	BassetBranched	CNNTransferLearning	0.0026879822567294	0.0001874371273244	True	4448	0.8927350750365483	[0.9548646662966314, 0.8593591790778645]	20240101_133005
0.8844795598907026	0.9120486670962362	0.8780346448207673	0.9097390645565383	0.8829709239518089	0.9144770083870747	834	600	4.988523765847357	True	600	300	19	200	11	200	7	4	1000	ReLU	0.3213425923252694	2.0	1024.0	ReLU6	0.3884271975554163	L1KLmixed	gs://syrgoth/my-model.epoch_5-step_19885.pkl	24.0	BassetBranched	CNNTransferLearning	0.0019474981008262	0.0001806003580047	True	2773	4.068236321406869	[0.9459647176679716, 0.835242849624972]	20240102_230319
0.8641006063869007	0.8973330037977439	0.8582898372565004	0.8987416615831365	0.8609569760834123	0.9020525601933234	661	216	1.4469394878471362	True	216	204	19	540	11	46	8	2	387	ReLU6	0.2148951210600898					L1KLmixed			BassetVL	CNNBasicTraining	0.0099932893055479	5.584165272264053e-05	True	3911	1.520415125153255	[0.8701720371898268, 0.9760729074323716]	20240102_170049
0.8792873542179493	0.9096381385655301	0.8732287834266913	0.908633575293426	0.8775322777490624	0.9132890311781109	633	600	4.99706266867646	True	600	300	19	200	11	200	7	2	1000	ReLU	0.4437763033975703	3.0	1024.0	ReLU6	0.1988402298882677	L1KLmixed	gs://syrgoth/my-model.epoch_5-step_19885.pkl	44.0	BassetBranched	CNNTransferLearning	0.0017027736659961	0.0001554610789021	True	6301	1.121945228430974	[0.938247789635858, 0.800814196394611]	20231231_171732
0.8849701094705988	0.9128985944594831	0.8761187999984492	0.9106936714934228	0.8812894818134869	0.9137835836491252	765	600	4.994798510691007	True	600	300	19	200	11	200	7	1	1000	ReLU	0.1562000803218945					L1KLmixed	gs://syrgoth/my-model.epoch_5-step_19885.pkl	50.0	BassetVL	CNNTransferLearning	0.0022854007915938	0.0002525290042624	True	4147	0.2	[0.8522370319576985, 0.9216153001702585]	20240103_004733
0.8870317852307233	0.9139513882170942	0.8789499905411191	0.9140379796609279	0.8847830045200235	0.9181354271413481	779	600	4.929532550618685	True	600	300	19	200	11	200	7	2	1000	ReLU	0.0510404635399744	2.0	1024.0	ReLU6	0.4746518836862812	L1KLmixed	gs://syrgoth/my-model.epoch_5-step_19885.pkl	33.0	BassetBranched	CNNTransferLearning	0.001890287370524	0.0001997750007665	True	2694	1.921028574965412	[0.9532359239408881, 0.801831077610076]	20240105_024556
0.8865308090350006	0.9121593737426633	0.8783849213858053	0.911410215689463	0.8830332134993616	0.9150891712342055	810	600	5.0	True	600	300	19	200	11	200	7	1	1000	ReLU	0.05					L1KLmixed	gs://syrgoth/my-model.epoch_5-step_19885.pkl	40.0	BassetVL	CNNTransferLearning	0.0020427617659346	0.0002457412447514	True	4871	0.2000294396287332	[0.8388726759566878, 0.9188745338781845]	20240102_102938
0.8844542619999826	0.9121812370851539	0.8767617694487385	0.9117142227467778	0.8818985719968497	0.9140628379035898	829	600	4.999660780521265	True	600	300	19	200	11	200	7	1	1000	ReLU	0.1366427291261992					L1KLmixed	gs://syrgoth/my-model.epoch_5-step_19885.pkl	51.0	BassetVL	CNNTransferLearning	0.0019821488135336	0.0002278555555201	True	4144	0.2452873981577459	[0.8507760867897658, 0.9286378132789301]	20240102_130017
0.884065420380812	0.9103550191118321	0.8764647802664121	0.90847135479448	0.8812042706013552	0.9146973075451227	721	600	4.984456165786825	True	600	300	19	200	11	200	7	3	1000	ReLU	0.4030944837977042	2.0	1021.0	ReLU6	0.4239638999104125	L1KLmixed	gs://syrgoth/my-model.epoch_5-step_19885.pkl	35.0	BassetBranched	CNNTransferLearning	0.0031115392560991	0.0002236874811503	True	5707	0.9638008153183328	[0.9436296527149636, 0.8473835180003249]	20240102_031703
0.8855766478969509	0.9135542943725705	0.8786485695411894	0.9126877086899433	0.8817548880260155	0.917365406211384	533	600	4.729833159155193	True	600	300	19	200	11	200	7	2	1000	ReLU	0.3645129321700112	3.0	1022.0	ELU	0.2306276262962407	L1KLmixed	gs://syrgoth/my-model.epoch_5-step_19885.pkl	37.0	BassetBranched	CNNTransferLearning	0.0012679404426201	0.000255654223983	True	6157	1.083850865500296	[0.9407853376648875, 0.9032456653958714]	20240101_040849
0.8844251841512728	0.9127113410514476	0.8771218098147542	0.9104295986642046	0.8816020260265213	0.9155240455757966	827	600	4.924623238326591	True	600	300	19	200	11	200	7	1	1000	ReLU	0.05					L1KLmixed	gs://syrgoth/my-model.epoch_5-step_19885.pkl	47.0	BassetVL	CNNTransferLearning	0.0021373711383881	0.000230257528799	True	3429	0.2	[0.8461652174970001, 0.9292927228846286]	20240104_174140
0.8854784704306182	0.9132431807421235	0.8773053699276423	0.91071253925966	0.8828401453219171	0.9161838391783348	827	600	5.0	True	600	300	19	200	11	200	7	1	1000	ReLU	0.1113065947621472					L1KLmixed	gs://syrgoth/my-model.epoch_5-step_19885.pkl	55.0	BassetVL	CNNTransferLearning	0.0020105760935843	0.0002436045148391	True	4025	0.2	[0.840868560550553, 0.9215754736405412]	20240102_145045
0.8579421338795843	0.8893025435636177	0.8525739090592342	0.8893712179181936	0.8583880018676904	0.8956831267605596	222	600	2.2534612531316047	True	600	300	19	200	11	200	7	1	1000	ReLU	0.4109635833391865	3.0	439.0	ReLU6	0.05	L1KLmixed	gs://syrgoth/my-model.epoch_5-step_19885.pkl	51.0	BassetBranched	CNNTransferLearning	0.005447139978929	0.0002042851280975	True	26028	2.712968382632664	[0.880977857392436, 0.8358668823304647]	20231231_065020
0.8006786483305603	0.8459083660877409	0.8076815884928225	0.8544204505644493	0.7953801094597326	0.8515092040902184	240	216	4.6726732898215335	True	216	1886	5	1484	13	19	24	1	3339	ReLU6	0.4627822199185563	4.0	16.0	ReLU6	0.0705624613334561	L1KLmixed			BassetBranched	CNNBasicTraining	0.0017692777632448	0.0009989945521262	True	8036	0.656094092804354	[0.8072574904889791, 0.9068490348929005]	20240104_151632
0.8701241978192478	0.9030666662394096	0.8639102717693005	0.9013950093253591	0.8678639133622885	0.9065475210406624	457	216	1.0979605940071182	True	216	2023	24	1885	6	46	25	2	2084	ReLU6	0.4354867847225696					L1KLmixed			BassetVL	CNNBasicTraining	0.01	8.243148114735886e-05	True	3029	0.3618869628060276	[0.8029189519491164, 0.8552018164175477]	20240103_143229
0.7259126681186532	0.7848936937954398	0.7346419587196458	0.7869098348202035	0.7050009380928327	0.7743919430952776	356	600	3.1895225151113453	True	600	300	19	200	11	200	7	1	1000	ReLU	0.4200006678490979	3.0	757.0	ReLU6	0.3438547871803173	L1KLmixed	gs://syrgoth/my-model.epoch_5-step_19885.pkl	49.0	BassetBranched	CNNTransferLearning	0.01	0.0009925342216569	True	7012	0.8205253274992828	[0.8961924588751525, 0.8439587721054291]	20231231_075008
0.8079716862853596	0.8694368293892681	0.8161781610000804	0.8742490894019441	0.8064997593532472	0.8716956800078598	1006	216	0.6556962249896598	False	216	2025	11	284	12	16	24	2	1131	ReLU	0.6006825114385437	2.0	67.0	ReLU6	0.05	MSEKLmixed			BassetBranched	CNNBasicTraining	0.003110123028749	0.0009995463311902	True	2048	0.6883721105184857	[0.8019746172296329, 0.933031862597213]	20240105_214817
0.885480256842709	0.9135686116328973	0.879068566661172	0.9112373736131865	0.8828475538930176	0.9145790459539295	761	600	4.927401530345983	True	600	300	19	200	11	200	7	1	1000	ReLU	0.0515613702620188	3.0	1016.0	ELU	0.4648205533036629	L1KLmixed	gs://syrgoth/my-model.epoch_5-step_19885.pkl	31.0	BassetBranched	CNNTransferLearning	0.0019533905060231	0.0002542753850126	True	3667	2.580274353897934	[0.9461204975043325, 0.800083990671623]	20240103_222333
0.882419646744534	0.9100356052095125	0.8744020373137023	0.9087834590091086	0.8791704787598251	0.9137075081207446	563	600	4.605826199652198	True	600	300	19	200	11	200	7	2	1000	ReLU	0.3721202419400265	3.0	1020.0	ELU	0.3012959552827633	L1KLmixed	gs://syrgoth/my-model.epoch_5-step_19885.pkl	23.0	BassetBranched	CNNTransferLearning	0.0017745148105967	0.0002753300504615	True	8959	1.207602793161897	[0.9473965576775422, 0.8852976216960355]	20240101_081045
0.8148178546702807	0.8619404000600389	0.8285930293988344	0.8715146165539812	0.8261133263022675	0.8809683831665204	346	600	4.688025217585381	True	600	300	19	200	11	200	7	3	1000	ReLU	0.4657784961580156	3.0	941.0	ReLU6	0.3187373827537472	MSEKLmixed	gs://syrgoth/my-model.epoch_5-step_19885.pkl	42.0	BassetBranched	CNNTransferLearning	0.0031358687402436	0.0002019926417772	False	12329	1.561574406093906	[0.9267691886317411, 0.8757211808756192]	20231230_235320
0.8006194691463324	0.849487594006297	0.8071785010306068	0.8574342890006488	0.7994082033460662	0.8570699632303618	185	216	2.5020558160401585	True	216	1797	6	16	16	29	12	2	845	ReLU6	0.4423567464014015	3.0	401.0	ReLU	0.1345442562848544	MSEKLmixed			BassetBranched	CNNBasicTraining	0.0018968594938742	6.122300563497622e-05	False	6395	0.9013030894215516	[0.9619225572352453, 0.8000000000000002]	20240103_083115
0.8879727458182349	0.9146114521365799	0.8801785960311038	0.9138359355959734	0.886112398192316	0.9172405792179048	714	600	4.950231109027204	True	600	300	19	200	11	200	7	2	1000	ReLU	0.0998057061258179	3.0	1014.0	ELU	0.4670807703355645	L1KLmixed	gs://syrgoth/my-model.epoch_5-step_19885.pkl	27.0	BassetBranched	CNNTransferLearning	0.0018561901252515	0.000248878798359	True	4627	2.1304155461935688	[0.9503007984783236, 0.8009575291629945]	20240105_061415
0.7781545277793258	0.8266629826450108	0.7837698338972714	0.8345558312265013	0.7749795644826551	0.8334885774043266	1578	216	0.5010592290988579	True	216	2012	21	2048	5	85	25	1	1598	ELU	0.05					L1KLmixed			BassetVL	CNNBasicTraining	0.0099872248066786	1e-05	True	2048	0.5585516334742174	[0.8102866080685893, 0.8682600045023553]	20240105_155722
0.8766584215518523	0.9074185065557356	0.8686115940714726	0.9036053679741886	0.8752920909844882	0.9114297772322397	556	600	4.898067266553962	True	600	300	19	200	11	200	7	1	1000	ReLU	0.4213939777736042	4.0	1014.0	ReLU	0.3713182360870709	L1KLmixed	gs://syrgoth/my-model.epoch_5-step_19885.pkl	36.0	BassetBranched	CNNTransferLearning	0.0021115325185959	0.0002329041489201	True	4867	0.854382793973745	[0.9492899746023192, 0.8607656770224723]	20240101_061218
0.8829130028653562	0.9132641389252238	0.8777296364540995	0.91259589496474	0.8801222893542395	0.9151977671925955	905	600	4.99858466024777	True	600	300	19	200	11	200	7	1	1000	ReLU	0.0527610269759625					L1KLmixed	gs://syrgoth/my-model.epoch_5-step_19885.pkl	47.0	BassetVL	CNNTransferLearning	0.0021312274781677	0.0001765890586733	True	2751	0.2	[0.8416815810930567, 0.8778210405610088]	20240104_065131
0.5552569601745182	0.6535296000113241	0.5692820996728296	0.6617699543486357	0.5095041370374684	0.6389568966319291	293	216	0.5	False	216	222	5	25	17	16	25	2	98	ReLU6	0.05					L1KLmixed			BassetVL	CNNBasicTraining	0.01	0.001	True	17885	0.3934321654156649	[0.8000000000000002, 0.9999]	20240102_215322
0.8863872194354009	0.916298574224982	0.8786935239289222	0.9130891999465182	0.885004598160014	0.9198011063487646	1045	600	4.457143938780231	True	600	300	19	200	11	200	7	3	1000	ReLU	0.0508681865787014	3.0	996.0	ReLU6	0.4807960794795886	L1KLmixed	gs://syrgoth/my-model.epoch_5-step_19885.pkl	33.0	BassetBranched	CNNTransferLearning	0.0021332838338668	0.000194514686736	True	2651	2.133355295137511	[0.9439629587890355, 0.802142927451578]	20240104_023224
-0.4670575703025391	-0.5899381496666569	-0.4591942721554952	-0.5691789677437374	0.41557488031971357	0.5464349567954271	792	600	4.188751947577948	True	600	300	19	200	11	200	7	3	1000	ReLU	0.2003747881999175	2.0	1024.0	ELU	0.4516970544303772	L1KLmixed	gs://syrgoth/my-model.epoch_5-step_19885.pkl	28.0	BassetBranched	CNNTransferLearning	0.0019301738639759	9.276614542637109e-05	True	3201	2.7043759049396527	[0.9508798755208017, 0.8199477709578993]	20240103_190445
0.47401049039644927	0.6300000662195774	0.4414031419275021	0.599885276598325	-0.45431593775523266	-0.623863751113069	1042	600	4.0655739978072685	True	600	300	19	200	11	200	7	4	1000	ReLU	0.0517967989764553	3.0	1019.0	ReLU6	0.4038359239139629	L1KLmixed	gs://syrgoth/my-model.epoch_5-step_19885.pkl	21.0	BassetBranched	CNNTransferLearning	0.0034802506669605	0.0001723605896935	True	2053	5.0	[0.934750681235816, 0.8000463396471866]	20240103_115038
0.8849866477311104	0.911561401867458	0.8781604457522104	0.9099090302467407	0.8837527489053645	0.9164777127445562	802	600	4.983933608970125	True	600	300	19	200	11	200	7	4	1000	ReLU	0.2266720282659386	3.0	1024.0	ReLU6	0.439638121951402	L1KLmixed	gs://syrgoth/my-model.epoch_5-step_19885.pkl	12.0	BassetBranched	CNNTransferLearning	0.002046016210989	0.0001361847340139	True	2065	1.3693943810380729	[0.9437514263130031, 0.8371502630794061]	20240102_181957
0.815365029340726	0.8607492390565753	0.8223435998924438	0.8671861134801911	0.822837322182824	0.8718181528615027	520	216	1.6891330950651278	True	216	941	13	104	5	101	19	2	2937	ReLU6	0.3421290217423798	2.0	32.0	ELU	0.0571225838896402	L1KLmixed			BassetBranched	CNNBasicTraining	0.0055347436606433	0.0009558487181161	True	2562	2.7756570712056536	[0.8025983098659233, 0.8278206219077615]	20240105_160603
0.8855290779916011	0.9136742713294782	0.8781345997623854	0.9128961947179358	0.8811566569229042	0.9145158331631227	823	600	4.994119468536007	True	600	300	19	200	11	200	7	1	1000	ReLU	0.197825112546939					L1KLmixed	gs://syrgoth/my-model.epoch_5-step_19885.pkl	49.0	BassetVL	CNNTransferLearning	0.0019247752335596	0.0002483835779144	True	3814	0.3315919695197215	[0.8532891548397488, 0.9455461737878545]	20240101_202119
0.8312863239056473	0.8810556484264145	0.8309440217347088	0.8840946982086764	0.826147591938396	0.880923755139488	692	600	4.747186448166698	False	600	300	19	200	11	200	7	1	1000	ReLU	0.2485570751121776	3.0	1006.0	ELU	0.4363311507859165	L1KLmixed	gs://syrgoth/my-model.epoch_5-step_19885.pkl	10.0	BassetBranched	CNNTransferLearning	0.0019885255181717	0.0002516480811234	True	3858	2.336578889735605	[0.9571348477847363, 0.823549302014404]	20240103_155440
0.8839586897963942	0.9115062914925438	0.8772038908764233	0.9104058872482694	0.8818761519810878	0.9152336218820235	1150	600	4.9818802572536764	True	600	300	19	200	11	200	7	3	1000	ReLU	0.3681811908453477	2.0	1023.0	ELU	0.5123253031152822	L1KLmixed	gs://syrgoth/my-model.epoch_5-step_19885.pkl	30.0	BassetBranched	CNNTransferLearning	0.0014260310221336	0.0002515702254632	True	6426	2.113539566083453	[0.9550631072108332, 0.8489034382192601]	20240103_023148
0.8775233985034822	0.9062125713654158	0.8712786856644978	0.9051718034505832	0.8763385638405744	0.9104477910773092	326	600	2.407190747847167	True	600	300	19	200	11	200	7	4	1000	ReLU	0.2551403663425927					L1KLmixed	gs://syrgoth/my-model.epoch_5-step_19885.pkl	26.0	BassetVL	CNNTransferLearning	0.0008659872538403	3.2792979635752144e-05	False	2641	1.4316513908859507	[0.908154267548771, 0.8844873062128732]	20231231_112948
0.8790255840104007	0.909121969656832	0.8725043770502512	0.9081359404024805	0.8770477232506989	0.9126246503750186	541	600	4.9570174621664265	True	600	300	19	200	11	200	7	2	1000	ReLU	0.146077664542407	3.0	974.0	ReLU6	0.2100355455965437	L1KLmixed	gs://syrgoth/my-model.epoch_5-step_19885.pkl	41.0	BassetBranched	CNNTransferLearning	0.0016723553537508	0.0002120486153339	True	2048	1.5564816494851572	[0.9895027910284289, 0.8541667047709355]	20240101_013918
0.8827378412630607	0.9121373559392846	0.8734574290034083	0.908984001797448	0.8764217449396023	0.9138001219924239	1462	216	0.5039995816212988	True	216	1896	14	1394	5	29	20	1	893	ReLU6	0.4388237135551531					L1KLmixed			BassetVL	CNNBasicTraining	0.01	1e-05	True	2053	0.6622730573241394	[0.8019713646415404, 0.8569320669960518]	20240105_211623
0.8868021951471156	0.9152342442490468	0.8793060719414163	0.9131320998759077	0.8853311397926937	0.9170900352350861	864	600	4.802361085147316	True	600	300	19	200	11	200	7	3	1000	ReLU	0.0860246193733351	4.0	1014.0	ReLU6	0.4291413437949328	L1KLmixed	gs://syrgoth/my-model.epoch_5-step_19885.pkl	30.0	BassetBranched	CNNTransferLearning	0.0019624552893447	0.0001969519431653	True	3177	1.9125990639883907	[0.9523710541097783, 0.8002880884089009]	20240104_062632
0.8863999429207874	0.9156585167966332	0.879752057669824	0.9141398488606145	0.8850163548984992	0.9189100552880958	839	600	4.937296026668228	True	600	300	19	200	11	200	7	2	1000	ReLU	0.05					L1KLmixed	gs://syrgoth/my-model.epoch_5-step_19885.pkl	49.0	BassetVL	CNNTransferLearning	0.0021656418360338	0.0002319207105132	True	2841	0.2	[0.8438477386357656, 0.8000000000000002]	20240105_020851
0.8819547156686581	0.9126554681563678	0.8750625402669601	0.9114391235798636	0.8806060950746593	0.9157386003190884	588	600	2.800742573354102	True	600	300	19	200	11	200	7	2	1000	ReLU	0.1799060974377135					L1KLmixed	gs://syrgoth/my-model.epoch_5-step_19885.pkl	57.0	BassetVL	CNNTransferLearning	0.0017002524899551	0.0002295490871829	True	4338	0.3226662132820181	[0.8579498185019211, 0.9732723618905245]	20240101_123647
0.8788923278124536	0.9061102088085174	0.8717906582188565	0.905505865540259	0.8776570474354352	0.9100289489221212	602	600	4.97045568231656	True	600	300	19	200	11	200	7	3	1000	ReLU	0.4854940735893416	4.0	1024.0	ELU	0.409454219041705	L1KLmixed	gs://syrgoth/my-model.epoch_5-step_19885.pkl	27.0	BassetBranched	CNNTransferLearning	0.0021100715786091	0.0003456324992024	True	3821	0.7997360677841746	[0.9586864411567997, 0.9118629749474708]	20240101_055336
0.8586979401085408	0.8920000864850498	0.8580787963889648	0.8949165144508457	0.8612398907427945	0.9005263805726228	497	600	2.9767272463976933	True	600	300	19	200	11	200	7	3	1000	ReLU	0.4022736695671571	1.0	483.0	ELU	0.3654071989506303	L1KLmixed	gs://syrgoth/my-model.epoch_5-step_19885.pkl	42.0	BassetBranched	CNNTransferLearning	0.0012383706682574	0.0002439355973956	False	9275	1.120347139291063	[0.9005366343982159, 0.9014271147489153]	20231231_051859
0.8809614486490416	0.9116508679672904	0.8745059595102344	0.9094212486910671	0.8784129533812562	0.9148045290321685	757	600	2.798385390230251	True	600	300	19	200	11	200	7	2	1000	ReLU	0.4509914089516004	4.0	753.0	ReLU6	0.2461932864945035	L1KLmixed	gs://syrgoth/my-model.epoch_5-step_19885.pkl	41.0	BassetBranched	CNNTransferLearning	0.0016993635672908	0.0002268198706712	True	13553	0.9354313649391104	[0.9458275122684849, 0.9068245441701334]	20231231_115320
0.1689078855560262	0.2811996680269637	0.19922216465686748	0.280136239617704	0.13688160476190966	0.23201220033388661	3072	216	3.555565514860937	False	216	640	6	75	6	93	16	2	3131	ReLU6	0.2878705512969984	1.0	278.0	ELU	0.1386816697741569	L1KLmixed			BassetBranched	CNNBasicTraining	0.0047493652923843	5.250519453416549e-05	True	2048	0.201151339944346	[0.9395914445271552, 0.8054945819603612]	20240103_232414
0.5847728531393609	0.6998370481495393	0.6074404783418182	0.7127047559406828	0.5611367406576014	0.6985111487978082	562	216	3.788598434316656	False	216	471	25	1973	24	150	24	1	700	ELU	0.7302473096405017	2.0	16.0	ReLU	0.221008540872759	MSEKLmixed			BassetBranched	CNNBasicTraining	0.0026621918484611	0.0009625624203354	True	53589	2.560281656371431	[0.8064007265659967, 0.984388689487496]	20240105_023106
0.881827397956742	0.909086937444701	0.8762146276888609	0.9092961563377124	0.8798539304373173	0.9133239270676976	705	600	4.930708442915843	True	600	300	19	200	11	200	7	2	1000	ReLU	0.4995712361848424	3.0	1024.0	ELU	0.3695765086580481	L1KLmixed	gs://syrgoth/my-model.epoch_5-step_19885.pkl	50.0	BassetBranched	CNNTransferLearning	0.0023557603055413	0.0002712443728274	True	3539	0.9165072342632452	[0.9573034368416345, 0.8908057886027216]	20240101_111954
0.8820752174683335	0.9104826646429891	0.8757862493449688	0.9096406248260663	0.8811978779952296	0.9141867585198739	614	600	4.935103802231278	True	600	300	19	200	11	200	7	4	1000	ReLU	0.3547316753894512	2.0	1024.0	ReLU	0.3180360253000116	L1KLmixed	gs://syrgoth/my-model.epoch_5-step_19885.pkl	22.0	BassetBranched	CNNTransferLearning	0.0019749636250387	0.0002792553441151	True	6843	1.1325018736190786	[0.9505377867589679, 0.8879935809141223]	20240102_082516
0.7511538702032207	0.8267093488064217	0.7725343443448517	0.8371978169408889	0.7601637034828561	0.8349834280224766	128	216	3.764059951617332	False	216	851	8	16	24	16	11	4	4096	ReLU	0.4385950787435006					MSEKLmixed			BassetVL	CNNBasicTraining	0.0009070691414321	0.0004587064859397	False	52058	0.9098292315219464	[0.8243561523812672, 0.9999]	20240101_000637
0.8796426185179678	0.9085434338942364	0.8730134921230599	0.9078778597703522	0.8760870499282851	0.9115207284391525	320	600	3.2953157379938096	True	600	300	19	200	11	200	7	1	1000	ReLU	0.4661509161920739	3.0	926.0	ReLU6	0.40472750542178	L1KLmixed	gs://syrgoth/my-model.epoch_5-step_19885.pkl	49.0	BassetBranched	CNNTransferLearning	0.0017722310199624	0.0003449240556215	True	6888	0.2007728534111474	[0.9413824759202439, 0.8675805711352893]	20231231_101700
0.8745968655789569	0.9059721837074293	0.8690846001808837	0.9063768568580749	0.8708010887574464	0.9092652372746435	301	600	3.155441291346403	True	600	300	19	200	11	200	7	1	1000	ReLU	0.4297085765152351	3.0	786.0	ELU	0.3633127340347955	L1KLmixed	gs://syrgoth/my-model.epoch_5-step_19885.pkl	49.0	BassetBranched	CNNTransferLearning	0.0015149244423764	0.0003300492763858	True	2048	0.9645645111575568	[0.9228602781496725, 0.8164609829015794]	20231231_101118
0.778259351793866	0.8446348412731015	0.7885078728284838	0.8539109695625036	0.7779388039440757	0.8479658010287467	652	216	0.5	False	216	1936	5	2048	25	704	25	4	16	ReLU	0.05					MSEKLmixed			BassetVL	CNNBasicTraining	0.01	0.0001698512495108	True	2048	0.2	[0.8000000000000002, 0.8000000000000002]	20240103_051842
0.8877892784495272	0.9148703869210553	0.8812594623088457	0.9140974604098204	0.8863968404091348	0.9180574011121161	877	600	4.795451763138481	True	600	300	19	200	11	200	7	2	1000	ReLU	0.0508807704972478	4.0	1024.0	ReLU6	0.5019360193101412	L1KLmixed	gs://syrgoth/my-model.epoch_5-step_19885.pkl	31.0	BassetBranched	CNNTransferLearning	0.0019185255783213	0.000202350195478	True	3038	2.00117031502242	[0.9517291125108689, 0.8007743153279084]	20240105_120841
0.8732270230888657	0.9008446723525458	0.8637544459377537	0.8970892672384219	0.8707952393591949	0.9038433857995878	1077	216	0.5390352433961922	True	216	306	9	2048	5	23	19	1	1051	ReLU	0.5178541921641974					L1KLmixed			BassetVL	CNNBasicTraining	0.01	1.0088277465327492e-05	True	2048	1.440224496039605	[0.8153842925489193, 0.916409010758249]	20240106_025419
0.8827746469599446	0.9142964850787023	0.8757745014844442	0.9120366592020827	0.8814755110546805	0.9168743646689747	1018	600	4.936587860466565	True	600	300	19	200	11	200	7	2	1000	ReLU	0.0992499973065252	3.0	1023.0	ReLU6	0.3760973410930088	L1KLmixed	gs://syrgoth/my-model.epoch_5-step_19885.pkl	30.0	BassetBranched	CNNTransferLearning	0.0019373566950388	0.0001865912877605	True	3150	2.047677641180887	[0.9448216558339287, 0.813994335996673]	20240104_072221
0.8851716877596816	0.9124647131139525	0.8791848506205997	0.9114875374583511	0.8830218177736331	0.9148100748153294	791	600	5.0	True	600	300	19	200	11	200	7	1	1000	ReLU	0.05					L1KLmixed	gs://syrgoth/my-model.epoch_5-step_19885.pkl	46.0	BassetVL	CNNTransferLearning	0.0021639516370957	0.0002251016289645	True	3309	0.2	[0.8531318960870035, 0.9237697624255783]	20240104_104330
0.8817160751025024	0.9100546229778382	0.8741644955400775	0.9085121187576308	0.8780287361495325	0.9134241963050547	909	600	4.907264163557268	True	600	300	19	200	11	200	7	1	1000	ReLU	0.1764338832998441					L1KLmixed	gs://syrgoth/my-model.epoch_5-step_19885.pkl	45.0	BassetVL	CNNTransferLearning	0.00194982042951	0.000244247005399	True	3975	0.2	[0.8595739130601252, 0.9513242681119012]	20240102_002834
0.835932285788512	0.8767094239292588	0.8422211617714954	0.8833066086537174	0.8449446049029482	0.8902474926557502	1340	216	3.219451318534938	True	216	148	11	526	15	44	17	2	487	ReLU6	0.1956537254407229	2.0	38.0	ReLU	0.1295928542151724	L1KLmixed			BassetBranched	CNNBasicTraining	0.0050063452735545	0.000838856374946	True	24976	0.4692515671484629	[0.902449661777865, 0.8356655558959877]	20240104_133611
0.8722713781175003	0.9033701411947365	0.8689420701758754	0.9053971114182671	0.8739655910915449	0.908985191574234	568	216	1.6479536680868605	True	216	531	11	169	15	60	24	2	81	ReLU6	0.1891552680964646					L1KLmixed			BassetVL	CNNBasicTraining	0.01	9.829840286897574e-05	True	12775	0.3472676115819989	[0.803494594112892, 0.9132733990390844]	20240102_074445
0.889298159036404	0.9153404732416732	0.8795654048453723	0.9144571304608782	0.8870678699776158	0.9173601656055164	1035	600	4.992180109978972	True	600	300	19	200	11	200	7	2	1000	ReLU	0.0514382023762099	5.0	1014.0	ELU	0.4163206966658165	L1KLmixed	gs://syrgoth/my-model.epoch_5-step_19885.pkl	31.0	BassetBranched	CNNTransferLearning	0.001975300995385	0.0002138326502616	True	2048	2.541428996854996	[0.951619373940146, 0.8000000000000002]	20240104_144445
0.8837756043956085	0.9103692092690513	0.8748810380381258	0.9081059850558931	0.8794765558731119	0.9134909740822188	686	600	5.0	True	600	300	19	200	11	200	7	1	1000	ReLU	0.2956350940197257	2.0	1017.0	ReLU	0.4391960023796268	L1KLmixed	gs://syrgoth/my-model.epoch_5-step_19885.pkl	37.0	BassetBranched	CNNTransferLearning	0.0020565820176295	0.0002588596676262	True	4646	0.866948805840088	[0.9601149195757127, 0.8464823425050607]	20240101_100200
0.8845959468873287	0.9100471807358121	0.876594516381381	0.9093235796013641	0.8792487904870407	0.9124745465029199	571	600	5.0	True	600	300	19	200	11	200	7	1	1000	ReLU	0.05					L1KLmixed	gs://syrgoth/my-model.epoch_5-step_19885.pkl	37.0	BassetVL	CNNTransferLearning	0.0015213567823083	0.0002694784679165	True	6868	0.3595995798918193	[0.993062232526138, 0.9071639841832526]	20240101_004551
0.7633020927842065	0.8372860034216933	0.7887114758617917	0.8545857742435121	0.7717816949136072	0.8525886336615139	307	216	2.912622640041571	False	216	299	22	108	20	649	15	4	162	ReLU6	0.586469782674088	1.0	245.0	ReLU6	0.3039628033569987	MSEKLmixed			BassetBranched	CNNBasicTraining	0.0045952989452635	2.81844373581666e-05	False	8625	0.7353200805398769	[0.9385858120598367, 0.800797381515934]	20240101_033317
0.885700240109039	0.9137783605109489	0.8764269868426251	0.9117723819171208	0.8848224296909539	0.9174241743708805	767	600	4.787262553285323	True	600	300	19	200	11	200	7	3	1000	ReLU	0.05	4.0	1024.0	ELU	0.5424143515616658	L1KLmixed	gs://syrgoth/my-model.epoch_5-step_19885.pkl	21.0	BassetBranched	CNNTransferLearning	0.0018788556657618	0.000222399258792	True	2048	3.0842815633172425	[0.9609688365039042, 0.8004019709635809]	20240104_223220
0.829510535303328	0.8727856536125098	0.8356301556815084	0.8792599767648765	0.8355841079783939	0.883455841869552	1717	216	1.3006766757531762	True	216	98	12	386	19	62	24	2	3749	ReLU6	0.408052272098354	3.0	16.0	ELU	0.05	L1KLmixed			BassetBranched	CNNBasicTraining	0.0014820728107348	0.0009892732127142	False	5646	1.9504774418931417	[0.8282100962389727, 0.8141532084974004]	20240105_111511
0.8450602074300227	0.8852925827037882	0.8478218369973352	0.8896735381229128	0.8499489917920684	0.8946125434803356	431	216	1.804066985948928	True	216	976	15	429	15	63	17	1	3172	ReLU6	0.4669993045250104	2.0	70.0	ELU	0.0798099966167092	L1KLmixed			BassetBranched	CNNBasicTraining	0.0038364926600293	0.0009890612801286	True	9373	0.819427553192301	[0.8634532343328837, 0.8505835007197464]	20240105_193512
0.826802189176844	0.869269633566667	0.8335590003441655	0.8744361736747237	0.8262321908145963	0.8757738249765997	327	600	3.610654392358285	True	600	300	19	200	11	200	7	4	1000	ReLU	0.4466828731150701	3.0	629.0	ReLU6	0.2395410139925942	MSEKLmixed	gs://syrgoth/my-model.epoch_5-step_19885.pkl	43.0	BassetBranched	CNNTransferLearning	0.0003548580880854	0.0001244600073824	True	12959	1.1897297641255242	[0.9165639394170865, 0.8730329984238938]	20231231_004348
0.8874604530597103	0.9159561757273682	0.8794347227934362	0.9158247766858372	0.8856743117306491	0.9198898589087847	905	600	5.0	True	600	300	19	200	11	200	7	4	1000	ReLU	0.05					L1KLmixed	gs://syrgoth/my-model.epoch_5-step_19885.pkl	50.0	BassetVL	CNNTransferLearning	0.002114111629266	0.0001712758711704	True	2048	0.2	[0.8733658534349091, 0.9131378816005348]	20240106_143230
0.7703658788366716	0.8170724316133926	0.7773250766005353	0.8233009438305936	0.7676088059459389	0.8255151585753905	1159	216	3.313250328232061	True	216	79	5	16	12	31	9	1	96	ReLU6	0.05	1.0	63.0	ELU	0.3331773047036576	L1KLmixed			BassetBranched	CNNBasicTraining	0.0027711621235318	5.0828458210509095e-05	False	5943	1.2289138094606615	[0.9076992961333697, 0.801419535437292]	20240103_022108
0.8805347709226914	0.9095539162358979	0.8742691948927794	0.9086998253328575	0.8760537459775264	0.9127683175160469	581	600	4.946343136004145	True	600	300	19	200	11	200	7	1	1000	ReLU	0.4252080858998709	2.0	1024.0	ELU	0.4225789814035663	L1KLmixed	gs://syrgoth/my-model.epoch_5-step_19885.pkl	33.0	BassetBranched	CNNTransferLearning	0.0026560033835477	0.0002980459828738	True	5865	0.8534304298471691	[0.9515061184514934, 0.8567666455300307]	20240101_062833
0.7652649199065716	0.8296587679600987	0.7754052628140068	0.8345241224799917	0.760818080800202	0.8290357590038231	359	216	1.7940330043235264	False	216	251	9	2048	14	16	24	2	3392	ReLU6	0.6824504188694449	2.0	16.0	ReLU	0.1275431706898486	L1KLmixed			BassetBranched	CNNBasicTraining	0.0004438884486565	0.0009957678025723	True	2048	0.5765858134967047	[0.8102512109137363, 0.9548144880309639]	20240103_220336
0.8814227036906049	0.9080578324117013	0.8733434163184723	0.9060018720045124	0.8783661076774836	0.9110605179448517	1353	600	5.0	True	600	300	19	200	11	200	7	1	1000	ReLU	0.4460869034441748	2.0	1024.0	ReLU6	0.4041190059491187	L1KLmixed	gs://syrgoth/my-model.epoch_5-step_19885.pkl	31.0	BassetBranched	CNNTransferLearning	0.0021843160067899	0.000305191442844	True	3871	0.9321002922291056	[0.9561166743295029, 0.8654864520849275]	20240101_082120
0.8833812057058474	0.9122416357475895	0.8767737389183635	0.9118932331704522	0.8827840677500669	0.9149058670606456	961	600	4.394068862972704	True	600	300	19	200	11	200	7	2	1000	ReLU	0.05	3.0	1024.0	ReLU6	0.5257827706171863	L1KLmixed	gs://syrgoth/my-model.epoch_5-step_19885.pkl	20.0	BassetBranched	CNNTransferLearning	0.0022086387135039	0.0002103879756023	True	2048	3.3155774601716845	[0.9541727202495393, 0.8000000000000002]	20240103_104836
0.8881827135186322	0.915750733685765	0.8808951840696098	0.9139994443895645	0.8864544398305136	0.9191460149561953	878	600	5.0	True	600	300	19	200	11	200	7	3	1000	ReLU	0.05					L1KLmixed	gs://syrgoth/my-model.epoch_5-step_19885.pkl	45.0	BassetVL	CNNTransferLearning	0.0021848634837064	0.0002462598257951	True	2608	0.2	[0.8469335964030023, 0.9169343786118365]	20240106_011227
0.8874576856898944	0.9151050417548535	0.8791850576642879	0.9136147927405889	0.885311648140968	0.9170549235304177	848	600	5.0	True	600	300	19	200	11	200	7	2	1000	ReLU	0.0634318900901703					L1KLmixed	gs://syrgoth/my-model.epoch_5-step_19885.pkl	44.0	BassetVL	CNNTransferLearning	0.0021291803273843	0.0002395883967385	True	3489	0.2	[0.8474465151124739, 0.9352138338074153]	20240105_145153
0.8825267536578709	0.9097640310426105	0.8750451818624636	0.9066357583868212	0.8792220321278374	0.9120941455436374	812	600	5.0	True	600	300	19	200	11	200	7	1	1000	ReLU	0.3393304776817132	3.0	1024.0	ELU	0.3119242792582852	L1KLmixed	gs://syrgoth/my-model.epoch_5-step_19885.pkl	28.0	BassetBranched	CNNTransferLearning	0.0019563919262537	0.000280720734863	True	2162	1.4138065270066866	[0.9674456380981487, 0.8001456112793104]	20240102_225110
0.8860277525085362	0.9144168737527206	0.8782985277805159	0.9128791148343727	0.883143835187919	0.9154922749416986	777	600	5.0	True	600	300	19	200	11	200	7	1	1000	ReLU	0.1180851001311002					L1KLmixed	gs://syrgoth/my-model.epoch_5-step_19885.pkl	49.0	BassetVL	CNNTransferLearning	0.0021246722894679	0.0002473225970293	True	4144	0.2	[0.8225086979592381, 0.9369596020921763]	20240103_033837
0.8407893545854085	0.8804362926999093	0.8444836754822738	0.8854585282979338	0.8449025486850357	0.8897775719062797	427	216	3.834870768177062	True	216	527	13	248	15	45	15	1	665	ReLU6	0.3960454086364462	2.0	169.0	ELU	0.1082567802798217	L1KLmixed			BassetBranched	CNNBasicTraining	0.000788178338616	0.001	False	6225	0.6976153633775148	[0.8749763653690902, 0.8193976582572732]	20240104_051237
0.7324913798417804	0.7886265897362178	0.7417237364011222	0.7939680283274464	0.7283248508783966	0.7943308716035525	916	216	3.9208199673712856	True	216	97	12	76	16	83	9	3	437	ELU	0.5348908468541166					L1KLmixed			BassetVL	CNNBasicTraining	0.002073506892648	3.201662204689214e-05	True	9501	2.8589822258731235	[0.9396895779032997, 0.9004009404311469]	20231230_202605
0.8864577188805829	0.9143022881227914	0.8776690186502375	0.9143044822743127	0.8854049397288014	0.9177492448122472	1038	600	4.196593575881632	True	600	300	19	200	11	200	7	2	1000	ReLU	0.05	4.0	1019.0	ReLU6	0.4362595387791459	L1KLmixed	gs://syrgoth/my-model.epoch_5-step_19885.pkl	29.0	BassetBranched	CNNTransferLearning	0.0021244284401418	0.0002336678375218	True	2582	3.776479594450775	[0.9379510182993183, 0.8005454046520041]	20240103_165022
0.7159530446275689	0.7758587897697479	0.7304465754335773	0.7891950848654248	0.706470496730832	0.7796048615534502	704	216	2.6866559837429884	True	216	125	15	367	20	147	13	3	411	ELU	0.6241094076772719	1.0	549.0	ELU	0.4393015430899498	MSEKLmixed			BassetBranched	CNNBasicTraining	0.0027908665424997	0.0001573394296464	True	20248	1.3410278768173658	[0.9594796067637764, 0.863541405780337]	20231230_225235
0.8845924001793802	0.911790007514321	0.8771485023655454	0.9088978075073194	0.882788596652594	0.9136408362457167	842	600	5.0	True	600	300	19	200	11	200	7	1	1000	ReLU	0.0886577303623881					L1KLmixed	gs://syrgoth/my-model.epoch_5-step_19885.pkl	41.0	BassetVL	CNNTransferLearning	0.0023078018788719	0.0002378071093076	True	3684	0.2653429237775517	[0.8511553239400121, 0.9661633069461792]	20240102_051419
0.878310603786815	0.9071883720026541	0.8710114705634409	0.9052033820733452	0.8737546736299733	0.9093251134202215	1362	216	0.5091413549452658	True	216	1864	15	1995	6	16	20	2	554	ReLU	0.3949227242792817					L1KLmixed			BassetVL	CNNBasicTraining	0.0099679254096959	1.0005043395082234e-05	True	2048	1.05325029004109	[0.8000000000000002, 0.8000960076441008]	20240106_113017
0.8723683841576253	0.9038517037802344	0.8658575215548248	0.9051339245732708	0.868990645605768	0.9077686598262812	375	600	3.639448803404649	True	600	300	19	200	11	200	7	2	1000	ReLU	0.4486278247609791	2.0	714.0	ReLU6	0.3703572478706459	MSEKLmixed	gs://syrgoth/my-model.epoch_5-step_19885.pkl	41.0	BassetBranched	CNNTransferLearning	0.0020274389189166	0.0001866446626573	True	12506	0.8832164824151815	[0.9199624735373596, 0.8794207431638301]	20231230_211618
0.8830723507107745	0.9112609594054992	0.8749487677839182	0.9090615762004846	0.8789299725219816	0.9133204762524456	1227	216	0.5278184884414753	True	216	2048	15	1954	5	22	21	2	1626	ReLU	0.4442110644484177					L1KLmixed			BassetVL	CNNBasicTraining	0.01	1.1460549484426974e-05	True	2048	1.341052900917711	[0.8000000000000002, 0.8798771774273829]	20240105_111014
0.8344119929199776	0.8764032561317645	0.8372458422425753	0.8804640301854272	0.8341810783020773	0.8845364483156044	390	216	3.402599482224166	True	216	160	12	50	20	90	12	3	1200	ReLU	0.4012830953550043					MSEKLmixed			BassetVL	CNNBasicTraining	0.0009343637839265	0.0001317708819276	False	15709	0.924883212247872	[0.8955643281013979, 0.9359987672354628]	20231231_205318
0.8516881780751463	0.8900409492234261	0.8552084730887974	0.8944765046248735	0.8573753867649379	0.9004692116221679	516	216	2.048298061594422	True	216	560	17	918	15	107	12	2	3876	ReLU6	0.5073003175147818	2.0	16.0	ReLU	0.140471503955438	L1KLmixed			BassetBranched	CNNBasicTraining	0.0033467642527089	0.0006653928200706	True	7853	0.6290878995276129	[0.8734008477655921, 0.8000000000000002]	20240104_043258
0.8863051185030475	0.9149601853806079	0.880791506008429	0.9150049305349509	0.8859939710356707	0.9198139506171429	880	600	4.994501974154146	True	600	300	19	200	11	200	7	3	1000	ReLU	0.05					L1KLmixed	gs://syrgoth/my-model.epoch_5-step_19885.pkl	44.0	BassetVL	CNNTransferLearning	0.0020928320736873	0.0002426994145579	True	2048	0.2	[0.861087468541516, 0.9086844174787254]	20240105_193739
0.8250439236198439	0.8670149073393537	0.8239591086601774	0.867235588201668	0.8194916974239467	0.8692262273179125	1181	216	0.502065947223749	True	216	621	8	285	9	912	20	2	3932	ReLU6	0.3216109194010267	1.0	65.0	ReLU6	0.05	L1KLmixed			BassetBranched	CNNBasicTraining	0.0002505386883086	0.0009551094010438	True	5113	0.9640128140179774	[0.8000000000000002, 0.8383848589361955]	20240105_084512
0.6625032337910464	0.7506003089511346	0.6784536139644681	0.7597569599153786	0.6377368580821018	0.7514005010829421	1515	216	5.0	True	216	35	5	16	16	22	6	2	1292	ReLU6	0.75					MSEKLmixed			BassetVL	CNNBasicTraining	0.003512970989496	1.0249480211465788e-05	True	3114	5.0	[0.9878026765987542, 0.9036851458171723]	20231230_202319
0.8881035810046187	0.9137854849301228	0.87790317810109	0.9125309524711991	0.8851867646749754	0.9175078813552443	1177	600	5.0	True	600	300	19	200	11	200	7	2	1000	ReLU	0.219438196481063	2.0	1024.0	ReLU6	0.4752900532366484	L1KLmixed	gs://syrgoth/my-model.epoch_5-step_19885.pkl	22.0	BassetBranched	CNNTransferLearning	0.0019723741521195	0.0001808522214954	True	3058	2.571121611707213	[0.9456176383168717, 0.8185700978031313]	20240103_002019
0.8729151252262589	0.9034916148859606	0.86721987911325	0.9049977238648351	0.8707088945539753	0.9085353118656794	316	600	3.1161049753149017	True	600	300	19	200	11	200	7	2	1000	ReLU	0.4271159811730626	2.0	859.0	ReLU6	0.4010489866978929	L1KLmixed	gs://syrgoth/my-model.epoch_5-step_19885.pkl	28.0	BassetBranched	CNNTransferLearning	0.0013769020177334	0.0001792382834313	True	3267	0.7401545931042667	[0.993496666552196, 0.9178350070859933]	20231231_141329
0.8657152003368288	0.897022950027683	0.862319842673025	0.9010402365338079	0.8643691125470838	0.9040292374312149	1010	600	4.775110554002692	True	600	300	19	200	11	200	7	1	1000	ReLU	0.7075288215486202	3.0	1024.0	ReLU6	0.3456452571786925	L1KLmixed	gs://syrgoth/my-model.epoch_5-step_19885.pkl	41.0	BassetBranched	CNNTransferLearning	0.0020673801028584	4.141885941188268e-05	True	4753	0.8815944340629361	[0.926579269128204, 0.879631449319179]	20231231_164621
0.8726117120781058	0.9025392519151336	0.8675027898999476	0.9032549104125835	0.8740984740901299	0.9086277459442558	960	600	3.8770612463517584	True	600	300	19	200	11	200	7	4	1000	ReLU	0.0741348695044799	5.0	1024.0	ReLU6	0.4963233419758096	L1KLmixed	gs://syrgoth/my-model.epoch_5-step_19885.pkl	23.0	BassetBranched	CNNTransferLearning	0.0015057940252914	0.0001591213111956	True	3522	3.522292721910105	[0.9353751533078858, 0.8000000000000002]	20240103_124835
0.8810467576320516	0.9097009595470751	0.8733823004792735	0.9080883818655153	0.8787334111981022	0.9128125749226795	864	600	5.0	True	600	300	19	200	11	200	7	1	1000	ReLU	0.05					L1KLmixed	gs://syrgoth/my-model.epoch_5-step_19885.pkl	60.0	BassetVL	CNNTransferLearning	0.0018734930679346	0.0002155564878197	False	3644	0.2	[0.8000000000000002, 0.9999]	20240103_175049
0.8678169382773084	0.9019781853085981	0.8619906380831173	0.9016794784926686	0.866351245327478	0.9054478816283145	462	600	3.6723718869666166	True	600	300	19	200	11	200	7	2	1000	ReLU	0.3870371141600563	2.0	723.0	ReLU6	0.5219938050420329	MSEKLmixed	gs://syrgoth/my-model.epoch_5-step_19885.pkl	56.0	BassetBranched	CNNTransferLearning	0.0008932103474965	0.0009578628867022	True	13454	0.6411185206266622	[0.9310440708755766, 0.8009182167093888]	20231231_025701
0.8861528321667734	0.9132600352724349	0.8785438363548898	0.9128355925957511	0.8833856610621215	0.9181736951918469	786	600	4.900295225714911	True	600	300	19	200	11	200	7	1	1000	ReLU	0.0516022689066936	3.0	1022.0	ELU	0.43065007409819	L1KLmixed	gs://syrgoth/my-model.epoch_5-step_19885.pkl	28.0	BassetBranched	CNNTransferLearning	0.0019719819924866	0.0001752713695987	True	5383	3.117612125358181	[0.9516741507461184, 0.8008023315388401]	20240103_170016
0.8232587324431583	0.8662245274974079	0.8304782390287055	0.8754211774018512	0.8264464065703306	0.8786604398324727	1622	216	3.123314102558143	True	216	135	6	117	12	68	11	2	913	ReLU	0.3280954343249836	1.0	169.0	ReLU	0.0730852620406174	L1KLmixed			BassetBranched	CNNBasicTraining	0.0027645518568295	0.0004568905948456	False	8779	0.4023014398878742	[0.9251845588623057, 0.8000415220263171]	20240102_185719
0.8062352639699115	0.856165953259775	0.828946245430173	0.8724927112684374	0.8296329618857002	0.8808195418435735	581	216	3.9139214783122656	True	216	105	22	78	18	625	19	4	288	ReLU6	0.6076678795816601	2.0	62.0	ELU	0.4584471408502827	MSEKLmixed			BassetBranched	CNNBasicTraining	0.0056405817422337	7.790921537504328e-05	False	16926	0.9481451573039446	[0.8949578331614472, 0.8000000000000002]	20240102_040234
0.7118623539607715	0.7846640009317731	0.7263018094151839	0.7941812099122644	0.6978563282046435	0.7889027636275872	189	216	3.1041932671596184	True	216	219	9	84	21	59	17	4	1675	ELU	0.2374208549208644					MSEKLmixed			BassetVL	CNNBasicTraining	0.0003183074185571	0.0001530183857232	False	34100	1.636530531770929	[0.8618096144007624, 0.9313438350500556]	20240101_222512
0.733521645216414	0.7896529317223473	0.7487849138466038	0.7997988330236083	0.7387119067527639	0.7922059541837331	2909	600	0.8111034500763327	False	600	300	19	200	11	200	7	2	1000	ReLU	0.7489930735760684					MSEKLmixed	gs://syrgoth/my-model.epoch_5-step_19885.pkl	15.0	BassetVL	CNNTransferLearning	0.0001211293964485	0.0002079987299813	True	14389	2.632873401350232	[0.8515500327436237, 0.9242861513399108]	20231230_211025
0.8851174416053432	0.9147379608357309	0.8777281023705127	0.913826393343552	0.880725202129872	0.9156982299480517	549	600	4.787603370621028	True	600	300	19	200	11	200	7	1	1000	ReLU	0.1849604698272525					L1KLmixed	gs://syrgoth/my-model.epoch_5-step_19885.pkl	58.0	BassetVL	CNNTransferLearning	0.0015375614054924	0.0002699986117441	True	4088	0.2819302790572038	[0.8635512539225516, 0.9644340299196841]	20240101_085801
0.886799015696992	0.9143898284189942	0.8797592198745456	0.9139150065419952	0.885711159031459	0.9175676801280683	679	600	4.926593422374405	True	600	300	19	200	11	200	7	3	1000	ReLU	0.0878725647236474	4.0	1024.0	ELU	0.4881147615220848	L1KLmixed	gs://syrgoth/my-model.epoch_5-step_19885.pkl	28.0	BassetBranched	CNNTransferLearning	0.0018542948517255	0.0002442243377264	True	4120	2.0514677280612696	[0.9606839290672329, 0.8000484752197727]	20240105_114053
0.8818332712095664	0.9072537678760901	0.8724707726709586	0.9042500593865902	0.8783773491770591	0.9111451274146714	556	600	4.948176976138139	True	600	300	19	200	11	200	7	1	1000	ReLU	0.3551515282950795	5.0	1024.0	ReLU6	0.3537636950888108	L1KLmixed	gs://syrgoth/my-model.epoch_5-step_19885.pkl	13.0	BassetBranched	CNNTransferLearning	0.0017038725187767	0.0004031514031641	True	7472	0.7430691253970926	[0.9362151784332212, 0.8627142905776304]	20231231_215444
0.8861356080940338	0.9119794167114887	0.8800008384853018	0.9110251554996708	0.8836444294513089	0.9160891565169675	686	600	4.998082606578591	True	600	300	19	200	11	200	7	2	1000	ReLU	0.2740128966576018	5.0	1024.0	ReLU6	0.3806274271267775	L1KLmixed	gs://syrgoth/my-model.epoch_5-step_19885.pkl	54.0	BassetBranched	CNNTransferLearning	0.001479729406327	0.0002468861604849	True	4230	0.9443139425507172	[0.9102490405960353, 0.8769118894395909]	20231231_193236
0.7908284215654378	0.8547704210949405	0.8050570955752983	0.8648586161554335	0.7918818782710378	0.8629640678840148	439	216	1.9037091029377824	False	216	121	21	298	10	30	5	2	4089	ReLU	0.464250083593799					L1KLmixed			BassetVL	CNNBasicTraining	0.0045448515261274	0.0002133886951327	True	3102	1.9978112901339968	[0.899424008769877, 0.9945450964411813]	20240102_072632
0.8887857887194782	0.9156384883234889	0.8793528161391582	0.9148590885733378	0.8842143904446114	0.9180860287442107	963	600	4.9986118606403735	True	600	300	19	200	11	200	7	3	1000	ReLU	0.0501294350419757					L1KLmixed	gs://syrgoth/my-model.epoch_5-step_19885.pkl	59.0	BassetVL	CNNTransferLearning	0.0022261863206417	0.0002308536452919	True	2211	0.2005010718357147	[0.8748554927972148, 0.8689302817845463]	20240106_105426
0.8477516611181972	0.8867959648361046	0.8464803833386798	0.8901041076009051	0.8484621139004895	0.8934231748185176	519	216	1.3160050099684435	True	216	183	10	100	15	17	24	2	96	ReLU6	0.1065179699851303					MSEKLmixed			BassetVL	CNNBasicTraining	0.0099738391885522	0.0003588791003574	True	23677	0.2881806472759844	[0.8000000000000002, 0.9632576794524373]	20240102_205508
0.8755860525077639	0.9067176962325917	0.869882502149542	0.9052965238559944	0.8730749981952187	0.9086724906723527	680	600	2.6837060484966613	True	600	300	19	200	11	200	7	3	1000	ReLU	0.6062560925838472					L1KLmixed	gs://syrgoth/my-model.epoch_5-step_19885.pkl	20.0	BassetVL	CNNTransferLearning	0.0009024439376344	6.922594041699108e-05	False	3275	0.7286874650937162	[0.8572960017880037, 0.9486744096803981]	20231231_111754
0.88385377612516	0.9140684345816091	0.876525582284781	0.913107651932643	0.8834648501619071	0.9165053387051436	965	600	5.0	True	600	300	19	200	11	200	7	2	1000	ReLU	0.1114444426517973	3.0	1024.0	ReLU	0.4290866310022818	L1KLmixed	gs://syrgoth/my-model.epoch_5-step_19885.pkl	22.0	BassetBranched	CNNTransferLearning	0.001949732148088	0.0002364677915735	True	2048	2.2779927354743634	[0.9548264014959691, 0.8105643320699284]	20240102_234452
0.8827883683884208	0.9140072315030983	0.8767803626249795	0.9141100512382335	0.8830797988077049	0.9182198296168969	1026	600	5.0	True	600	300	19	200	11	200	7	3	1000	ReLU	0.052151676461611	4.0	1024.0	ReLU6	0.4140304107438479	L1KLmixed	gs://syrgoth/my-model.epoch_5-step_19885.pkl	31.0	BassetBranched	CNNTransferLearning	0.002071312681984	0.0002030973579878	True	2504	2.291729261967838	[0.9484522618887318, 0.8021594653191157]	20240104_193930
0.8198902864738179	0.8701602343969043	0.8250151458259588	0.8772466673492102	0.8257729083387758	0.8746343066117811	355	600	4.702991920153124	False	600	300	19	200	11	200	7	1	1000	ReLU	0.5525445812830517	2.0	746.0	ReLU	0.3879775288767202	MSEKLmixed	gs://syrgoth/my-model.epoch_5-step_19885.pkl	56.0	BassetBranched	CNNTransferLearning	0.0022498606982511	0.0002331110394902	True	12360	1.2900843314384212	[0.9386362011771616, 0.8671541215122143]	20231231_000719
0.8794111219221497	0.9100634144606317	0.8728622435165828	0.9109334123529826	0.8755726566342704	0.9140473200064216	440	600	3.329288090023353	True	600	300	19	200	11	200	7	2	1000	ReLU	0.4144793388943764	3.0	1004.0	ReLU6	0.4303621897263714	L1KLmixed	gs://syrgoth/my-model.epoch_5-step_19885.pkl	35.0	BassetBranched	CNNTransferLearning	0.0015120577868087	0.0001202283376302	True	10140	1.0769287514288148	[0.969956713840701, 0.8967942250960211]	20231231_050831
-0.40111030926765445	-0.5143009426638592	-0.4235917129250041	-0.5500900875508213	0.4312671936236627	0.5682720126755452	327	600	3.0386135120137525	True	600	300	19	200	11	200	7	2	1000	ReLU	0.4298079425522201	4.0	644.0	ELU	0.3543409726847017	L1KLmixed	gs://syrgoth/my-model.epoch_5-step_19885.pkl	43.0	BassetBranched	CNNTransferLearning	0.01	0.0002413713367045	False	8423	0.9006615142824006	[0.9102354108409242, 0.8766648362461233]	20231231_072158
0.8835898843165205	0.9103811910770628	0.876576535088435	0.9100950952549441	0.8802992653521831	0.9139396199043954	530	600	3.279656831253829	True	600	300	19	200	11	200	7	2	1000	ReLU	0.4379492218069534	4.0	1022.0	ELU	0.5447229759996803	L1KLmixed	gs://syrgoth/my-model.epoch_5-step_19885.pkl	40.0	BassetBranched	CNNTransferLearning	0.00117300965012	0.0002083790032107	True	6090	0.4041206415082796	[0.9388155361775424, 0.9216847598171473]	20240101_071918
0.885721928952107	0.9146947160768458	0.8771318339016494	0.913421208739734	0.88331761310163	0.9161229673099507	654	600	4.425899351396507	True	600	300	19	200	11	200	7	3	1000	ReLU	0.0977405671557937	2.0	1024.0	ReLU	0.5696829050617286	L1KLmixed	gs://syrgoth/my-model.epoch_5-step_19885.pkl	27.0	BassetBranched	CNNTransferLearning	0.0010492051177563	0.000220617832819	True	2601	2.4189625492074587	[0.9533526576807068, 0.8000000000000002]	20240104_023521
0.8801409682009034	0.9075994596121378	0.8733885993181709	0.9063944229665009	0.876165712286927	0.9103336077965523	867	216	0.5	True	216	1926	21	193	5	938	20	1	2374	ReLU	0.4248926726335804	1.0	16.0	ELU	0.0511638633418739	L1KLmixed			BassetBranched	CNNBasicTraining	0.0005040838908549	0.001	True	2048	1.8116867470522116	[0.8000000000000002, 0.9103787052408868]	20240106_170259
0.8848993024025886	0.9139298478766908	0.8779699232800533	0.9126953172209056	0.8850837472866064	0.9178479223748941	1112	600	4.168403484418555	True	600	300	19	200	11	200	7	4	1000	ReLU	0.05	3.0	1011.0	ReLU6	0.4523574609156489	L1KLmixed	gs://syrgoth/my-model.epoch_5-step_19885.pkl	25.0	BassetBranched	CNNTransferLearning	0.0021033670204493	0.0001852155347432	True	2509	3.434613829174925	[0.9339670306705157, 0.8064726156499465]	20240104_101531
0.8862508794591144	0.9117450333966768	0.8780858467618244	0.9092061204929005	0.8840596101917821	0.9149965898650798	695	600	5.0	True	600	300	19	200	11	200	7	2	1000	ReLU	0.324270922076751	3.0	1024.0	ELU	0.398278449997678	L1KLmixed	gs://syrgoth/my-model.epoch_5-step_19885.pkl	21.0	BassetBranched	CNNTransferLearning	0.0018080050897205	0.0002129144414549	True	4523	1.5444554373085573	[0.9452367222972062, 0.855327199631144]	20240102_151834
0.8903794814518727	0.9171284186172282	0.8818818996739721	0.9156756522454311	0.8865353911531901	0.920921654228775	901	600	4.776607034319936	True	600	300	19	200	11	200	7	2	1000	ReLU	0.05	4.0	1024.0	ReLU6	0.4899004908291405	L1KLmixed	gs://syrgoth/my-model.epoch_5-step_19885.pkl	33.0	BassetBranched	CNNTransferLearning	0.0019349137200938	0.0001996325108651	True	3512	1.5108101458180505	[0.9532963313781776, 0.8006505529938938]	20240106_062017
0.8640228550719335	0.89911068206789	0.8587831466174312	0.9006069021130475	0.8663432346960875	0.902824970435347	1493	216	2.8600162206478768	True	216	140	8	230	13	70	14	2	1393	ReLU6	0.3462570409085128	2.0	131.0	ELU	0.1616551342706564	L1KLmixed			BassetBranched	CNNBasicTraining	0.0030811938710867	0.0003552067674628	True	8798	0.3322549020866303	[0.9227460384031004, 0.8036000771936201]	20240102_092932
0.777745481721632	0.8421614718320901	0.7880006530726167	0.8507070117837382	0.7796871401403146	0.850558308464529	775	216	3.061847456414164	False	216	120	14	86	14	88	13	1	355	ReLU	0.5132710835686372					L1KLmixed			BassetVL	CNNBasicTraining	0.0018090910098691	6.242779144291292e-05	False	10924	1.5207887700163087	[0.9219131882907365, 0.9272567646179813]	20231230_204819
0.8357428895659729	0.8759506934546107	0.8407188699988761	0.8787370633243291	0.8401898708069849	0.8840664934663036	338	216	2.206918201421881	True	216	429	12	1948	15	18	24	1	1493	ReLU6	0.4672910744930151	2.0	16.0	ELU	0.0528530137118156	L1KLmixed			BassetBranched	CNNBasicTraining	0.0007928826959569	0.0009386526706804	False	6792	1.0682927759483507	[0.817545984733405, 0.8691170822777115]	20240103_201940
0.8858051729208496	0.9133527303759266	0.8769266172073868	0.9118098753006132	0.8815417783240542	0.9152873765803257	835	600	4.999599645881936	True	600	300	19	200	11	200	7	1	1000	ReLU	0.0930817274595212					L1KLmixed	gs://syrgoth/my-model.epoch_5-step_19885.pkl	40.0	BassetVL	CNNTransferLearning	0.0020964752601549	0.0002344169468133	True	4450	0.2415534508819299	[0.8220726452900962, 0.9281875802361017]	20240102_105000
0.8757654595155552	0.9075770289397469	0.8706093897810049	0.9054984796043222	0.8741754138720563	0.9085768292154652	1396	600	3.141711684079307	True	600	300	19	200	11	200	7	1	1000	ReLU	0.6935484689542757	1.0	897.0	ReLU6	0.0569691597812267	L1KLmixed	gs://syrgoth/my-model.epoch_5-step_19885.pkl	24.0	BassetBranched	CNNTransferLearning	0.0012366747675516	0.0007604483236911	True	6682	0.6595356953416133	[0.9647030204995154, 0.916193938273341]	20231231_123342
0.8835934492124089	0.9108902037087016	0.8774734840941767	0.9092717336098629	0.8818483764651572	0.9135887044510714	647	600	4.9483110415573694	True	600	300	19	200	11	200	7	2	1000	ReLU	0.3868023750319643	4.0	1024.0	ReLU6	0.4345945407475841	L1KLmixed	gs://syrgoth/my-model.epoch_5-step_19885.pkl	24.0	BassetBranched	CNNTransferLearning	0.0021420736279009	0.0001878499739161	True	4305	0.9152709216794174	[0.9466485866324994, 0.8539810867734787]	20240101_074907
0.8865075604699487	0.9149492895805904	0.878859579443563	0.9127442487547154	0.8829065055043905	0.9160145124783279	817	600	5.0	True	600	300	19	200	11	200	7	1	1000	ReLU	0.05					L1KLmixed	gs://syrgoth/my-model.epoch_5-step_19885.pkl	39.0	BassetVL	CNNTransferLearning	0.0021249547583453	0.0002350249187309	True	4132	0.2	[0.8368478199937681, 0.9239689069322589]	20240102_105310
0.8791101621664499	0.9087398970727789	0.8726473144802507	0.9067501187760643	0.8791479835296173	0.9124014616398302	586	600	4.963052745552937	True	600	300	19	200	11	200	7	2	1000	ReLU	0.37496530181164	2.0	997.0	ReLU6	0.5449122698347293	L1KLmixed	gs://syrgoth/my-model.epoch_5-step_19885.pkl	39.0	BassetBranched	CNNTransferLearning	0.0021240214226651	0.0002324227035581	True	5145	1.3413323858746606	[0.9536421879673709, 0.8345210943822794]	20240101_154735
0.8882187851916687	0.9162688780813537	0.8819695164630561	0.914996552981938	0.8866031165758745	0.9185190774237251	1097	600	4.892320645989617	True	600	300	19	200	11	200	7	3	1000	ReLU	0.0505810438047079	3.0	1024.0	ReLU6	0.4279638410767037	L1KLmixed	gs://syrgoth/my-model.epoch_5-step_19885.pkl	31.0	BassetBranched	CNNTransferLearning	0.0020119915877884	0.0001798146496351	True	2697	2.176550098228624	[0.9482575627823348, 0.8000114773655594]	20240104_113317
0.8846947987481593	0.9127817794765881	0.8768311559998784	0.9115792194848571	0.8809000994621996	0.9148005064473329	771	600	4.976339310455634	True	600	300	19	200	11	200	7	1	1000	ReLU	0.0545085614364172					L1KLmixed	gs://syrgoth/my-model.epoch_5-step_19885.pkl	59.0	BassetVL	CNNTransferLearning	0.0020612891302316	0.0002725787346953	True	5940	0.783713494667475	[0.8310022866126849, 0.925752994439539]	20240102_204115
0.8835809834066837	0.9112160949070376	0.8762058200931465	0.9105855645397809	0.8801213208307852	0.9134496616794555	717	600	5.0	True	600	300	19	200	11	200	7	1	1000	ReLU	0.2357298345549947					L1KLmixed	gs://syrgoth/my-model.epoch_5-step_19885.pkl	53.0	BassetVL	CNNTransferLearning	0.0021819107619246	0.000262347698109	True	6302	0.2	[0.8292022250890175, 0.9499536732229688]	20240102_202602
0.8822402585353686	0.9108316276021221	0.8753854269419115	0.9107412476371493	0.8792447062279048	0.9144842857562954	850	600	4.940640253521899	True	600	300	19	200	11	200	7	1	1000	ReLU	0.0769308387620949	5.0	1023.0	ELU	0.4472501201418772	L1KLmixed	gs://syrgoth/my-model.epoch_5-step_19885.pkl	28.0	BassetBranched	CNNTransferLearning	0.0018393568731942	0.000229648791258	True	2309	2.7104798687034286	[0.9537081025945695, 0.8029424209595741]	20240105_050030
0.8875392243328725	0.9140189791048273	0.8802253215427933	0.9114564740634573	0.8842672834800411	0.9160630028676886	802	600	4.972560471140315	True	600	300	19	200	11	200	7	1	1000	ReLU	0.0747629856136165	3.0	1024.0	ELU	0.4671609507231666	L1KLmixed	gs://syrgoth/my-model.epoch_5-step_19885.pkl	28.0	BassetBranched	CNNTransferLearning	0.0019067023521857	0.0002526579186667	True	3860	2.697060598236169	[0.9494957475849771, 0.8002846451414596]	20240103_183833
0.8845673496271219	0.9122453252108841	0.8774712075210838	0.9104632624304438	0.8823483165377529	0.9144975776984899	946	600	4.895742459196234	True	600	300	19	200	11	200	7	1	1000	ReLU	0.172571280621498					L1KLmixed	gs://syrgoth/my-model.epoch_5-step_19885.pkl	40.0	BassetVL	CNNTransferLearning	0.0022480027135853	0.0002443108719146	True	4169	0.243076406768009	[0.8537666454825759, 0.9900737085330368]	20240101_234452
0.8704949287333833	0.9036862786305584	0.8652293893525095	0.9020625416490964	0.8674060459343466	0.9070012239571029	1244	600	2.664732909212218	True	600	300	19	200	11	200	7	2	1000	ReLU	0.5197466847206341	2.0	669.0	ReLU	0.2708553089493036	MSEKLmixed	gs://syrgoth/my-model.epoch_5-step_19885.pkl	36.0	BassetBranched	CNNTransferLearning	0.0030718537140795	0.0002861246456096	True	17037	1.119840659678308	[0.9044189134462849, 0.8862358786229311]	20231231_050514
0.8840974163193394	0.9089109030213743	0.8766034905034695	0.9080439161913836	0.8806817823920766	0.9112695254760107	715	600	4.998736060521181	True	600	300	19	200	11	200	7	1	1000	ReLU	0.102798578537661					L1KLmixed	gs://syrgoth/my-model.epoch_5-step_19885.pkl	44.0	BassetVL	CNNTransferLearning	0.0022581939086524	0.0002135065791875	True	3629	0.200015727962497	[0.8416679905624315, 0.9498474733615869]	20240104_011641
0.8867306247104293	0.9140087824495319	0.8798491365995094	0.9139130831293792	0.8850798643123877	0.9184040819019705	933	600	5.0	True	600	300	19	200	11	200	7	2	1000	ReLU	0.05					L1KLmixed	gs://syrgoth/my-model.epoch_5-step_19885.pkl	46.0	BassetVL	CNNTransferLearning	0.0021460753087539	0.0002470559117523	True	4325	0.2	[0.8513977477643015, 0.9052072487900773]	20240105_211639
0.8221191830822894	0.8633910044592227	0.8214641740472405	0.8682296542750996	0.8223495251926829	0.8693584152815704	778	216	4.49508472473357	True	216	346	7	51	9	60	8	2	391	ReLU	0.230947204177208	2.0	620.0	ReLU	0.2589136848515133	L1KLmixed			BassetBranched	CNNBasicTraining	0.0003705238742607	8.214778486516948e-05	False	3882	1.0786521926169723	[0.9289068557524631, 0.8000000000000002]	20240103_034449
0.8870001607213771	0.9134098169828616	0.8795569128652913	0.9120119700869235	0.8843557831096861	0.9173697674456914	878	600	4.964016209752554	True	600	300	19	200	11	200	7	3	1000	ReLU	0.05	3.0	1020.0	ReLU6	0.4814119694841025	L1KLmixed	gs://syrgoth/my-model.epoch_5-step_19885.pkl	33.0	BassetBranched	CNNTransferLearning	0.0019248154016606	0.0002177447331614	True	3476	1.3153691830730645	[0.95269684701934, 0.8011959803362222]	20240106_000326
0.8622699321148386	0.8922475393808548	0.8600132463561517	0.8927518913894449	0.8648122020068634	0.9005654329295428	388	600	3.3668798582448005	True	600	300	19	200	11	200	7	3	1000	ReLU	0.5048140313224942	3.0	474.0	ReLU6	0.3597544064981436	L1KLmixed	gs://syrgoth/my-model.epoch_5-step_19885.pkl	40.0	BassetBranched	CNNTransferLearning	0.0008977206497632	0.0002212082880917	False	11879	0.9859994980947604	[0.9252947304992931, 0.8614238689270021]	20231231_064244
0.8843101941957388	0.9129314587145068	0.8762404658561995	0.9121043057034148	0.8810266849376641	0.9147530592440721	850	600	4.695253038144988	True	600	300	19	200	11	200	7	4	1000	ReLU	0.05	4.0	1015.0	ReLU6	0.5143944527496688	L1KLmixed	gs://syrgoth/my-model.epoch_5-step_19885.pkl	29.0	BassetBranched	CNNTransferLearning	0.0020400141513358	0.0001962775036793	True	2344	2.10584578561794	[0.9502534688151835, 0.8000000000000002]	20240106_023248
0.856934032760778	0.8919867615594704	0.8562390667381933	0.8982189375645632	0.8588728777880289	0.8984865296673751	790	216	0.6533014834544647	True	216	544	6	311	20	411	23	2	21	ReLU6	0.156554261265838					L1KLmixed			BassetVL	CNNBasicTraining	0.01	6.593669578081655e-05	True	6924	0.3206782655432074	[0.8595494021352802, 0.8382786285220063]	20240102_174334
0.8624523779733546	0.8953718724522017	0.8603822969460934	0.8972651373819461	0.8622515971684088	0.9017906545156177	809	600	5.0	True	600	300	19	200	11	200	7	1	1000	ReLU	0.05					L1KLmixed	gs://syrgoth/my-model.epoch_5-step_19885.pkl	59.0	BassetVL	CNNTransferLearning	0.0032419235649601	0.0002113169729363	False	3940	0.2	[0.8000000000000002, 0.9998955898118271]	20240103_205916
0.42813226840766405	0.5607614964052766	0.4446386208477283	0.5715158332735699	0.412285376160417	0.5664744214165827	128	216	2.0499078277951908	True	216	70	24	41	25	2048	10	4	17	ReLU	0.7462346847013794	2.0	32.0	ReLU6	0.1315620604264926	MSEKLmixed			BassetBranched	CNNBasicTraining	0.009581763765268	1.0363721130352134e-05	True	7745	0.396041889248084	[0.9999, 0.8000000000000002]	20240101_090926
0.8230877778789611	0.8669791706262017	0.8311634538140643	0.8748978707353727	0.831746413228881	0.8816545483750627	877	216	0.6675189670152127	True	216	80	14	1960	18	89	25	2	4096	ReLU6	0.2266502321079893	2.0	20.0	ReLU6	0.0531523273118099	L1KLmixed			BassetBranched	CNNBasicTraining	0.0038922262832182	0.000995527598933	True	3208	1.261858495617807	[0.8292881643843719, 0.8051872239236079]	20240106_080240
0.8879622200331714	0.9162657226956598	0.8811811683044617	0.914638408795178	0.8873400881763208	0.9183918843916666	891	600	4.927155464072142	True	600	300	19	200	11	200	7	2	1000	ReLU	0.0646672657741514	2.0	977.0	ELU	0.4575063301037451	L1KLmixed	gs://syrgoth/my-model.epoch_5-step_19885.pkl	30.0	BassetBranched	CNNTransferLearning	0.0019745141186669	0.0002408319908153	True	3492	2.412576933173653	[0.9510118838241657, 0.8026789103035026]	20240105_010130
0.886075087297048	0.914319765428861	0.8793017631722854	0.9136659003083082	0.8835421866966937	0.9178699607596463	921	600	5.0	True	600	300	19	200	11	200	7	3	1000	ReLU	0.05					L1KLmixed	gs://syrgoth/my-model.epoch_5-step_19885.pkl	46.0	BassetVL	CNNTransferLearning	0.0021186234246872	0.0002271956535852	True	2474	0.2	[0.9695650486415204, 0.9173926376386905]	20240106_050101
0.8881424766710512	0.9148506114001018	0.8771516256393279	0.9136671361580705	0.883604863842558	0.9170014664663424	818	600	4.999878830318461	True	600	300	19	200	11	200	7	1	1000	ReLU	0.0712122874006022					L1KLmixed	gs://syrgoth/my-model.epoch_5-step_19885.pkl	40.0	BassetVL	CNNTransferLearning	0.0020949572959121	0.000237347440083	True	4459	0.2110678485147896	[0.8228269659758887, 0.928835910938008]	20240102_122929
0.8517225665442685	0.8849752790612886	0.8494501611404108	0.885993991768782	0.8496784309515075	0.8889463054881933	1632	216	0.509672093774006	True	216	200	23	101	6	2022	24	1	1997	ReLU6	0.1655865244215542	1.0	100.0	ReLU	0.1262838186860034	L1KLmixed			BassetBranched	CNNBasicTraining	0.0009321496405681	0.001	True	2081	4.945007811323316	[0.8008159041673254, 0.8000000000000002]	20240105_092851
0.8831079170357218	0.9111750492736238	0.8765999454288533	0.9103393598400322	0.8792717597218679	0.9142040738579522	793	600	5.0	True	600	300	19	200	11	200	7	1	1000	ReLU	0.1373528409459063					L1KLmixed	gs://syrgoth/my-model.epoch_5-step_19885.pkl	49.0	BassetVL	CNNTransferLearning	0.0020428561392822	0.000238171949388	True	3915	0.2	[0.8343545606749458, 0.943169406883615]	20240103_012142
0.8850547326205991	0.9130772552781304	0.8775266688115577	0.9105899143512035	0.88313537619033	0.9164665695457328	1104	600	5.0	True	600	300	19	200	11	200	7	3	1000	ReLU	0.2725437420726872	3.0	1022.0	ReLU6	0.4160225879946357	L1KLmixed	gs://syrgoth/my-model.epoch_5-step_19885.pkl	31.0	BassetBranched	CNNTransferLearning	0.0019832169838051	0.000147888532496	True	4294	1.6037532117962308	[0.9444714889663801, 0.8474082978518087]	20240103_205155
0.3021014400869836	0.39367141454696636	0.41283374079727203	0.5336939651889082	0.37095181508198916	0.5301915198253337	1076	600	4.337359767252176	True	600	300	19	200	11	200	7	4	1000	ReLU	0.0814187674448171	3.0	1012.0	ReLU6	0.6356996149344187	L1KLmixed	gs://syrgoth/my-model.epoch_5-step_19885.pkl	19.0	BassetBranched	CNNTransferLearning	0.0023963663940162	0.0002437976725574	True	2245	4.841615712442299	[0.9347826382210274, 0.8000000000000002]	20240103_124740
0.8851135998585726	0.9113388509665723	0.8771958049048694	0.9112172523477848	0.8814142118529371	0.9145108958427468	869	600	5.0	True	600	300	19	200	11	200	7	1	1000	ReLU	0.1049617766475056					L1KLmixed	gs://syrgoth/my-model.epoch_5-step_19885.pkl	60.0	BassetVL	CNNTransferLearning	0.0022381867327499	0.0002302193388335	True	3596	0.2	[0.8605239190422296, 0.973547653835692]	20240101_181324
0.8838584527146653	0.9104952747588531	0.8748698406999048	0.9071956759831509	0.8766196893931969	0.9114285318600788	1538	216	0.5167081507425422	True	216	2048	13	1637	5	21	21	1	978	ReLU6	0.5480492841863563					L1KLmixed			BassetVL	CNNBasicTraining	0.01	1.9825787855472984e-05	True	2119	1.202594106978828	[0.8011590459430878, 0.865933772255555]	20240103_154647
0.8868045330218755	0.9148221843540755	0.8781610054443758	0.9141089116342533	0.8836515669612918	0.9181313159258961	825	600	4.988432713443188	True	600	300	19	200	11	200	7	3	1000	ReLU	0.05					L1KLmixed	gs://syrgoth/my-model.epoch_5-step_19885.pkl	51.0	BassetVL	CNNTransferLearning	0.0022072746833712	0.000211528712119	True	2295	0.2	[0.8926089445202718, 0.923074063779513]	20240106_170539
0.8844716464489635	0.9107072738303273	0.8762066274418587	0.908555217199277	0.8811982825643665	0.9129190634657947	573	600	4.902568381279489	True	600	300	19	200	11	200	7	1	1000	ReLU	0.05					L1KLmixed	gs://syrgoth/my-model.epoch_5-step_19885.pkl	48.0	BassetVL	CNNTransferLearning	0.0015561112269861	0.0002156631253944	True	2755	0.2441690849651707	[0.8548002964096708, 0.9961740946989832]	20240101_052810
0.8872785771615785	0.9146521207650143	0.8800732591172501	0.914395689513698	0.8852313405593492	0.9171591743341598	841	600	4.99964464467447	True	600	300	19	200	11	200	7	2	1000	ReLU	0.0769805708092359	3.0	1015.0	ReLU6	0.4864151965259362	L1KLmixed	gs://syrgoth/my-model.epoch_5-step_19885.pkl	34.0	BassetBranched	CNNTransferLearning	0.0019161263646706	0.0001989859346469	True	2635	2.161169522399787	[0.9558050382432688, 0.8002074179192072]	20240105_210530
0.882555408401464	0.9123248914698519	0.8759494937184743	0.911015359236552	0.8828006462500584	0.9161716876205559	731	600	5.0	True	600	300	19	200	11	200	7	3	1000	ReLU	0.05	3.0	1024.0	ReLU	0.4492932480214883	L1KLmixed	gs://syrgoth/my-model.epoch_5-step_19885.pkl	28.0	BassetBranched	CNNTransferLearning	0.00186700763485	0.0002613278168657	True	3573	2.475326172469776	[0.9449275424717694, 0.8000000000000002]	20240103_171620
0.8840550391008719	0.912974427712537	0.8759589699554446	0.9127224569078114	0.8784681699558538	0.9160938417483323	884	600	4.883397307436822	True	600	300	19	200	11	200	7	1	1000	ReLU	0.1416395372974489					L1KLmixed	gs://syrgoth/my-model.epoch_5-step_19885.pkl	46.0	BassetVL	CNNTransferLearning	0.0018496871585451	0.0002146569425887	True	4677	0.2744882453431891	[0.8000000000000002, 0.8136265400011842]	20240101_202444
0.8897205912646098	0.9171364613522912	0.8802607976828849	0.9151908734782316	0.8901061809617571	0.9201692977870897	734	600	5.0	True	600	300	19	200	11	200	7	3	1000	ReLU	0.0566670460912049	3.0	1023.0	ELU	0.4568292372759414	L1KLmixed	gs://syrgoth/my-model.epoch_5-step_19885.pkl	27.0	BassetBranched	CNNTransferLearning	0.0018183393415252	0.0002792765133892	True	3950	2.664484816482072	[0.9512078572191207, 0.8000000000000002]	20240104_071417
0.7675461724274757	0.8162660818052221	0.7756715825154823	0.8192842368563489	0.7580138712582081	0.8173521213924357	801	216	1.217926274143726	True	216	1899	5	247	17	51	25	3	29	ReLU6	0.056075261048896					L1KLmixed			BassetVL	CNNBasicTraining	0.01	0.0001111664059517	False	6268	0.232098318191207	[0.8016553851081829, 0.8764431175345707]	20240102_142015
0.886073621899987	0.9141471521129035	0.8788800636317738	0.9123296796102097	0.8822403528505378	0.9159771840655355	804	600	4.957624690984805	True	600	300	19	200	11	200	7	1	1000	ReLU	0.2603618159875546					L1KLmixed	gs://syrgoth/my-model.epoch_5-step_19885.pkl	51.0	BassetVL	CNNTransferLearning	0.0019558907321295	0.0002465804997355	True	4310	0.2162647106966547	[0.8362710853814066, 0.9513662134476776]	20240102_190512
0.857401676029882	0.8917593709458775	0.8560284022490681	0.8925842446633419	0.8553495466250342	0.8970319181696317	136	600	3.1865925804881803	True	600	300	19	200	11	200	7	2	1000	ReLU	0.4399878916152405					L1KLmixed	gs://syrgoth/my-model.epoch_5-step_19885.pkl	7.0	BassetVL	CNNTransferLearning	0.0009885276803132	5.139940007827596e-05	False	2820	1.4452066648620217	[0.8370121552574149, 0.8948073789661728]	20231231_095810
0.8805337468385102	0.9101523012040568	0.8732594087159471	0.9078618397110915	0.8775258835031228	0.9123454734188519	3072	600	5.0	True	600	300	19	200	11	200	7	1	1000	ReLU	0.1589603333872718					L1KLmixed	gs://syrgoth/my-model.epoch_5-step_19885.pkl	38.0	BassetVL	CNNTransferLearning	0.0024220708565174	0.0002299398395984	True	3864	0.225206743483061	[0.8467810883698368, 0.9795646992033349]	20240102_003612
0.8832400052308814	0.9107243904436169	0.8771072405946101	0.9095195070537888	0.880995355602955	0.9151326182999825	678	600	4.998071067576215	True	600	300	19	200	11	200	7	2	1000	ReLU	0.3270447985798737	3.0	1024.0	ReLU6	0.4616960178513773	L1KLmixed	gs://syrgoth/my-model.epoch_5-step_19885.pkl	13.0	BassetBranched	CNNTransferLearning	0.0017779832669293	0.0001889772820668	True	4937	1.8483974314618437	[0.9442042980506731, 0.8565322817552552]	20240102_110054
0.8856258370254226	0.9157276354636001	0.8783295866200794	0.9138404118908946	0.8820921493819869	0.916643827748723	853	600	4.98191997825302	True	600	300	19	200	11	200	7	1	1000	ReLU	0.050444064554852					L1KLmixed	gs://syrgoth/my-model.epoch_5-step_19885.pkl	54.0	BassetVL	CNNTransferLearning	0.0021982288508291	0.0003390049830216	True	7593	0.2005298073119752	[0.8225991366729839, 0.906149518166058]	20240103_041000
0.7480836652549466	0.8214699085159218	0.7696626359903559	0.8298467644251556	0.7535229315522338	0.828758567208947	1022	600	2.303156378384101	False	600	300	19	200	11	200	7	4	1000	ReLU	0.5519369788388859					L1KLmixed	gs://syrgoth/my-model.epoch_5-step_19885.pkl	25.0	BassetVL	CNNTransferLearning	0.0004267803436966	4.5489151836610726e-05	True	6392	1.0184938146880096	[0.9192624049747429, 0.9079493547797112]	20231230_193800
0.8876317337101103	0.9138082432790593	0.8800338218549016	0.9113454491772338	0.884795311389011	0.9158079297242498	1094	600	4.9604038215980895	True	600	300	19	200	11	200	7	1	1000	ReLU	0.05					L1KLmixed	gs://syrgoth/my-model.epoch_5-step_19885.pkl	36.0	BassetVL	CNNTransferLearning	0.0021999290301403	0.0002529375147374	True	3918	0.203906941681076	[0.879834569379536, 0.8952964764159913]	20240102_041513
0.8876235266771864	0.9154777894761328	0.8788655400904462	0.9149489466178988	0.8849377095418277	0.9186724907282088	911	600	4.965585403839819	True	600	300	19	200	11	200	7	4	1000	ReLU	0.05	4.0	1021.0	ReLU6	0.481021337689403	L1KLmixed	gs://syrgoth/my-model.epoch_5-step_19885.pkl	36.0	BassetBranched	CNNTransferLearning	0.0019476271371823	0.0002109106837718	True	3743	1.849864670483302	[0.9592016803326041, 0.8000000000000002]	20240106_035300
0.7556996267792003	0.8012790283457244	0.7592851873559533	0.8058364871746961	0.7414160617608047	0.8008673322293959	975	216	1.0029949117549397	True	216	511	13	264	13	56	20	1	1464	ELU	0.3407182251637595	2.0	16.0	ReLU	0.05	L1KLmixed			BassetBranched	CNNBasicTraining	0.0026717411663412	0.001	True	4002	1.6813068784185283	[0.860765121987508, 0.8344196329390046]	20240106_010525
0.8852900508435476	0.9125578493472862	0.8785318575458221	0.911418923968613	0.8830613812787346	0.9147618703393746	843	600	5.0	True	600	300	19	200	11	200	7	1	1000	ReLU	0.05					L1KLmixed	gs://syrgoth/my-model.epoch_5-step_19885.pkl	41.0	BassetVL	CNNTransferLearning	0.0023158668581366	0.0002339264138199	True	3491	0.25958395567534	[0.82954965469096, 0.9579644829733183]	20240102_032435
0.8848052456647704	0.9132322327501794	0.8778674945159273	0.9121693454231694	0.8817585495329698	0.9154184167770825	823	600	5.0	True	600	300	19	200	11	200	7	1	1000	ReLU	0.0657970017596476					L1KLmixed	gs://syrgoth/my-model.epoch_5-step_19885.pkl	47.0	BassetVL	CNNTransferLearning	0.0021438352902267	0.0002408820048857	True	3196	0.2089107864244288	[0.8426393482579355, 0.9022416541288876]	20240105_154823
0.8774257145503105	0.9086539197547356	0.8711109626335549	0.907693613494763	0.8749509218257207	0.9112012000604742	463	600	3.0390427184967352	True	600	300	19	200	11	200	7	2	1000	ReLU	0.5673561873501224	5.0	922.0	ELU	0.5813728847121891	L1KLmixed	gs://syrgoth/my-model.epoch_5-step_19885.pkl	42.0	BassetBranched	CNNTransferLearning	0.0014861968642977	0.0002153219659432	True	5225	1.1308802864066	[0.935331765904192, 0.9653247267085816]	20231231_141852
0.8803983662561984	0.9117245362521204	0.8736019191506124	0.910674348576991	0.8785328794869014	0.9143292004020336	663	600	4.310014811521936	True	600	300	19	200	11	200	7	2	1000	ReLU	0.4292348601392928	3.0	764.0	ReLU6	0.1315077785901701	L1KLmixed	gs://syrgoth/my-model.epoch_5-step_19885.pkl	60.0	BassetBranched	CNNTransferLearning	0.0019641750988726	0.0001409338425788	True	5114	0.6599820887494174	[0.9648488421855856, 0.8201275276639831]	20231231_173925
0.8860702760176924	0.9120220030371258	0.8783389107363317	0.9104191162661246	0.8825788588403832	0.9142135973243012	670	600	4.907122704493322	True	600	300	19	200	11	200	7	1	1000	ReLU	0.1005311477522733					L1KLmixed	gs://syrgoth/my-model.epoch_5-step_19885.pkl	39.0	BassetVL	CNNTransferLearning	0.0017711772415932	0.0002208689856061	True	3456	0.8656219614021254	[0.9351671941799231, 0.9362284698033626]	20231231_195445
0.8773421980150112	0.9068924224444712	0.8708201840240855	0.9054273998043214	0.8749237540487823	0.9116786593405716	283	600	3.494455639356576	True	600	300	19	200	11	200	7	3	1000	ReLU	0.4259109158153608					L1KLmixed	gs://syrgoth/my-model.epoch_5-step_19885.pkl	22.0	BassetVL	CNNTransferLearning	0.0016563739221036	4.170509801512538e-05	True	4098	2.050635016719212	[0.8583290039415187, 0.9126662005758823]	20231231_085552
0.887508489532655	0.9155506462967762	0.8796606986185767	0.9140835389332812	0.88547028754985	0.9187492408032335	1455	600	4.595442697080213	True	600	300	19	200	11	200	7	2	1000	ReLU	0.173885941714649	2.0	1024.0	ReLU6	0.4621287615769158	L1KLmixed	gs://syrgoth/my-model.epoch_5-step_19885.pkl	26.0	BassetBranched	CNNTransferLearning	0.0019368415888212	0.0001675782011999	True	2048	3.950923522351877	[0.9475973205073611, 0.8000000000000002]	20240103_090531
0.8832316217939273	0.9099467969065538	0.8758770361921495	0.9091156602326218	0.878578981220665	0.912868214626911	744	600	5.0	True	600	300	19	200	11	200	7	1	1000	ReLU	0.300126762647936					L1KLmixed	gs://syrgoth/my-model.epoch_5-step_19885.pkl	58.0	BassetVL	CNNTransferLearning	0.0019122775348018	0.0002577262544991	True	3044	0.2952226881381748	[0.8644809142273967, 0.9810884806457834]	20240101_130929
0.8537493979126469	0.8910729025857734	0.8517005922974613	0.8921597420581181	0.8556011842687749	0.8985562717208544	137	600	3.111051932616059	True	600	300	19	200	11	200	7	2	1000	ReLU	0.1361555737653917	2.0	565.0	ReLU6	0.4096056271222179	MSEKLmixed	gs://syrgoth/my-model.epoch_5-step_19885.pkl	40.0	BassetBranched	CNNTransferLearning	0.0012823967883642	0.0001619783663647	False	13401	1.0116123007679407	[0.913926050802429, 0.8508796497997471]	20231231_052258
0.8693327741917347	0.9033032280991314	0.8644392098184932	0.9026057238322289	0.8700438304956728	0.9073524445962968	163	600	4.147231132358007	True	600	300	19	200	11	200	7	2	1000	ReLU	0.5186868140627227	2.0	829.0	ReLU6	0.3664419461382699	MSEKLmixed	gs://syrgoth/my-model.epoch_5-step_19885.pkl	48.0	BassetBranched	CNNTransferLearning	0.0025350383384204	0.0002467258451663	True	11866	0.9079618907810012	[0.9400293657561112, 0.9057667840860519]	20231231_055111
0.8336077870673222	0.8644313562712147	0.838938169475614	0.8754644193269066			1303	600	4.1090182078734365	True	600	300	19	200	11	200	7	2	1000	ReLU	0.05	5.0	1020.0	ReLU6	0.486216357937608	L1KLmixed	gs://syrgoth/my-model.epoch_5-step_19885.pkl	24.0	BassetBranched	CNNTransferLearning	0.0020235751589297	0.0001891679258627	True	2818	3.7116708178578857	[0.9206343753817604, 0.8006962028440838]	20240106_173052
0.8850635110973422	0.9134160568632554	0.877484153362411	0.9116340883889994	0.8834866240974607	0.9154763496741622	545	600	4.293371423383739	True	600	300	19	200	11	200	7	2	1000	ReLU	0.4046118209445426					L1KLmixed	gs://syrgoth/my-model.epoch_5-step_19885.pkl	31.0	BassetVL	CNNTransferLearning	0.0016789127775383	0.0001823309856885	True	8907	0.8943761603361069	[0.9413389189678104, 0.980885657053606]	20231231_234511
0.8768008020206072	0.903705671668398	0.8710534392154493	0.9022400920834864	0.8751718966725922	0.909518438524053	530	600	4.905012336159218	True	600	300	19	200	11	200	7	2	1000	ReLU	0.407766445731508	4.0	1002.0	ReLU6	0.4250076956800191	L1KLmixed	gs://syrgoth/my-model.epoch_5-step_19885.pkl	38.0	BassetBranched	CNNTransferLearning	0.0020345023603557	0.0005870473307118	True	5650	0.5497449586396926	[0.9328177162041192, 0.8538284984016307]	20231231_194408
0.8852821041467094	0.912581374762166	0.8776914589326034	0.9112261205047656	0.8814667289245686	0.9159029259727094	808	600	4.998874772391473	True	600	300	19	200	11	200	7	1	1000	ReLU	0.0884363795350663					L1KLmixed	gs://syrgoth/my-model.epoch_5-step_19885.pkl	46.0	BassetVL	CNNTransferLearning	0.0021653748312439	0.0002392910224064	True	2726	0.2	[0.8468336431468741, 0.910579195783829]	20240105_224719
0.8744140752111207	0.9046288593608717	0.8683229510788705	0.9033744803182642	0.8733999990641612	0.9090835255700193	1100	600	4.22322066762535	True	600	300	19	200	11	200	7	2	1000	ReLU	0.0724509442779001	4.0	1010.0	ReLU6	0.6453874107634983	L1KLmixed	gs://syrgoth/my-model.epoch_5-step_19885.pkl	16.0	BassetBranched	CNNTransferLearning	0.0020940820619857	4.938141678471807e-05	True	2322	4.795397779251042	[0.9371107170101927, 0.8000000000000002]	20240103_101419
0.8666130779082835	0.9004531075317141	0.8601873917129662	0.9011248568177839	0.8664982227802756	0.9065608406023585	586	600	2.7593427045331977	True	600	300	19	200	11	200	7	2	1000	ReLU	0.4071261585378397	4.0	535.0	ELU	0.2309627992390157	MSEKLmixed	gs://syrgoth/my-model.epoch_5-step_19885.pkl	34.0	BassetBranched	CNNTransferLearning	0.0013644871166597	0.0002161616978809	False	10097	1.019045791054079	[0.9105757443697251, 0.8890088258811207]	20231231_062954
0.8811440500095413	0.910798590441578	0.8746017693694534	0.9087741051210763	0.8767607999177562	0.9120953043235684	395	600	5.0	True	600	300	19	200	11	200	7	1	1000	ReLU	0.1698483933526843					L1KLmixed	gs://syrgoth/my-model.epoch_5-step_19885.pkl	57.0	BassetVL	CNNTransferLearning	0.0017079748038921	0.0002577782419709	True	2048	0.2621329602379211	[0.8459882907810261, 0.9331749146625906]	20240101_165134
0.8727306714782964	0.9044833550635365	0.8657716841105152	0.9050021258721328	0.871271683916589	0.910259307814894	597	600	4.650208833814583	True	600	300	19	200	11	200	7	2	1000	ReLU	0.0510690055527298					L1KLmixed	gs://syrgoth/my-model.epoch_5-step_19885.pkl	34.0	BassetVL	CNNTransferLearning	0.0017108048353768	0.0001771758017228	True	2239	0.9669689498198256	[0.9954513369671125, 0.9804923821529372]	20231231_231518
0.7797980377676265	0.8479619610780885	0.7925191827342312	0.8580052820355879	0.7832209327205985	0.856327665729734	527	600	3.2409195273351097	False	600	300	19	200	11	200	7	3	1000	ReLU	0.4647512828363357					MSEKLmixed	gs://syrgoth/my-model.epoch_5-step_19885.pkl	24.0	BassetVL	CNNTransferLearning	0.0005826184245728	7.348201222861329e-05	False	7189	1.536505112393235	[0.9045164845897729, 0.9466627242139578]	20231230_210925
0.8779631020600448	0.907479645781081	0.8723812963666931	0.9067901447143394	0.8738770557489113	0.910215324825219	522	600	4.334004074745083	True	600	300	19	200	11	200	7	1	1000	ReLU	0.2794694401066447					L1KLmixed	gs://syrgoth/my-model.epoch_5-step_19885.pkl	59.0	BassetVL	CNNTransferLearning	0.001343295056088	0.0003115668862886	True	2048	0.2	[0.8766246473525467, 0.9789433494262156]	20240101_130848
0.8187709086526347	0.8666795267948308	0.8268890422482924	0.8727727443423305	0.8245235548165114	0.8773499988003206	1472	216	3.5584722002724063	True	216	1709	8	591	17	16	21	2	778	ReLU6	0.5236716760104897	1.0	25.0	ReLU	0.2302184911226216	L1KLmixed			BassetBranched	CNNBasicTraining	0.0040126062808291	0.0009022968539422	True	7668	1.136436896367475	[0.8986444592413075, 0.9346875380535185]	20240104_210429
0.7891183760126173	0.833526008687103	0.7952424270180543	0.8402794565737406	0.7878431385707425	0.8383408105851534	1488	216	0.6363928734832068	True	216	1999	19	1464	6	42	25	1	1099	ELU	0.6577884082411262					L1KLmixed			BassetVL	CNNBasicTraining	0.01	2.586636343594856e-05	True	2075	0.8077813523704749	[0.8000000000000002, 0.8755435922571194]	20240105_121628
0.8149004026463271	0.8711273459829907	0.8218548991297374	0.8740135821272063	0.8135170273904506	0.8732924692409566	1534	600	4.859327317624337	False	600	300	19	200	11	200	7	1	1000	ReLU	0.05	3.0	1024.0	ReLU	0.4548607559719325	L1KLmixed	gs://syrgoth/my-model.epoch_5-step_19885.pkl	18.0	BassetBranched	CNNTransferLearning	0.0018703947621834	0.0002553363214044	True	2154	4.725038783998376	[0.9583231839592784, 0.8000000000000002]	20240103_055422
0.8644685144866108	0.8976374432502819	0.8597058547973548	0.8948008981760369	0.8572375887090089	0.8996277021307623	1456	216	0.5185050757489857	True	216	2048	14	1733	5	16	25	2	822	ReLU6	0.4606846776667519					L1KLmixed			BassetVL	CNNBasicTraining	0.01	1e-05	True	2048	0.2	[0.8049815119834016, 0.8760627808044873]	20240106_090107
0.8856521293452432	0.9135765561336308	0.8790284532506751	0.9124410359848739	0.8830935572688705	0.9163392662661097	582	600	4.90044102843322	True	600	300	19	200	11	200	7	2	1000	ReLU	0.3982296132119892					L1KLmixed	gs://syrgoth/my-model.epoch_5-step_19885.pkl	39.0	BassetVL	CNNTransferLearning	0.0016062681583271	0.0002349176476724	True	5578	0.3926961182521655	[0.9346410449278106, 0.9462039740175736]	20231231_192451
0.8842080492138695	0.9114642987559467	0.8768770873416664	0.9093789942832207	0.8822267652170168	0.9141272124522288	555	600	3.903187187914503	True	600	300	19	200	11	200	7	3	1000	ReLU	0.4394602964737412	3.0	869.0	ELU	0.5510061299912571	L1KLmixed	gs://syrgoth/my-model.epoch_5-step_19885.pkl	40.0	BassetBranched	CNNTransferLearning	0.0019486942897511	0.0002253142815264	True	4488	1.0343336393301492	[0.943707928736631, 0.952005181434806]	20240101_024342
0.8784682447803036	0.9074343830638169	0.8703869217030854	0.9038575410260561	0.8741469956931534	0.9092197036938157	870	216	1.123961413242951	True	216	423	11	222	10	187	18	1	4096	ReLU6	0.3716885445662743	2.0	31.0	ReLU	0.0502225407184725	L1KLmixed			BassetBranched	CNNBasicTraining	0.0008735592022818	0.0007020868690163	True	6684	0.8736472463549945	[0.8270614291929191, 0.8441066829584032]	20240104_233244
0.7993349408195423	0.8603439188336934	0.8033401434986405	0.8654099574411245	0.7907018273646954	0.8612095435190443	1408	216	0.5116464287465591	False	216	2036	11	1872	6	16	20	2	139	ReLU6	0.6907705343735194					L1KLmixed			BassetVL	CNNBasicTraining	0.01	1e-05	True	2276	1.1790315019132274	[0.8000000000000002, 0.8027456395659724]	20240105_031052
0.8825728787959366	0.9137824727376409	0.8765834008599213	0.9135080395218	0.8802265658016618	0.9159747105459384	646	600	4.510651476411479	True	600	300	19	200	11	200	7	2	1000	ReLU	0.4112712887806351					L1KLmixed	gs://syrgoth/my-model.epoch_5-step_19885.pkl	41.0	BassetVL	CNNTransferLearning	0.0018385522373834	0.0001854920678259	True	3926	0.6092945593885375	[0.9245613118842732, 0.9121686837816303]	20231231_213957
0.883341617309055	0.9108701215108055	0.8755802328641179	0.9096299694391883	0.8818764232552851	0.9136892495566904	779	600	3.6304416944747127	True	600	300	19	200	11	200	7	1	1000	ReLU	0.0940210752884598	2.0	1012.0	ReLU6	0.3800969667215317	L1KLmixed	gs://syrgoth/my-model.epoch_5-step_19885.pkl	26.0	BassetBranched	CNNTransferLearning	0.0018410709450218	0.0002043060573427	True	2766	3.775743708944719	[0.9543213181791081, 0.8051471788487738]	20240103_162308
0.8714384493519755	0.9007281551946958	0.8673668699601663	0.9009719838765868	0.8672436530827256	0.9045238146772994	644	600	4.995813681630708	True	600	300	19	200	11	200	7	1	1000	ReLU	0.3390923214470112					L1KLmixed	gs://syrgoth/my-model.epoch_5-step_19885.pkl	39.0	BassetVL	CNNTransferLearning	0.0014134367578874	0.0009174696470887	True	2853	0.5939574330576871	[0.9644156021786713, 0.980884923254181]	20231231_204537
0.8638242505652202	0.8992516466404433	0.8622216898171036	0.9007416673015616	0.8660299015120706	0.9056632544542278	652	600	4.727044230250208	True	600	300	19	200	11	200	7	2	1000	ReLU	0.1399806085307181					L1KLmixed	gs://syrgoth/my-model.epoch_5-step_19885.pkl	60.0	BassetVL	CNNTransferLearning	0.0017406356684978	0.0007972167366065	True	2052	0.2	[0.8313102065831719, 0.9666205671088738]	20240101_131206
