# Supplementary material for: Machine-guided design of cell-type-targeting cis-regulatory elements
Source: Nature. 2024 Oct 23;634(8036):1211–20. doi: 10.1038/s41586-024-08070-z (PMC11525185; doi:10.1038/s41586-024-08070-z)
Supplement: Supplementary file 6 — Experimental breakdown for CODA library. Annotated oligo count breakdown for the CODA MPRA library. [file 41586_2024_8070_MOESM6_ESM.xlsx]

## Sheet: Table S4
Axes to parse on:
						notes:	floor
Model Type	Basset Branched
Cell Type	K562	SKNSH	HepG2			Balanced
Training data	boda/ukbb/gtex
Penalization Strategy	none	motif penalization				24k sequences	1000	FastSeqProp / SimulatedAnnealing
Activity score bin
Generator	FastSeqProp	AdaLead	SimulatedAnnealing
Controls	Negative	Postive				GTEx provides best gold standard controls
	Generators	Cell types	Bins	Penalization	Oligos	In analysis	In experiment	Expected n oligos
Primary	3	3	1	1	4000	TRUE	TRUE	36000
Penalization	1	3	1	5	1000	TRUE	TRUE	15000
Genome-Wide scan	1	3	1	1	4000	TRUE	TRUE	12000
Best DHS	1	3	1	1	4000	TRUE	TRUE	12000
Controls								2157
							Total	77157
