# Supplementary material for: Machine-guided design of cell-type-targeting cis-regulatory elements
Source: Nature. 2024 Oct 23;634(8036):1211–20. doi: 10.1038/s41586-024-08070-z (PMC11525185; doi:10.1038/s41586-024-08070-z)
Supplement: Supplementary file 7 — Penalized motifs in each track/cell type. Enriched motifs identified during synthetic sequence design and used for motif penalization during synthetic sequence design. [file 41586_2024_8070_MOESM7_ESM.txt]

motif_id	PWM	max_score	target_cell	track_id	round
TCGARGAWCH	"[[-9.85475349 -9.85475349 -9.85475349  1.99882233  0.47030672 -9.85475349
   1.91590023  1.13500416 -1.22805691 -0.3487283 ]
 [-9.83881092  1.99882805 -9.83881092 -9.83881092 -3.45216727 -9.83881092
  -2.89952278 -5.00305033  1.23195338  0.62799525]
 [-9.83881092 -9.83881092  1.45557797 -9.83881092  1.3346529   1.97693694
  -9.83881092 -1.46342182 -1.09195876 -1.87565064]
 [ 1.99882233 -9.85475349  0.32787591 -9.85475349 -9.85475349 -4.0288167
  -3.45159888  0.49568695 -0.4051992   0.48213375]]"	15.674493551254272	k562	730114	3
ACAGCTGTCAAV	"[[  1.33417237  -3.16861558   1.95148933  -2.14307976  -5.60682535
   -6.58228731  -6.58228731 -11.43971539 -11.43971539   1.91554534
    1.93631494   0.08835866]
 [ -0.16600402   1.66504157 -11.42377377  -2.23370504   1.84977508
  -11.42377377 -11.42377377 -11.42377377   1.99596202  -3.16674876
   -3.30380678   0.18846163]
 [ -1.01095986  -0.56302798  -3.04144692   1.80324531  -1.41626906
  -11.42377377   1.99596786 -11.42377377 -11.42377377  -3.38769078
   -6.57072163   0.69161278]
 [ -3.45526528  -4.6196785   -6.58228731  -3.81709433 -11.43971539
    1.99596632 -11.43971539   1.99960613  -6.58007717  -5.60570097
   -4.03627729  -2.45640516]]"	21.134699046611782	k562	730114	0
TATCAGYHCMHYRCA	"[[-9.93721485  1.99887133 -9.93721485 -9.93721485  1.56659508 -1.03006518
  -1.30953097  0.37255543 -0.65878391  0.78743923  0.49540457 -0.79604971
   0.49540457 -9.93721485  1.91338229]
 [-5.06854391 -9.89264965 -9.89264965  1.99888432 -9.89264965 -0.6587019
   0.58109468  0.58100605  0.76315999  0.43517631 -0.07440156  0.27315062
  -1.94474888  1.99888432 -2.11393523]
 [-9.89264965 -9.89264965 -9.89264965 -9.89264965 -0.79596955  1.45002091
  -1.41603816 -3.10740542 -0.26057351 -1.79333675 -0.53337598 -1.53117275
   1.16560197 -9.89264965 -9.89264965]
 [ 1.98845851 -9.93721485  1.99887133 -9.93721485 -1.11733663 -2.78842449
   0.78728193  0.12885824 -0.26079479 -0.65878391 -0.07458989  0.90276051
  -3.51860189 -9.93721485 -9.93721485]]"	20.396622329950333	k562	730114	4
CTTATCTSTASGVAC	"[[ -4.77012157 -10.60065174 -10.60065174   1.99929583 -10.60065174
  -10.60065174  -1.26969302  -1.98466241  -0.88677961   1.13597596
   -0.83938962  -3.46351743  -0.01276939   1.22760296  -2.20644212]
 [  1.95978796 -10.57401657 -10.57401657 -10.57401657 -10.57401657
    1.99930012 -10.57401657   0.68111998   0.08822843  -0.8867476
    0.54502738  -0.03983823   0.20541249  -0.88698232   1.88441193]
 [ -4.76964951 -10.57401657 -10.57401657 -10.57401657 -10.57401657
  -10.57401657  -4.76964951   0.63155323  -2.78914237  -0.62431437
    0.334701     1.23869395   0.41477633  -1.79241693  -3.78261542]
 [ -4.77012157   1.99929583   1.99929583 -10.60065174   1.99929583
  -10.60065174   1.82697999  -0.74974656   1.17085063  -0.70658714
   -0.47201681  -0.79401708  -0.93594491  -0.27091807  -5.74514484]]"	22.081710517406464	k562	730114	1
TWKCGCGCSAAAAWK	"[[-0.64354062  1.13626492 -0.73687899 -9.46804428 -9.46804428 -9.46804428
  -9.46804428 -9.46804428 -4.59701586  1.96932173  1.9839505   1.95454323
   1.50454521  0.30927399 -1.6407938 ]
 [-9.41586876 -9.41586876 -9.41586876  1.42130888 -1.31670058  1.99845111
  -3.04463363  1.64028585  1.02830315 -3.62095571 -4.59520149 -4.59520149
  -9.41586876 -2.05339789 -0.32224554]
 [-0.942662   -3.62095571  0.78184485  0.399322    1.84628236 -9.41586876
   1.95456254 -0.18459511  0.84632564 -9.41586876 -9.41586876 -9.41586876
  -9.41586876 -2.05263162  0.3552824 ]
 [ 1.50493765  0.78169036  0.74774659 -9.46804428 -9.46804428 -9.46804428
  -9.46804428 -9.46804428 -3.0452528  -9.46804428 -9.46804428 -3.62180805
   0.21377645  1.18837309  0.67830634]]"	22.591281414031982	k562	730114	2
GCCACRCCC	"[[-0.6031478  -0.86356705 -9.73681164  1.57592797 -9.73681164  0.86186647
  -9.73681164 -9.73681164 -9.73681164]
 [-3.13801599  1.78580832  1.59703434  0.02351935  1.99875009 -3.9508934
   1.99875009  1.9756273   1.98723507]
 [ 1.6901561  -9.80228519 -9.80228519 -9.80228519 -9.80228519  0.80940121
  -9.80228519 -3.9508934  -9.80228519]
 [-9.73681164 -9.73681164 -0.0402298  -9.73681164 -9.73681164 -1.45219874
  -9.73681164 -9.73681164 -4.92384052]]"	15.471155762672424	k562	893131	4
AGCTGTCAADTK	"[[  1.87699664  -0.19428821  -5.27626133 -10.16338444  -5.27626133
   -5.27626133 -10.16338444   1.84726906   1.88674057   0.65402484
   -0.73712909  -0.41620758]
 [ -5.27335691  -3.31260967   1.75435054  -1.9979701  -10.07981968
  -10.07981968   1.92518067  -5.27335691  -2.99286199  -0.56412822
   -0.27823368  -1.15240061]
 [ -2.73208785   1.57270145  -0.79923952  -5.27335691   1.99001086
   -3.72325802  -2.99286199  -1.73594642  -2.99240255  -0.23525979
   -1.15188777   0.63281167]
 [ -2.73181963  -4.30096006  -5.27626133   1.89643455 -10.16338444
    1.96256828  -3.72424912  -3.72272444  -4.30096006  -0.15111855
    1.08775616   0.32209429]]"	19.08684527873993	k562	893131	1
TATCTHWVBGVACCA	"[[-9.5011158   1.99855518 -9.5011158  -9.5011158  -3.14086366 -0.15616404
   0.74980712  0.34562805 -0.83309436 -2.14969659  0.68407184  1.5610925
   0.06572115 -9.5011158   1.91533732]
 [-9.57401657 -9.57401657 -9.57401657  1.9985292  -9.57401657  0.78132451
  -1.03920364  0.42804804  0.11618371 -0.34881645  0.57988685 -2.41150236
   1.42728007  1.95751941 -2.7309382 ]
 [-9.57401657 -9.57401657 -9.57401657 -9.57401657 -0.49294725 -1.41656184
  -0.65310097 -0.4190827   0.06578737  1.23476362 -0.15646629 -0.93257058
  -1.9289732  -3.14178014 -4.69376087]
 [ 1.99855518 -9.5011158   1.99855518 -9.5011158   1.66664207  0.0133208
   0.25812575 -0.65293759  0.38753015 -0.65293759 -9.5011158  -1.56769037
  -9.5011158  -9.5011158  -4.69107533]]"	20.78761139512062	k562	893131	3
AGCGCGCGCTHWWYK	"[[ 1.89704835 -2.61030984 -4.15894461 -8.99493027 -8.99493027 -8.99493027
  -8.99493027 -8.99493027 -1.03690469 -0.30226171  0.78899634  0.6963073
   0.78914326 -8.99493027 -4.16121435]
 [-9.0156889  -9.0156889   1.8109169  -9.0156889   1.99788928 -2.19977212
   1.9782747  -3.1870501   1.69557691 -2.19977212  0.11245192 -1.88040209
  -2.6105566   0.69636065 -0.50805044]
 [-2.19977212  1.91778004 -1.20618904  1.99788928 -9.0156889   1.91778004
  -4.16183424  1.85463715 -9.0156889  -9.0156889  -9.0156889  -4.16183424
  -0.88509464 -0.50823104  0.83367217]
 [-4.16121435 -4.16121435 -8.99493027 -8.99493027 -8.99493027 -8.99493027
  -8.99493027 -1.88027477 -1.88027477  1.57017922  0.24990883  1.03715444
   0.64778787  0.74376827  0.54470295]]"	22.830706357955933	k562	893131	2
CKCCTTATCWGY	"[[ -0.04471699  -0.68798542  -3.10323358  -3.68668437 -11.50530338
   -6.64270258   1.99962199 -11.50530338 -11.50530338   0.8467204
   -2.10479665  -2.367836  ]
 [  1.14997733  -0.61811858   1.41060162   1.96433067 -11.4721365
   -6.64154959 -11.4721365   -6.64154959   1.99962342 -11.4721365
   -0.63698375   0.72217572]
 [ -1.40889513   0.8591522   -1.79175746  -5.6671257  -11.4721365
  -11.4721365  -11.4721365  -11.4721365  -11.4721365   -2.88146496
    1.31739199  -1.78742826]
 [ -1.2015363   -0.13006857  -0.0949141  -11.50530338   1.99962199
    1.99263215 -11.50530338   1.9961313  -11.50530338   1.04651618
   -0.6613006    0.9006508 ]]"	18.63625162839889	k562	893131	0
CWGATAAGGM	"[[ -3.07373333   1.1439054  -11.37697983   1.99959016 -11.37697983
    1.99959016   1.99959016 -11.37697983  -0.11161403   0.19685377]
 [  1.27825367  -1.71650958 -11.36171246 -11.36171246 -11.36171246
  -11.36171246 -11.36171246 -11.36171246  -3.0688827    0.80154282]
 [  0.04780639 -11.36171246   1.99959171 -11.36171246 -11.36171246
  -11.36171246 -11.36171246   1.99959171   1.54761767  -0.5762347 ]
 [ -1.244398     0.57099909 -11.37697983 -11.37697983   1.99959016
  -11.37697983 -11.37697983 -11.37697983  -4.96867275  -1.1840049 ]]"	16.76886361837387	k562	477844	0
AAAGATAACV	"[[ 0.86500657  1.26654792  1.79133403 -9.84410572  1.99883819 -9.84410572
   1.9661262   1.82412255 -9.84410572  0.55293971]
 [-0.534922   -2.20745444 -1.11457253 -9.87628651 -9.87628651 -9.87628651
  -9.87628651 -9.87628651  1.92120624  0.12639144]
 [-0.22443192 -0.30713722 -9.87628651  1.99882948 -9.87628651 -9.87628651
  -4.03978491 -1.12996125 -5.0147562   0.36837283]
 [-0.66081697 -0.81250578 -3.72241998 -9.84410572 -9.84410572  1.99883819
  -5.01363707 -9.84410572 -2.46925807 -2.7323947 ]]"	16.18378907442093	k562	477844	2
CAGCTGTCAAMYGY	"[[ -3.16996551   1.9172163   -0.2524665   -2.90859389 -10.32423782
  -10.32423782 -10.32423782 -10.32423782   1.89167893   1.83022451
   -0.17808406  -0.54582411  -0.29108357  -0.69228709]
 [  1.22781265  -4.47572756  -3.48823643   1.78491437  -3.89943671
  -10.26623249 -10.26623249   1.9991442  -10.26623249  -1.91130471
    0.80395108  -0.04060963  -1.10586441   0.22793816]
 [  0.0848045   -2.4954102    1.58709991  -1.25131893 -10.26623249
    1.9991442   -5.44976902 -10.26623249  -2.17433476  -2.68612742
   -0.32973254  -0.69228709   1.11464155  -0.91428167]
 [ -1.04029512 -10.32423782  -3.90021181 -10.32423782   1.97504318
  -10.32423782   1.99114645 -10.32423782  -3.90021181  -5.45204115
   -0.79946053   0.78566271  -0.85549408   0.74791157]]"	21.65559160709381	k562	477844	1
TTCYWRGAA	"[[-9.41586876 -9.41586876 -5.52058744 -3.26928949  0.9842      1.14452672
  -4.00027704  1.98366451  1.99105799]
 [-5.52058744 -4.56989908  1.96123219  0.4525111  -5.52058744 -1.65686285
  -5.52058744 -9.41193199 -9.41193199]
 [-9.41193199 -9.41193199 -5.52058744 -1.65686285 -5.52058744  0.4525111
   1.96123219 -4.56989908 -5.52058744]
 [ 1.99105799  1.98366451 -4.00027704  1.14452672  0.9842     -3.26928949
  -5.52058744 -9.41586876 -9.41586876]]"	15.14516282081604	k562	477844	4
RGCCACACCCAC	"[[  0.12491044   0.20909649  -0.91233611  -3.63658905   1.85851574
  -10.07358742   1.60216415 -10.07358742 -10.07358742 -10.07358742
    1.58775473   0.06849195]
 [ -0.68623871  -9.99493027   1.6302861    1.86471355  -1.42760313
    1.99897528  -9.99493027   1.97973561   1.99897528   1.99897528
   -0.56817812   1.15266621]
 [  1.03476501   1.43815434  -5.18652439  -9.99493027  -9.99493027
   -9.99493027  -0.05573521  -4.21260786  -9.99493027  -9.99493027
   -9.99493027  -2.9065156 ]
 [ -2.06305957  -2.90712142  -1.53335929  -1.85381401 -10.07358742
  -10.07358742 -10.07358742 -10.07358742 -10.07358742 -10.07358742
   -1.64954793  -0.74960107]]"	20.145681262016296	k562	477844	3
AGCTGTCAAM	"[[  1.94537842   0.20844737  -3.39872575 -10.26623249 -10.26623249
  -10.26623249 -10.26623249   1.88303268   1.77874517   0.49992493]
 [-10.15020847  -3.25605249   1.87459075  -1.22751641 -10.15020847
  -10.15020847   1.99060345 -10.15020847  -1.40094888   0.78291506]
 [ -3.32256293   1.31786442  -2.07465672 -10.15020847   1.99909651
  -10.15020847 -10.15020847  -1.69053507  -2.8129518   -0.62029034]
 [ -4.38757038  -2.01790786 -10.26623249   1.8364315  -10.26623249
    1.99907207  -5.36432552 -10.26623249  -4.38865757  -2.21952534]]"	17.407730042934418	k562	619474	1
RCCACACCCMC	"[[ 0.50410163 -2.23034334 -4.99732494  1.77394569 -9.87628651  1.60118496
  -9.87628651 -9.87628651 -9.87628651  1.0767889  -0.03433169]
 [-4.02083206  1.89208162  1.87302577 -0.79100841  1.99882805 -9.80744743
   1.98786938  1.99882805  1.99882805  0.69251645  1.42675638]
 [ 1.24341559 -9.80744743 -9.80744743 -9.80744743 -9.80744743 -0.05305064
  -4.99493074 -9.80744743 -9.80744743 -4.99493074 -9.80744743]
 [-2.71239996 -3.75492787 -1.7151258  -9.87628651 -9.87628651 -9.87628651
  -9.87628651 -9.87628651 -9.87628651 -2.03973746 -1.58214915]]"	18.87155246734619	k562	619474	4
AGATAACCACA	"[[  1.48730946 -10.2877121    1.99913847 -10.2877121    1.97502267
    1.90015626  -3.89814568  -1.91076231   0.96513039  -1.24808049
    0.9825654 ]
 [ -1.63395369 -10.30221176 -10.30221176 -10.30221176 -10.30221176
   -3.48758912   1.65465367   1.84796321  -1.79533839   1.33877015
   -0.1252141 ]
 [-10.30221176   1.99913704 -10.30221176 -10.30221176  -5.44951677
   -2.4940114   -1.03699946  -2.90690494  -0.28364646  -0.97354829
   -1.24860144]
 [ -0.19536486 -10.2877121  -10.2877121    1.99913847  -4.47457266
  -10.2877121   -1.75092125 -10.2877121   -0.09211253  -0.88793248
   -0.54308879]]"	18.14898520708084	k562	619474	3
AGATAAGGC	"[[  1.46530795 -11.15020847   1.99952245 -11.15020847   1.99952245
    1.99952245 -11.15020847  -0.16652857  -0.16618532]
 [ -4.26445723 -11.15020847 -11.15020847 -11.15020847 -11.15020847
  -11.15020847 -11.15020847 -11.15020847   1.07435739]
 [-11.15020847   1.99952388 -11.15020847 -11.15020847 -11.15020847
  -11.15020847   1.99952388   1.60030401  -0.79847652]
 [  0.24647373 -11.15020847 -11.15020847   1.99952245 -11.15020847
  -11.15020847 -11.15020847  -3.70832109  -1.22410166]]"	16.137106895446777	k562	619474	0
AWTTTGGCGCGMWAW	"[[ 1.03201056  0.57323098 -1.10211837 -9.24157047 -9.24157047 -0.61699414
  -9.24157047 -9.24157047 -9.24157047 -9.24157047 -9.24157047  0.47989693
   0.7820462   1.40502954  0.92997277]
 [-0.6175518  -2.41602278 -4.37733936 -9.20364857 -9.20364857 -0.33833063
  -9.20364857  1.99819541 -4.37733936  1.63819253 -3.40305352  1.3536576
  -0.96452242 -0.10367388 -2.41602278]
 [-1.42258227 -0.96495038 -1.61364377 -9.20364857 -2.41602278  1.32708263
   1.99819541 -9.20364857  1.9813354  -0.17797968  1.92953658 -9.20364857
  -0.96368939 -3.40305352 -4.37733936]
 [-0.10421349  0.85796505  1.65959585  1.99817967  1.92951834 -4.37877941
  -9.24157047 -9.24157047 -9.24157047 -9.24157047 -3.40372515 -4.37877941
   0.3279632  -1.61450934  0.89473784]]"	22.820513546466827	k562	619474	2
DTGACCTTGAMCY	"[[ 0.64939654 -9.0550518  -9.0550518   1.85476005 -9.0550518  -9.0550518
  -4.16638613 -9.0550518  -9.0550518   1.81139541  0.99965954 -9.0550518
  -2.20340896]
 [-0.88727051 -1.88331592 -8.96578407 -3.18936443  1.99792099  1.99792099
  -8.96578407 -8.96578407 -4.16328096 -2.61320233  0.48995805  1.99792099
   0.78937376]
 [ 0.10959317 -8.96578407  1.99792099 -2.19913602 -8.96578407 -8.96578407
  -8.96578407 -8.96578407  1.91800141 -2.20258522 -0.75100869 -8.96578407
  -8.96578407]
 [-0.30056915  1.89726365 -9.0550518  -4.16638613 -9.0550518  -9.0550518
   1.97830701  1.99787629 -2.6142621  -3.19094443 -9.0550518  -9.0550518
   1.03741872]]"	22.135762572288517	hepg2	969454	4
GTCCAAAGTCCAM	"[[-11.08607864  -4.28692341  -1.02781618 -11.08607864   1.93393815
    1.98570585   1.9387058  -11.08607864  -4.28692341  -4.28557253
  -11.08607864   1.9048208    0.48309603]
 [ -5.27358007  -4.28748703   1.2325896    1.98569572  -3.48526073
   -5.27469683  -5.27469683  -5.27469683  -4.28714895   1.49360228
    1.9670918   -3.70583391   0.58982861]
 [  1.99031007  -2.59492254  -1.48941886  -6.24945164  -3.96813059
   -6.24945164  -2.83555341   1.98107374  -1.71011364  -1.59602129
   -4.69824839  -3.48461461  -1.00614166]
 [-11.08607864   1.89996755  -0.31561574  -5.27313375  -5.27425003
  -11.08607864 -11.08607864  -5.27425003   1.84475362  -0.31828985
   -4.28692341  -3.48351669  -0.73862082]]"	22.74808359146118	hepg2	969454	0
CCTTTGWTCTS	"[[ -3.103333   -10.25914288  -3.42136073 -10.25914288 -10.25914288
  -10.25914288   1.30791342  -1.97061634 -10.25914288  -2.42334056
   -2.10680866]
 [  1.85898995   1.93949592  -5.38202477  -5.38419199 -10.20364857
  -10.20364857 -10.20364857  -2.84104252   1.89341807  -0.6687029
    0.1741098 ]
 [ -3.10248995 -10.20364857 -10.20364857  -4.41009092 -10.20364857
    1.99910522  -5.38419199 -10.20364857  -3.41913676  -2.42830181
    0.91840452]
 [ -2.83984399  -2.62042356   1.95673764   1.97386992   1.99909222
  -10.25914288   0.58436227   1.84977841  -2.39171314   1.58434498
   -0.4159072 ]]"	19.28115028142929	hepg2	969454	3
AATCATTAAC	"[[  1.99949503   1.99949503  -3.08094215  -5.35602951   1.99949503
  -11.02467823 -11.02467823   1.98528481   1.99478388 -11.02467823]
 [-11.08607864 -11.08607864 -11.08607864   1.81085598 -11.08607864
  -11.08607864 -11.08607864 -11.08607864 -11.08607864   1.99948776]
 [-11.08607864 -11.08607864 -11.08607864  -4.08226109 -11.08607864
  -11.08607864 -11.08607864  -4.65646267  -6.21132421 -11.08607864]
 [-11.02467823 -11.02467823   1.95639122  -1.29320335 -11.02467823
    1.99949503   1.99949503 -11.02467823 -11.02467823 -11.02467823]]"	19.74427878856659	hepg2	969454	1
AATGTTTAMMYAR	"[[  1.58066654   1.47638786  -2.01135516  -0.22446556  -3.12511969
   -2.00652409 -10.49694061   1.87024081   0.59164882   0.35113078
   -4.6915226    1.81694531   0.7765218 ]
 [ -3.12647963  -2.54331589  -4.69450808  -3.70605993  -5.66947365
  -10.53068924 -10.53068924 -10.53068924   1.31710947   1.11921799
    1.25259483 -10.53068924  -3.70719004]
 [ -3.70719004  -1.39372838  -4.69450808   1.59875774  -4.69226837
   -0.31795174  -4.69450808  -1.54499865 -10.53068924 -10.53068924
  -10.53068924  -4.69226837   1.11887264]
 [ -0.2900953   -0.58778423   1.87763429  -4.6939106    1.93623352
    1.55985594   1.98550475 -10.49694061 -10.49694061  -0.85865086
    0.65803504  -1.19330478  -4.69271612]]"	20.510021686553955	hepg2	969454	2
GGTTAATSATTAACC	"[[ -0.7806313   -5.5911622   -6.56579304  -6.56524611   1.97362888
    1.98295236  -4.02186298  -2.23590517   1.9604435   -5.59060574
   -5.59088373   1.98110449   1.96986985  -5.59032774  -5.58755016]
 [ -4.60079193  -5.5911622   -4.6021924   -4.60401583  -6.56524611
   -5.58893824  -5.01289177   0.83811432  -5.997509    -7.51688337
   -4.60317421 -11.42377377  -5.0141964    1.97737372   1.7466929 ]
 [  1.7466929    1.97737372  -5.0141964  -11.42377377  -4.60317421
   -7.51688337  -5.997509     0.83811432  -5.01289177  -5.58893824
   -6.56524611  -4.60401583  -4.6021924   -5.5911622   -4.60079193]
 [ -5.58755016  -5.59032774   1.96986985   1.98110449  -5.59088373
   -5.59060574   1.9604435   -2.23590517  -4.02186298   1.98295236
    1.97362888  -6.56524611  -6.56579304  -5.5911622   -0.7806313 ]]"	28.02224570512772	hepg2	944763	0
GACCTTGAVCYCTG	"[[ -2.02843976   1.91840148  -3.19120812  -5.15328598 -10.00675583
   -5.15328598  -5.15328598   1.58159232   0.08705537  -1.2928499
   -1.11278677  -2.38938308  -1.29316092  -0.61661369]
 [ -9.98905373  -5.15266991   1.95923603   1.88700736  -9.98905373
   -9.98905373  -4.17814302  -4.17814302   0.52921522   1.7655381
    1.13971043   1.64557993  -0.55704701  -2.02787495]
 [  1.90801501  -3.6018424   -9.98905373  -9.98905373  -5.15266991
   -3.6018424    1.81086099  -0.2018947    0.28973061  -5.15266991
   -3.6018424   -1.49894512  -0.15700665   1.21041632]
 [-10.00675583  -3.19120812 -10.00675583  -1.87702775   1.98911428
    1.95923305  -1.2928499   -3.60198236  -1.87702775  -2.6105566
    0.32408246  -1.6144563    1.01104331  -0.34274414]]"	22.31496381759644	hepg2	944763	4
GMCCTTTGATC	"[[ -4.03192854   0.87064487  -1.72703564 -10.53068924 -10.53068924
  -10.53068924 -10.53068924 -10.53068924   1.80273581  -2.41790271
  -10.53068924]
 [ -2.39504814   0.71410745   1.77907813   1.99926841 -10.5221777
  -10.5221777  -10.5221777  -10.5221777   -2.54779696  -0.88888311
    1.98564756]
 [  1.90615022  -2.0177207   -3.7138381  -10.5221777   -5.68186235
  -10.5221777  -10.5221777    1.99926841 -10.5221777   -2.70666242
  -10.5221777 ]
 [-10.53068924  -1.81550896  -2.39863443 -10.53068924   1.99246681
    1.99926686   1.99926686 -10.53068924  -1.55853355   1.64138877
   -4.70862293]]"	19.97518271207809	hepg2	944763	3
AATRTTTACYYAGS	"[[  1.82181799   1.87586963  -4.67123699   1.35142255  -2.69055367
  -10.48035717  -3.10303545   1.61930597  -1.04860318  -0.33727318
   -1.10583961   1.76559746   0.08617511  -0.60572731]
 [ -2.52138233  -2.23291826 -10.49694061 -10.49694061 -10.49694061
  -10.49694061 -10.49694061 -10.49694061   1.78159976   0.86180294
    0.73126674 -10.49694061  -3.36480093  -0.11029283]
 [ -5.64616632  -4.67138433 -10.49694061   0.53303701 -10.49694061
   -3.36480093  -1.88533974  -0.11039253  -4.67138433  -4.67138433
   -2.52138233  -4.67138433   1.38370049   0.84677172]
 [ -1.88580894  -3.68408608   1.98526871 -10.48035717   1.94250023
    1.96404219   1.85289526 -10.48035717  -4.67123699   0.43500125
    0.76646459  -0.83671767  -2.10775352  -0.69433999]]"	21.81905949115753	hepg2	944763	2
GTCCAAAGTCCA	"[[-10.71240044  -3.91964269  -2.09391594 -10.71240044   1.98762786
    1.98758864   1.98157501  -4.91876936 -10.71240044 -10.71240044
   -5.88854122   1.97571969]
 [-10.76164341 -10.76164341   1.46646941   1.98760176 -10.76164341
  -10.76164341 -10.76164341 -10.76164341 -10.76164341   1.79371774
    1.96376562 -10.76164341]
 [  1.99936366  -4.91615343  -2.91558743  -4.91964245  -4.92191505
   -5.88785791  -4.90573692   1.98760176  -4.3352623   -3.60766935
  -10.76164341  -3.93051243]
 [-10.71240044   1.963557    -0.20128417 -10.71240044 -10.71240044
   -5.8953948   -5.8929925  -10.71240044   1.98159397  -1.15102875
   -3.61246109 -10.71240044]]"	23.0761821269989	hepg2	944763	1
AATRTTTACMYAR	"[[  1.81738913   1.71271551  -4.12009335   0.94774544  -3.70952845
   -5.6715312  -10.49694061   1.64409244  -0.32500437   0.13974197
   -2.25417924   1.75357032   0.47176388]
 [ -3.71043468  -1.63071549 -10.53925133  -4.11979246 -10.53925133
  -10.53925133  -4.69779921 -10.53925133   1.64368069   0.98962438
    0.72459441  -5.67270803  -4.69660139]
 [ -3.70990586  -5.67270803 -10.53925133   1.00929844 -10.53925133
   -0.71874923  -5.67064905  -0.2596958   -4.12129831 -10.53925133
   -3.12975907  -4.69779921   1.32088661]
 [ -1.63146639  -1.39706802   1.97861445 -10.49694061   1.97166896
    1.75363874   1.97861445  -4.6972003   -5.6715312   -0.13297649
    1.01699257  -0.81110787  -3.70952845]]"	20.590786695480347	hepg2	313665	2
GMCCTTTGATCTBKG	"[[ -3.17892647   1.2726301   -2.33599043 -10.30951691  -3.90954757
   -3.90954757 -10.30951691  -4.4860363    1.78631198  -2.33599043
   -4.4860363   -2.18431973  -1.26063573  -1.25915706  -1.26038682]
 [ -3.90859389   0.32600808   1.8666786    1.98323703  -3.90937424
   -5.46014738 -10.29494381  -3.90937424  -3.90859389  -1.26059437
    1.9590416   -1.50809145  -0.26118204  -1.18664277  -1.26011038]
 [  1.87526894  -1.92193663  -4.48577785  -5.46014738  -4.48577785
  -10.29494381  -3.49863529   1.9590416   -4.48577785  -3.90937424
   -4.48577785  -2.50510716   0.37624598   0.62115312   1.374807  ]
 [ -2.69626474  -3.90954757  -3.17939711  -5.46090984   1.93442893
    1.9671495    1.9671495  -10.30951691  -1.18619621   1.73032081
   -5.46090984   1.70144081   0.53632748   0.68237913  -0.80660927]]"	24.59621298313141	hepg2	313665	3
DTGACCTTGAMCYCY	"[[  0.16258125  -2.41685462  -1.6414957    1.6893189   -0.52873969
  -10.0428257  -10.0428257  -10.0428257  -10.0428257    1.49845517
    0.38581753  -0.70461082  -2.63762999  -1.22771907  -1.42032552]
 [ -0.64318913  -2.05572319 -10.00675583 -10.00675583   1.72461534
    1.99896526 -10.00675583 -10.00675583  -1.52506459  -4.2053504
    0.85809886   1.73605752   1.16290343   1.42906857   0.44267702]
 [  0.47209671  -2.05572319   1.87874734  -0.37139249 -10.00675583
  -10.00675583 -10.00675583 -10.00675583   1.4143889   -0.1416083
   -0.2747876  -10.00675583  -3.62907243  -1.32110596  -0.70475191]
 [ -0.22888859   1.73624992 -10.0428257  -10.0428257  -10.0428257
  -10.0428257    1.99895656   1.99895656  -0.0201649   -2.22509956
   -4.2060957   -4.2060957    0.60350931  -1.0587374    0.725694  ]]"	22.32257303595543	hepg2	313665	4
GGTTAATSATTAACC	"[[-2.93253756 -4.81961775 -5.61698532 -5.29857349  1.98325884  1.98143911
  -3.82574201 -1.9392277   1.95558059 -5.29925489 -6.02392673  1.96483183
   1.96670949 -4.31066132 -5.03769827]
 [-4.63007259 -5.30061913 -4.30803013 -4.30711603 -5.61443853 -6.02355146
  -6.02355146  0.7984603  -4.8207593  -6.59171867 -6.59171867 -5.61500406
  -5.61641884  1.95933247  1.92531133]
 [ 1.92531133  1.95933247 -5.61641884 -5.61500406 -6.59171867 -6.59171867
  -4.8207593   0.7984603  -6.02355146 -6.02355146 -5.61443853 -4.30711603
  -4.30803013 -5.30061913 -4.63007259]
 [-5.03769827 -4.31066132  1.96670949  1.96483183 -6.02392673 -5.29925489
   1.95558059 -1.9392277  -3.82574201  1.98143911  1.98325884 -5.29857349
  -5.61698532 -4.81961775 -2.93253756]]"	28.27138763666153	hepg2	313665	0
GGTCCAAAGTCCAMY	"[[ -0.23459421  -5.74267054  -4.1913662   -1.87944639 -10.56524658
    1.99278581   1.97966683   1.99278581 -10.56524658  -5.74267054
   -3.45944905 -10.56524658   1.95973897   0.38956675  -0.31395766]
 [ -5.74452591  -5.74452591  -4.7682333    1.33199871   1.99929285
  -10.60964012  -4.76933479 -10.60964012 -10.60964012 -10.60964012
    1.71212387   1.97305286  -4.76933479   1.01460099   0.05016036]
 [  1.62980139   1.96641719  -3.46211743  -2.6175518  -10.60964012
  -10.60964012  -5.74452591  -5.74452591   1.99929285  -3.4625628
   -3.46211743  -5.74452591  -3.78078985  -1.98135448  -1.54076147]
 [ -4.76729012  -4.19220972   1.93275213   0.06730273 -10.56524658
   -5.74267054 -10.56524658 -10.56524658 -10.56524658   1.95975971
   -0.88384819  -4.19220972 -10.56524658  -1.2639581    0.86115187]]"	26.30522185564041	hepg2	313665	1
GTTAATSATTAAC	"[[ -4.32342911  -5.76666164  -5.1913662    1.99313807   1.983307
   -4.08314133  -2.59185767   1.96507132  -5.45103073 -11.57401657
    1.96508455   1.97835088  -3.97937346]
 [ -7.69555426  -5.1913662   -4.32389164 -11.59171867  -6.74359798
   -5.19242096   0.87509435  -6.74359798  -6.17668104  -5.76980686
   -5.76854801  -6.17501211   1.95673621]
 [  1.95673621  -6.17501211  -5.76854801  -5.76980686  -6.17668104
   -6.74359798   0.87509435  -5.19242096  -6.74359798 -11.59171867
   -4.32389164  -5.1913662   -7.69555426]
 [ -3.97937346   1.97835088   1.96508455 -11.57401657  -5.45103073
    1.96507132  -2.59185767  -4.08314133   1.983307     1.99313807
   -5.1913662   -5.76666164  -4.32342911]]"	24.55847042798996	hepg2	346635	0
CTTTGATCTGK	"[[-10.33911133  -2.2785275  -10.33911133 -10.33911133 -10.33911133
    1.48684204  -3.08627462 -10.33911133  -2.52486539  -2.7169838
   -0.61679947]
 [  1.99915862 -10.31685925 -10.31685925 -10.31685925  -5.48190403
   -1.13329935  -0.01533339   1.99915862  -0.76679915  -0.08439493
   -1.7181226 ]
 [-10.31685925  -5.48190403 -10.31685925 -10.31685925   1.99134529
   -5.48190403 -10.31685925 -10.31685925  -2.35685682   1.01749432
    0.60197407]
 [-10.33911133   1.91484463   1.99915576   1.99915576 -10.33911133
   -0.47592834   1.53209138 -10.33911133   1.60564041  -0.18388695
    0.60989481]]"	18.15478163957596	hepg2	346635	3
GTTAYRTAAC	"[[-0.15645345 -5.93580151 -9.84941959  1.77448905 -4.98466253  0.85994101
  -4.41549921  1.99328744  1.97100377 -2.85195875]
 [-1.15340149 -4.9832015  -9.80744743 -5.93297815  1.10590327 -9.80744743
  -0.95565343 -5.93297815 -4.98210669  1.33038628]
 [ 1.33038628 -4.98210669 -5.93297815 -0.95565343 -9.80744743  1.10590327
  -5.93297815 -9.80744743 -4.9832015  -1.15340149]
 [-2.85195875  1.97100377  1.99328744 -4.41549921  0.85994101 -4.98466253
   1.77448905 -9.84941959 -5.93580151 -0.15645345]]"	16.350139617919922	hepg2	346635	4
GTYCAAAGTCCA	"[[ -5.88854122  -3.11603522  -1.90010417 -10.71240044   1.99936795
    1.98160434   1.9960705  -10.71240044  -3.60766935  -5.88854122
  -10.71240044   1.9756155 ]
 [-10.75165939  -3.92550564   1.00896299   1.9993608  -10.75165939
   -5.88785791 -10.75165939 -10.75165939 -10.75165939   1.6491555
    1.9993608  -10.75165939]
 [  1.99347436  -4.6316452   -3.773669   -10.75165939 -10.75165939
  -10.75165939  -6.68661022   1.9993608   -1.62864411  -4.33549547
  -10.75165939  -4.33549547]
 [-10.71240044   1.91781509   0.71939903 -10.71240044 -10.71240044
   -4.91215181 -10.71240044 -10.71240044   1.8455888   -0.32718182
  -10.71240044  -5.88410378]]"	22.365737438201904	hepg2	346635	1
AATRTTTACHYAR	"[[  1.86361504   1.82350969 -10.42377377   1.05564559 -10.42377377
   -5.59813356 -10.42377377   1.60833228  -2.32256293   0.35773897
   -2.47345042   1.71753848   0.81759703]
 [ -3.31777906  -2.47409153  -5.59729528 -10.46396351 -10.46396351
  -10.46396351 -10.46396351 -10.46396351   1.87937641   0.33789599
    1.28890657  -4.04797077  -3.63716316]
 [-10.46396351  -5.59953213 -10.46396351   0.94104016  -4.62223434
   -1.64501083  -4.04187441  -0.07465066  -3.05644321  -3.63601494
   -4.04720736  -2.64299083   1.06811225]
 [ -1.94441557  -1.94352746   1.99200988 -10.42377377   1.98475695
    1.87141156   1.97740746 -10.42377377 -10.42377377   0.45862564
    0.39618573  -1.02709854  -4.04758883]]"	20.589247792959213	hepg2	346635	2
AATGAATCACWKCC	"[[  1.28115582   1.66059458 -10.01867962  -0.30303755   1.99898827
    1.92156887 -10.01867962 -10.01867962   1.77515173  -2.25283098
    0.98994696  -1.16888809  -2.66566062  -1.44798899]
 [ -3.24681997  -3.65770006  -0.73310441  -2.08392382 -10.08607864
   -5.20961475 -10.08607864   1.99897242  -2.92743587   1.11715508
   -3.65770006  -3.24681997   1.44230127   1.48342013]
 [  0.06441928  -2.66606331  -2.25313354   1.45616066 -10.08607864
   -2.66606331 -10.08607864 -10.08607864 -10.08607864   0.02788441
   -0.30304468   0.52356601 -10.08607864  -2.08392382]
 [ -1.25614893  -0.73279738   1.67249775  -2.25283098 -10.01867962
   -5.20726776   1.99898827 -10.01867962  -1.16847301  -0.73340172
    0.1687806    1.00890851   0.16856501  -0.73340172]]"	21.80581033229828	sknsh	958155	3
AAGGATGCYM	"[[  1.55023277   1.90751219  -0.98702806  -6.45482254   1.99562049
  -11.2877121  -11.2877121  -11.2877121   -5.21324968   1.12201798]
 [ -1.80468261  -2.58616328  -2.60212255 -11.31685925 -11.31685925
  -11.31685925 -11.31685925   1.99957144   0.9890489    0.13955854]
 [ -1.26902533  -5.24945164   1.6991359    1.99559736 -11.31685925
  -11.31685925   1.99957144 -11.31685925  -3.12945628  -1.41663885]
 [ -1.43373239  -4.16949797  -3.57821488 -11.2877121   -6.46192694
    1.99957442 -11.2877121  -11.2877121    0.90604091  -1.52561271]]"	17.25788289308548	sknsh	958155	0
GGAAWTTCC	"[[-10.08607864  -3.11243725   1.78073835   1.99904895   0.99937952
  -10.08607864 -10.08607864 -10.08607864 -10.08607864]
 [-10.18337536  -7.15431309  -4.49680996 -10.18337536 -10.18337536
  -10.18337536  -0.94683856   1.95472932   1.99902725]
 [  1.99902725   1.95472932  -0.94683856 -10.18337536 -10.18337536
  -10.18337536  -4.49680996  -7.15431309 -10.18337536]
 [-10.08607864 -10.08607864 -10.08607864 -10.08607864   0.99937952
    1.99904895   1.78073835  -3.11243725 -10.08607864]]"	16.466467261314392	sknsh	958155	1
AAACCGRAAVTAAAA	"[[  1.47176385   1.99896669   1.5783571   -1.42117524 -10.00675583
  -10.00675583   1.19830549   1.9893353    1.73644722   0.01706104
  -10.00675583   1.52587044   1.24761653   1.11215031   1.23144472]
 [ -5.18211794 -10.0428257   -0.4232631    1.35535693   1.88929749
  -10.0428257   -5.18211794  -5.18211794 -10.0428257    0.7734732
   -1.41975415 -10.0428257   -2.2262063   -1.3223033   -1.76852834]
 [ -0.0611376  -10.0428257  -10.0428257   -2.2256391   -2.63913918
    1.99895656   0.7456969  -10.0428257  -10.0428257    0.01690705
   -2.05699539  -0.18588766  -0.14350665  -1.22912538  -0.83786207]
 [ -2.05685139 -10.00675583  -1.90495861  -0.22738801  -2.9001689
  -10.00675583 -10.00675583 -10.00675583  -0.58646661  -1.90543413
    1.75912857  -2.05685139  -0.98143423   0.01700393  -0.32373986]]"	22.866470396518707	sknsh	958155	4
CBTAAGACGTCKTC	"[[ -2.70930195  -4.27917147  -4.27917147   1.98064685   1.81422555
  -10.07358742   1.99901855  -5.25340843 -10.07358742  -2.71122789
   -0.39669579  -0.91051269  -1.60049415  -0.8422423 ]
 [  1.56557381   0.16952991  -1.05448818 -10.12421322  -3.70342636
   -5.25495052 -10.12421322   1.98985112 -10.12421322  -3.29262352
    1.69536138  -2.97319722  -1.02345741   1.21877122]
 [ -1.13257802   0.88716334   0.13650633  -4.27995634  -2.12975907
    1.91439915 -10.12421322 -10.12421322   1.97136152  -2.97319722
  -10.12421322   0.29344583  -1.97830427  -0.49575189]
 [ -1.21409285  -0.03760939   1.24353755 -10.07358742  -2.48979163
   -2.29817605 -10.07358742 -10.07358742  -3.70290017   1.85515416
  -10.07358742   1.08072579   1.54819584  -1.30204117]]"	22.763985812664032	sknsh	958155	2
RTGATTCATC	"[[ 0.59102827 -9.66010571 -9.66010571  1.99868941 -9.66010571 -4.83435917
  -2.55554485  1.9490732  -2.87243533 -1.07435298]
 [-0.71028364 -9.70756721 -9.70756721 -9.70756721 -0.2844685  -9.70756721
   1.8578074  -9.70756721 -4.83815098  1.45513809]
 [ 0.74675304 -9.70756721  1.99867499 -9.70756721 -3.28500986 -0.61932373
  -9.70756721 -2.87514257 -2.87285805 -4.83600664]
 [-2.29008126  1.99868941 -9.66010571 -9.66010571  1.62064648  1.72803891
  -2.2923975  -9.66010571  1.88439    -0.41835761]]"	17.23790091276169	sknsh	621411	1
GGGAATTCCCCAAAT	"[[ -2.81023741 -10.40018749  -1.16366863   1.96222329   1.92423975
   -0.97923684  -5.57456636  -4.02411461 -10.40018749  -4.60037184
   -1.45264101   1.26017749   1.4859482    1.7086817   -0.98003334]
 [ -5.57511663 -10.43971539 -10.43971539  -5.57621765  -4.60121202
   -5.57621765  -4.60121202   1.57701159   1.98452222   1.92424893
    1.60657489  -1.81378341  -1.92195868  -3.03315616  -2.29806232]
 [  1.85309184   1.99920487   1.79543447  -5.57621765 -10.43971539
   -4.60121202  -5.57621765  -5.57621765 -10.43971539  -3.29449081
   -1.03675079   0.21111682  -0.2287195   -2.4503684   -3.61387324]
 [ -2.16025972 -10.40018749  -3.61344957  -4.02411461  -2.61957192
    1.77845931   1.96969759  -0.09840674  -4.60037184  -4.02411461
   -3.29415131  -2.61957192  -3.61344957  -1.23022151   1.68167961]]"	26.51119577884674	sknsh	621411	0
CGGAAATCGAAWY	"[[ -1.64266646  -4.42985582  -4.42985582   1.96585143   1.96585143
    1.94038928  -3.44234776  -1.3639096   -0.13130063   1.51473927
    1.69812775   0.68005782  -2.44894958]
 [  1.67751455  -1.44855583 -10.27335739 -10.27335739  -4.43072653
   -3.12401247  -1.54287851   1.35631967  -1.74996984  -0.9939419
  -10.27335739  -3.12355971   0.87190676]
 [ -2.86111212   1.80538654   1.98256981  -3.85416865 -10.27335739
   -5.4058032  -10.27335739  -0.13040964   1.43166578  -0.92801774
   -1.3638798   -2.28026462  -2.86111212]
 [ -1.54229009  -3.44234776 -10.22420979  -5.40409184  -4.42985582
   -5.40409184   1.83349729  -2.86157346  -3.44065499  -3.1222527
   -1.45063651   1.05463457   0.88685757]]"	21.11340492963791	sknsh	621411	4
AGGATGCCAGGCTK	"[[  1.53118539  -0.12273637  -5.50373173   1.99916446 -10.36932659
   -5.50373173 -10.36932659 -10.36932659   1.88735366  -0.38237807
   -3.22189236  -1.09186041  -0.04409801  -0.64444244]
 [ -0.85013705  -2.08939004  -5.50216198 -10.32423782 -10.32423782
  -10.32423782   1.99917316   1.99917316  -2.22682738 -10.32423782
   -0.57828391   1.37415922  -1.84883738  -1.38041604]
 [ -2.22661114   1.27467322   1.968104   -10.32423782 -10.32423782
    1.99147165 -10.32423782 -10.32423782  -5.49980974   1.63385522
    1.61979616  -1.55016077  -0.69158792   0.92527026]
 [ -1.55056643  -1.22723258  -4.52749157 -10.36932659   1.99916446
  -10.36932659 -10.36932659 -10.36932659  -3.9498229   -2.95863366
   -2.73939133  -0.7437042    1.09309769   0.10716294]]"	23.295641720294952	sknsh	621411	2
AGCATCCTTCK	"[[ 1.65427792e+00 -5.64906653e-03 -9.32423782e+00  1.98269975e+00
  -9.32423782e+00 -9.32423782e+00 -4.48707104e+00 -4.48487282e+00
  -2.93619895e+00 -6.26566768e-01 -1.07346606e+00]
 [-1.11523485e+00 -2.52559614e+00  1.99831688e+00 -4.48758888e+00
  -9.33911133e+00  1.99831688e+00  1.83391345e+00 -2.93637562e+00
  -3.64652425e-01  1.18428290e+00 -4.95092899e-01]
 [-9.33911133e+00  1.50012898e+00 -9.33911133e+00 -9.33911133e+00
  -9.33911133e+00 -9.33911133e+00 -3.51285934e+00 -1.25569415e+00
  -1.72375345e+00 -2.86494225e-01  8.80850077e-01]
 [-1.36147571e+00 -9.32423782e+00 -9.32423782e+00 -9.32423782e+00
   1.99832261e+00 -9.32423782e+00 -1.72367716e+00  1.76804113e+00
   1.48022997e+00 -1.94406033e+00 -3.82374227e-02]]"	18.279380559921265	sknsh	621411	3
CAAGGATGCY	"[[ -1.62873328   1.71921146   1.79857814  -1.67825651  -3.56340313
    1.9864881   -6.32933378  -6.32840586  -2.94048977  -2.63017964]
 [  1.45801246  -1.80192327  -1.71759105  -3.63143063  -5.23047876
  -11.19010162  -5.29132366  -5.35555649   1.9045943    1.15307105]
 [ -0.93435609  -2.06583524  -2.42879891   1.78288651   1.92710459
   -6.33026218  -4.7789669    1.96887374  -5.37362623  -1.26279438]
 [ -1.30026364  -2.4596076   -4.99070454  -2.59328485  -3.54180288
   -5.35508442   1.97291613  -4.36563349  -3.29931164   0.26046893]]"	17.671736478805542	sknsh	199840	0
AATCGAAACTAAWW	"[[  1.98003113   1.95112371  -1.6705755   -5.20854759  -2.08473158
    1.92162371   1.96082449   1.47034216  -2.66675949  -2.25390387
    1.29691195   1.53639114   1.00964534   0.44229496]
 [-10.07358742 -10.07358742  -0.79811525   1.85034013  -5.21025562
  -10.07358742 -10.07358742  -4.23514414   1.7419976   -0.17009526
   -1.79642045  -2.44056106  -3.24775147  -1.67109001]
 [ -5.21025562  -5.21025562  -1.79599953  -2.44586515   1.89149702
   -2.44586515  -3.24775147  -2.92835808  -1.79642045  -3.24775147
    0.16825175  -0.4004384   -1.00767243  -1.44950116]
 [ -5.20854759  -3.24736786   1.49712682  -2.44561338  -5.20854759
   -5.20854759 -10.03070164   0.06303343  -2.25390387   1.48351085
   -2.92805052  -2.66675949   0.46880636   0.97163957]]"	22.56300562620163	sknsh	199840	2
CCTGGCACNGMCTD	"[[-4.85826397 -9.71724987 -9.71724987 -9.71724987 -9.71724987 -9.71724987
   1.96219063 -9.71724987 -0.15202233 -0.44721764  0.22176573 -0.38278434
  -0.26224062 -0.15184921]
 [ 1.91204274  1.94982171 -9.68839455 -9.68839455 -9.68839455  1.98663807
  -9.68839455  1.48417115 -0.32164681 -0.81776541  1.09251881  1.15840173
  -0.58420664 -1.20416653]
 [-2.57659602 -9.68839455 -2.89591026  1.99870384  1.99870384 -9.68839455
  -9.68839455 -4.85742712 -0.15173382  1.09226418 -1.44479644 -0.65830106
  -0.8176229   0.61636901]
 [-4.85826397 -2.89616823  1.94981432 -9.71724987 -9.71724987 -4.85826397
  -3.30694437  0.22249305  0.48510528 -0.81822324 -1.58190727 -1.444875
   0.94995767  0.17999001]]"	20.63670295476913	sknsh	199840	4
ACGTCTTACGACGT	"[[  1.87058961  -5.20556355  -2.24898529  -1.666448    -1.92502332
   -2.07857585 -10.06120396   1.35452664  -0.07646286 -10.06120396
    1.19445527 -10.06120396  -3.46842742  -0.73027748]
 [ -4.2279892    1.96070445  -3.65391803 -10.03675079   1.89087927
   -3.65391803  -3.65391803   0.20545754   1.45183206  -4.23026228
   -2.66258788   1.96070445  -4.23026228  -3.65391803]
 [ -2.66182089  -3.65391803   1.76349485 -10.03675079 -10.03675079
   -1.04715955 -10.03675079  -2.0797708   -2.66145587   1.97996974
   -1.16572559  -3.24320889   1.83682907  -1.92888534]
 [ -2.92362142 -10.06120396  -1.66663134   1.88090801  -5.20556355
    1.67802322   1.97036338  -4.23069525  -2.66196704 -10.06120396
    0.14762448 -10.06120396  -1.81532621   1.61123466]]"	24.40451467037201	sknsh	199840	3
SGGAAWTTCCS	"[[ -1.66092658  -9.9715662   -9.9715662    1.83601296   1.99895084
    0.9993102   -9.9715662   -4.58713388  -2.38280678  -9.9715662
   -3.85767794]
 [  0.75935704 -10.03070164  -6.10859966  -4.58866024 -10.03070164
  -10.03070164 -10.03070164  -1.52857327   1.92325425   1.99893486
    0.94264436]
 [  0.94264436   1.99893486   1.92325425  -1.52857327 -10.03070164
  -10.03070164 -10.03070164  -4.58866024  -6.10859966 -10.03070164
    0.75935704]
 [ -3.85767794  -9.9715662   -2.38280678  -4.58713388  -9.9715662
    0.9993102    1.99895084   1.83601296  -9.9715662   -9.9715662
   -1.66092658]]"	18.398904740810394	sknsh	199840	1
GAAATCGAAWCY	"[[ -1.2987721    1.83332253   1.9990648    1.97274113  -5.32354498
   -1.91110945  -0.24228711   1.69499242   1.89053535   0.76284713
   -5.32354498  -2.04768443]
 [ -4.34883881  -3.04182696 -10.19010162  -5.3249321   -1.36686826
    1.75800979  -4.34989738  -1.24087489 -10.19010162  -4.34883881
    1.73177934   0.79362792]
 [  1.81536233  -2.78110719 -10.19010162  -5.3249321   -4.34989738
   -1.61339653   1.63444269  -2.19895077  -5.32262087  -3.36260295
   -2.55836344  -3.36029005]
 [ -5.32354498  -2.56047249 -10.15020847  -5.32354498   1.82303846
   -5.32354498 -10.15020847  -3.04287291  -1.90816081   1.10893786
   -1.04725492   0.94659919]]"	20.208825886249542	sknsh	817810	3
GCCTGGCATCCTW	"[[ -1.3307265   -5.18631458 -10.98905373  -3.0364666   -3.61875653
  -10.98905373 -10.98905373   1.99947619 -10.98905373  -3.87959504
   -1.6842345   -1.88725984  -0.05740371]
 [ -1.12266719   1.88297951   1.8563149   -4.61048603  -6.16173077
   -6.16173077   1.9994719  -11.02467823  -6.16173077   1.72023463
    1.39731455  -0.39990538  -0.68550527]
 [  1.44589829  -1.96182227 -11.02467823  -2.97161198   1.96500325
    1.99459863 -11.02467823 -11.02467823  -6.16173077  -1.11718631
   -2.50691009  -0.50984883  -0.74932945]
 [ -1.2554462   -5.18589401  -1.40273297   1.89130259 -10.98905373
  -10.98905373 -10.98905373 -10.98905373   1.98971164  -2.50494337
   -0.18640637   1.18236172   0.86579216]]"	22.190459966659542	sknsh	817810	0
GGATGMATCABN	"[[ -1.44740653  -0.34245878   1.86062121  -9.89264965  -5.10006332
    1.27536702   1.3260771   -5.10006332  -3.13964272   1.69498181
   -1.34153712   0.27558872]
 [ -1.97732675 -10.0008316   -1.82613063 -10.0008316  -10.0008316
    0.52290344  -1.68867362  -5.10382891   1.95773041  -1.14950454
    0.40466774   0.13679512]
 [  1.59096122   1.56381226  -3.55151343 -10.0008316    1.98870873
  -10.0008316   -0.19710366  -1.14352572 -10.0008316   -5.10382891
   -0.06310771  -0.10489599]
 [ -1.44669843  -1.97716773  -9.89264965   1.99891615  -9.89264965
   -2.82039213  -1.68832016   1.8028599   -9.89264965  -1.82412672
    0.40535197  -0.39557946]]"	17.7409765124321	sknsh	817810	1
GACGTCTTAV	"[[-9.72211552  1.94517171 -9.72211552 -9.72211552 -9.72211552 -9.72211552
  -9.72211552 -9.72211552  1.21035397  0.77377701]
 [-9.71240044 -2.76819396  1.95036995 -9.71240044 -9.71240044  1.9987154
  -9.71240044 -9.71240044  0.16517751  0.18234646]
 [ 1.7967273  -9.71240044 -2.91167378  1.9987154  -9.71240044 -9.71240044
  -0.51622295 -9.71240044 -0.9575237   0.20707317]
 [-0.93425685 -9.72211552 -9.72211552 -9.72211552  1.99871397 -9.72211552
   1.72177684  1.99871397 -4.32736301 -9.72211552]]"	17.393035531044006	sknsh	817810	4
GGAAWTTCCCRAAWT	"[[-1.02591429e+01 -1.02591429e+01  1.80080914e+00  1.97479212e+00
   1.00714958e+00 -4.46090984e+00 -4.46090984e+00 -1.02591429e+01
  -1.02591429e+01 -3.88384819e+00  8.55383813e-01  1.41098583e+00
   1.39883626e+00  6.23908043e-01 -3.14093977e-01]
 [-1.03022118e+01 -1.03022118e+01 -1.03022118e+01 -1.03022118e+01
  -1.03022118e+01 -1.03022118e+01 -6.26718223e-01  1.99912548e+00
   1.95832157e+00  1.69562328e+00 -1.16204059e+00 -2.89209247e+00
  -2.67245054e+00 -2.15984702e+00 -1.09190965e+00]
 [ 1.99912548e+00  1.99912548e+00 -9.59497571e-01 -3.88521194e+00
  -1.03022118e+01 -1.03022118e+01 -4.46179962e+00 -1.03022118e+01
  -4.46179962e+00 -7.29549944e-01  3.50171298e-01 -8.39998901e-01
   6.86809141e-03 -3.88521194e+00 -7.84065485e-01]
 [-1.02591429e+01 -1.02591429e+01 -1.02591429e+01 -1.02591429e+01
   9.91668999e-01  1.98295236e+00  1.70556211e+00 -1.02591429e+01
  -3.88461518e+00 -3.47393107e+00 -1.09182346e+00 -6.27137065e-01
  -2.31132007e+00  1.11602926e+00  1.10149956e+00]]"	24.005321323871613	sknsh	817810	2
