# Supplementary material for: Machine-guided design of cell-type-targeting cis-regulatory elements
Source: Nature. 2024 Oct 23;634(8036):1211–20. doi: 10.1038/s41586-024-08070-z (PMC11525185; doi:10.1038/s41586-024-08070-z)
Supplement: Supplementary file 8 — Core motifs. Motifs discovered using TF-MoDISco Lite. [file 41586_2024_8070_MOESM8_ESM.txt]

MEME version 4

ALPHABET= ACGT

strands: + -

Background letter frequencies:
A 0.25 C 0.25 G 0.25 T 0.25

MOTIF pos_core_0b
letter-probability matrix: alength= 4 w= 9 nsites= 100
0.17816435 0.334663 0.23974006 0.24743254
0.12733586 0.49374366 0.24161348 0.13730706
0.05902787 0.07433206 0.054291822 0.8123482
0.01262795 0.0053066136 0.004533662 0.9775318
0.99610364 0.0010892533 0.0017191285 0.0010878969
0.0023878522 0.0024950744 0.0022988073 0.99281824
0.0013124568 0.9958475 0.0013886447 0.0014513689
0.27266115 0.09245703 0.22661424 0.4082676
0.19545767 0.26547316 0.3311691 0.20790008

MOTIF pos_core_1
letter-probability matrix: alength= 4 w= 10 nsites= 100
0.1610841 0.41524202 0.21329607 0.21037775
0.17370263 0.38100892 0.23142432 0.21386409
0.45473188 0.14494121 0.25844014 0.14188677
0.06587284 0.6596886 0.098208934 0.17622966
0.10482954 0.038671236 0.053720895 0.8027783
0.0074143144 0.00570726 0.007440896 0.97943753
0.0060008573 0.9838933 0.0051898975 0.0049159084
0.0012205633 0.9961892 0.0013843601 0.0012059436
0.00690395 0.012154835 0.9625836 0.018357603
0.07546303 0.15394221 0.66266894 0.10792586

MOTIF pos_core_2
letter-probability matrix: alength= 4 w= 11 nsites= 100
0.14966147 0.17347696 0.5186751 0.15818645
0.54311657 0.18695611 0.19707936 0.07284798
0.0016418096 0.0030548812 0.0017302632 0.993573
0.0043194336 0.0037881334 0.97901046 0.012881988
0.99059826 0.0038175196 0.0024203113 0.0031638255
0.082036175 0.31956956 0.52785677 0.07053753
0.0016611599 0.0014126666 0.001897866 0.9950283
0.0048230463 0.9917048 0.0016486993 0.0018234885
0.99603736 0.0010520908 0.0018816809 0.0010288189
0.06714473 0.27690476 0.1498188 0.50613177
0.20048784 0.3951135 0.22071043 0.1836882

MOTIF pos_core_3
letter-probability matrix: alength= 4 w= 17 nsites= 100
0.17501636 0.20333841 0.19338939 0.4282558
0.2651902 0.1402877 0.47101128 0.12351086
0.017376112 0.011286033 0.9600697 0.011268217
0.0072430396 0.012085855 0.008060891 0.9726102
0.0112905055 0.013537751 0.009145576 0.9660262
0.99602616 0.00089306873 0.0018444812 0.0012364151
0.9632284 0.016222075 0.009381054 0.01116844
0.028081868 0.017840918 0.010868295 0.94320893
0.16330816 0.45149553 0.21895857 0.1662378
0.94348687 0.011253556 0.019111523 0.026148072
0.015185637 0.012944347 0.020294745 0.9515753
0.0031914972 0.0061197495 0.0027347726 0.987954
0.91879976 0.020631004 0.03241348 0.028155774
0.9300247 0.021554727 0.02940216 0.019018307
0.024149783 0.920474 0.021075686 0.034300555
0.1300228 0.501761 0.15413399 0.21408217
0.4225101 0.19982354 0.20188388 0.17578256

MOTIF pos_core_4
letter-probability matrix: alength= 4 w= 13 nsites= 100
0.3653938 0.1618999 0.33244428 0.14026211
0.030962996 0.025847485 0.91206574 0.031123834
0.18703333 0.14909574 0.22539397 0.438477
0.14448814 0.3339411 0.1757876 0.34578317
0.007319549 0.96713567 0.010996006 0.014548738
0.9752804 0.0053852983 0.012565375 0.0067688865
0.95895815 0.010703972 0.017773824 0.012564065
0.968759 0.009044201 0.013883344 0.008313379
0.0011348622 0.0013291704 0.9961851 0.0013508488
0.029452953 0.020640362 0.058197953 0.89170873
0.08505876 0.5960831 0.09482258 0.2240356
0.006965336 0.9693731 0.010435582 0.01322593
0.69772094 0.066781245 0.1595241 0.07597368

MOTIF pos_core_5
letter-probability matrix: alength= 4 w= 9 nsites= 100
0.1975799 0.23953249 0.17661424 0.38627335
0.08106435 0.10471431 0.18763816 0.62658316
0.7233933 0.046996184 0.17061926 0.058991197
0.001893978 0.9940246 0.0017327095 0.0023488405
0.0017356465 0.001221809 0.9960819 0.00096057495
0.0055106673 0.008008429 0.004581938 0.9818989
0.035039295 0.9312334 0.017306985 0.016420377
0.9220351 0.019953338 0.03831036 0.019701142
0.09335949 0.2894024 0.17924115 0.43799695

MOTIF pos_core_6
letter-probability matrix: alength= 4 w= 12 nsites= 100
0.1503471 0.44651905 0.21840018 0.18473366
0.085507445 0.3396035 0.5077336 0.06715551
0.001069496 0.0014585484 0.9961659 0.0013061874
0.003322414 0.0028124019 0.9895483 0.004316826
0.9623164 0.0104734255 0.016100995 0.011109215
0.9378971 0.023176964 0.016324855 0.022601174
0.650956 0.076112114 0.09833148 0.17460048
0.039053086 0.042346135 0.04331407 0.87528676
0.10600056 0.19957411 0.104580395 0.589845
0.028574595 0.925185 0.02263631 0.023604205
0.017391954 0.9448353 0.021017218 0.016755529
0.13610515 0.5299886 0.20308337 0.13082287

MOTIF pos_core_7
letter-probability matrix: alength= 4 w= 11 nsites= 100
0.21784274 0.15710764 0.48072258 0.14432704
0.22965826 0.13224453 0.36850566 0.26959154
0.07446076 0.019091211 0.8889061 0.017541926
0.0015509648 0.0017390195 0.9951757 0.0015343251
0.0012569824 0.0012048861 0.9961926 0.0013454461
0.118818514 0.71857125 0.05188143 0.11072889
0.0047774445 0.004404932 0.9858007 0.00501694
0.029570302 0.042872537 0.7622395 0.16531768
0.21082008 0.13534759 0.5278807 0.1259516
0.1144279 0.10477987 0.6730265 0.10776567
0.11084818 0.6156607 0.10291517 0.17057592

MOTIF pos_core_10b
letter-probability matrix: alength= 4 w= 9 nsites= 100
0.55166715 0.13936757 0.12564611 0.18331915
0.060188204 0.038695768 0.8810829 0.02003311
0.01678224 0.012998299 0.9573616 0.012857962
0.8107663 0.091922045 0.026426714 0.070885025
0.99618006 0.0014412092 0.0011611512 0.0012176102
0.0010978112 0.002721898 0.0014501434 0.9947301
0.025362272 0.06800303 0.79163545 0.11499925
0.08020247 0.59161586 0.059096087 0.26908556
0.15943572 0.23911873 0.44381258 0.15763296

MOTIF pos_core_12
letter-probability matrix: alength= 4 w= 18 nsites= 100
0.38874015 0.14419936 0.28631604 0.18074451
0.0466431 0.82989913 0.051024213 0.072433524
0.47873336 0.14739934 0.1682708 0.20559652
0.14878803 0.11707767 0.10803543 0.6260989
0.006673383 0.006384567 0.9809534 0.0059887003
0.10951434 0.4764957 0.061437428 0.3525525
0.09805068 0.70006436 0.07957786 0.12230713
0.10376617 0.5297761 0.16894919 0.19750856
0.13381566 0.1024062 0.6929604 0.07081766
0.060170352 0.040510237 0.8498613 0.049458075
0.22861785 0.033510827 0.6674823 0.07038895
0.0011892723 0.99617445 0.0011630416 0.0014731274
0.8317261 0.044687875 0.054046143 0.069539905
0.07942353 0.071828134 0.05939574 0.7893526
0.008363268 0.0056874724 0.98080325 0.0051460247
0.12410478 0.4556528 0.07287836 0.34736404
0.09673545 0.6914375 0.08551416 0.12631291
0.123308636 0.5309995 0.15021718 0.19547471

MOTIF pos_core_14
letter-probability matrix: alength= 4 w= 14 nsites= 100
0.09909686 0.6652199 0.11660817 0.119075075
0.018622985 0.015599828 0.95243007 0.013347154
0.88070405 0.031151524 0.06031665 0.02782785
0.9742285 0.0063699875 0.008088473 0.011312985
0.9724813 0.00932038 0.0075370595 0.010661322
0.15563966 0.41922694 0.3344221 0.090711236
0.03271836 0.8696506 0.028143607 0.06948742
0.0018553905 0.0010711062 0.9960485 0.0010249083
0.9088211 0.027520413 0.041198492 0.022459915
0.9776357 0.0076974365 0.006316203 0.008350653
0.9696623 0.0106461225 0.009139668 0.010551881
0.06250976 0.58490705 0.29873276 0.05385045
0.1124483 0.26541558 0.12727833 0.49485782
0.3361936 0.1346162 0.39538226 0.13380794

MOTIF pos_core_15
letter-probability matrix: alength= 4 w= 9 nsites= 100
0.004395649 0.0049052117 0.003948499 0.98675066
0.0068291454 0.0024122344 0.003146879 0.9876117
0.0017004297 0.9957814 0.0012117224 0.0013063141
0.0370126 0.7267218 0.07734962 0.15891603
0.2414788 0.24108876 0.269268 0.24816442
0.3011007 0.11199723 0.53044254 0.056459498
0.0011616687 0.001100523 0.9961442 0.001593661
0.9890532 0.0029721465 0.0022525562 0.0057221507
0.9874708 0.003661307 0.0048492067 0.0040186574

MOTIF pos_core_16
letter-probability matrix: alength= 4 w= 16 nsites= 100
0.17405045 0.12708826 0.11016002 0.58870125
0.28171986 0.13970117 0.45579153 0.12278743
0.27149642 0.13092215 0.4274667 0.17011477
0.10895455 0.08981868 0.6429116 0.1583152
0.010552374 0.06443112 0.008262444 0.91675407
0.98372525 0.008302046 0.0044063944 0.003566257
0.9949344 0.0024657547 0.001187729 0.0014121515
0.97012335 0.007394201 0.0083588315 0.014123706
0.004743873 0.0401233 0.008457256 0.9466756
0.9955317 0.00082842336 0.0027457655 0.0008940469
0.008221525 0.006748938 0.007568204 0.9774613
0.0014572719 0.0018234948 0.001775919 0.9949433
0.22935095 0.06152223 0.33396825 0.37515855
0.93956614 0.010870725 0.038626183 0.010936985
0.016250553 0.94480616 0.016363963 0.02257932
0.1539142 0.31969473 0.15139575 0.3749953

MOTIF pos_core_21
letter-probability matrix: alength= 4 w= 14 nsites= 100
0.4482465 0.20987359 0.19085008 0.15102981
0.19648725 0.19792683 0.4485148 0.15707113
0.37756616 0.16022076 0.31256068 0.14965245
0.0522985 0.052617528 0.8427693 0.05231465
0.17410126 0.20415692 0.28381127 0.3379305
0.100409895 0.19919217 0.12108208 0.57931584
0.019250007 0.9410296 0.021411102 0.018309245
0.98985845 0.0020966704 0.0049107363 0.0031341582
0.97513944 0.008457946 0.010041032 0.006361583
0.007185264 0.0061259368 0.98217195 0.004516901
0.0012275928 0.0009600109 0.99608386 0.0017284969
0.023271887 0.024663234 0.018116271 0.93394864
0.0037345996 0.9831298 0.0052040555 0.007931514
0.8231561 0.04907273 0.088783346 0.038987797

MOTIF pos_core_22
letter-probability matrix: alength= 4 w= 12 nsites= 100
0.15002903 0.19716169 0.49858132 0.15422794
0.20278077 0.16595334 0.5521984 0.079067506
0.0037438986 0.0047116936 0.0036343008 0.98791015
0.0038650688 0.0045303367 0.012616263 0.9789883
0.8810043 0.00955444 0.09260082 0.016840475
0.031682365 0.68745035 0.035274364 0.24559292
0.012413612 0.0055320105 0.9772563 0.0047981096
0.009393497 0.037624653 0.004240187 0.9487417
0.98666763 0.008130946 0.0031455024 0.0020558753
0.99617577 0.0012875787 0.0014302114 0.001106483
0.08451716 0.5395513 0.17237918 0.20355241
0.08595402 0.6951153 0.101750165 0.11718039

MOTIF pos_core_23b
letter-probability matrix: alength= 4 w= 9 nsites= 100
0.06217687 0.7161003 0.10874109 0.112981774
0.06369643 0.7293516 0.10316513 0.103786856
0.18864253 0.0969781 0.12514648 0.58923286
0.023234379 0.027586607 0.025802271 0.92337674
0.0011055195 0.0016803086 0.0010966973 0.9961175
0.01025656 0.005731306 0.980336 0.0036761125
0.018282808 0.011393676 0.006325125 0.9639984
0.11544264 0.112009905 0.3671631 0.40538433
0.10108936 0.30500284 0.087063946 0.50684386

MOTIF pos_core_26
letter-probability matrix: alength= 4 w= 10 nsites= 100
0.37875023 0.2524608 0.26159373 0.10719528
0.03723438 0.04684496 0.034572665 0.881348
0.0054432233 0.9849555 0.004833947 0.0047673346
0.4715066 0.09280047 0.33165026 0.104042634
0.00095861184 0.99609214 0.0012522571 0.0016969665
0.0017992284 0.001288816 0.99598503 0.0009268906
0.11238127 0.1635169 0.068935655 0.6551662
0.0055022817 0.0060078264 0.9815391 0.006950721
0.9390138 0.017135818 0.025385741 0.01846458
0.10160371 0.33362088 0.17550157 0.38927385

MOTIF pos_core_27b
letter-probability matrix: alength= 4 w= 7 nsites= 100
0.008930705 0.0047842385 0.9809724 0.00531258
0.0022499475 0.013384568 0.0015181557 0.98284733
0.99566156 0.0025172788 0.001055825 0.0007654614
0.99518627 0.0026654592 0.0010498507 0.0010984492
0.95408636 0.010802367 0.018859323 0.016251866
0.0029363553 0.96535814 0.004903136 0.02680235
0.9737269 0.007125256 0.011173654 0.007974188

MOTIF pos_core_30
letter-probability matrix: alength= 4 w= 12 nsites= 100
0.46826458 0.17179239 0.20462447 0.15531851
0.018578393 0.017634591 0.9480214 0.015765699
0.7338242 0.064923085 0.09734839 0.10390438
0.03867621 0.02894882 0.032426137 0.8999489
0.0008038029 0.9958871 0.0012972085 0.0020117701
0.9960582 0.0009854559 0.0018218327 0.001134539
0.9916415 0.0022283725 0.0035143315 0.0026157186
0.97552425 0.0076013613 0.009350869 0.0075234715
0.0052790577 0.0060352213 0.98456347 0.004122235
0.17063299 0.1471736 0.51972485 0.16246857
0.16342089 0.24870533 0.31831276 0.269561
0.10701995 0.6242544 0.11921174 0.14951392

MOTIF pos_core_31
letter-probability matrix: alength= 4 w= 10 nsites= 100
0.73727494 0.0743956 0.11366854 0.07466101
0.017507013 0.91422033 0.032366194 0.035906505
0.028756753 0.015060974 0.020949233 0.935233
0.006716262 0.005022585 0.006545207 0.981716
0.003962563 0.9890837 0.0035102833 0.0034435373
0.0011928742 0.9961882 0.0013898573 0.0012290528
0.055914365 0.11780155 0.3076706 0.5186135
0.10829734 0.28764668 0.46321312 0.14084291
0.17431608 0.23373519 0.17371382 0.41823488
0.17287739 0.20024747 0.15783796 0.46903723

MOTIF pos_core_32b
letter-probability matrix: alength= 4 w= 10 nsites= 100
0.25461814 0.14753139 0.12020085 0.47764957
0.29669812 0.09774903 0.5277308 0.07782202
0.6840216 0.1009836 0.11173443 0.10326044
0.63195086 0.06241314 0.19628863 0.109347396
0.001884017 0.9878028 0.0023513408 0.007961861
0.996097 0.001678534 0.0012650492 0.0009593523
0.99147487 0.003575745 0.002607856 0.0023416027
0.98078716 0.004706923 0.0072322083 0.0072736754
0.020262832 0.87317264 0.041593 0.064971544
0.93334186 0.021686893 0.028599247 0.016371889

MOTIF pos_core_33
letter-probability matrix: alength= 4 w= 11 nsites= 100
0.12457308 0.06912253 0.72863823 0.07766613
0.1602027 0.6550117 0.0934468 0.09133881
0.09306046 0.0648685 0.68106395 0.1610071
0.07260999 0.77601665 0.072266 0.079107314
0.121893376 0.048705176 0.76283485 0.06656664
0.013257212 0.9382223 0.017518582 0.031001918
0.001566153 0.0010669695 0.99614763 0.0012192584
0.002012467 0.99358726 0.0016512532 0.0027490144
0.0054045254 0.004037403 0.986075 0.0044830544
0.0998678 0.69080955 0.07416753 0.13515513
0.10993971 0.11684404 0.66373485 0.10948139

MOTIF pos_core_34
letter-probability matrix: alength= 4 w= 18 nsites= 100
0.48937804 0.16320428 0.17542914 0.17198853
0.48581803 0.15470074 0.1935097 0.16597153
0.2587028 0.42004105 0.21819401 0.1030621
0.026386015 0.9398073 0.021627035 0.012179721
0.0034338566 0.005082067 0.98766893 0.0038150616
0.0029983788 0.0026277215 0.9917481 0.0026257976
0.9950765 0.0016230394 0.0017129662 0.0015875568
0.99264824 0.0014952276 0.0018764061 0.003980137
0.90247023 0.031401616 0.04182188 0.024306282
0.16642609 0.41164646 0.22505072 0.1968767
0.056830067 0.7983315 0.0614692 0.083369285
0.0017935598 0.0012058215 0.9960588 0.00094181724
0.92093194 0.026708288 0.029727733 0.022632059
0.96232164 0.013092604 0.010321448 0.01426417
0.95055836 0.017064072 0.015408924 0.016968682
0.0614243 0.6701676 0.20984408 0.05856397
0.12029012 0.25774026 0.13734102 0.48462856
0.32395482 0.14335857 0.39803195 0.1346547

MOTIF pos_core_39
letter-probability matrix: alength= 4 w= 12 nsites= 100
0.16103019 0.21175674 0.20009118 0.42712194
0.0048968415 0.005703658 0.98514855 0.004250976
0.053841222 0.045921452 0.78918004 0.11105725
0.9258569 0.023480574 0.025736108 0.024926404
0.8731243 0.043522626 0.039333586 0.044019554
0.5753467 0.0775065 0.07992967 0.26721713
0.06153038 0.0428962 0.036159974 0.8594134
0.014065132 0.0115712015 0.012711817 0.9616518
0.006246099 0.005859581 0.005118038 0.9827763
0.0065031787 0.9864184 0.0035417038 0.003536641
0.0010970038 0.99615884 0.0015306879 0.001213395
0.48974752 0.14572906 0.25313175 0.111391656

MOTIF pos_core_44
letter-probability matrix: alength= 4 w= 12 nsites= 100
0.108613275 0.094612405 0.6285591 0.16821522
0.19726983 0.54137444 0.13866888 0.12268687
0.03424452 0.9118052 0.0342554 0.019694757
0.005404559 0.003981784 0.98219126 0.008422385
0.015296945 0.96463335 0.008967864 0.011101839
0.0013464176 0.99619246 0.0012597598 0.0012013601
0.9863732 0.004254047 0.0057872524 0.0035854261
0.001684374 0.0018133993 0.0015470134 0.99495524
0.15488566 0.5002993 0.15300536 0.19180976
0.045149878 0.027888238 0.032623768 0.89433813
0.019845394 0.033679657 0.020739894 0.925735
0.1692198 0.15923232 0.50300574 0.16854209

MOTIF pos_core_46
letter-probability matrix: alength= 4 w= 14 nsites= 100
0.17749749 0.15507284 0.49949172 0.16793798
0.30166686 0.22626114 0.3113278 0.16074422
0.09500752 0.6674628 0.12794755 0.109582074
0.11220833 0.32703352 0.17529996 0.3854582
0.10932248 0.27593458 0.5866719 0.028071053
0.003017608 0.99245036 0.0025770029 0.001955024
0.0027776018 0.0012113863 0.9936953 0.0023156728
0.0011200099 0.9961747 0.0012509208 0.0014543389
0.32130134 0.6186595 0.033437237 0.026601892
0.028982555 0.09892306 0.036733378 0.83536094
0.06174186 0.04189989 0.8634882 0.032870114
0.014891138 0.94606096 0.012335702 0.026712231
0.05203027 0.09555454 0.76254934 0.08986586
0.06840011 0.6905692 0.09828658 0.14274411

MOTIF pos_core_51b
letter-probability matrix: alength= 4 w= 10 nsites= 100
0.6052561 0.10510636 0.2176261 0.07201149
0.041793697 0.15410958 0.08444101 0.71965575
0.98194855 0.007828429 0.00582871 0.0043942477
0.03164713 0.025314914 0.024465451 0.9185725
0.0013823808 0.002182635 0.9931486 0.0032863854
0.02301807 0.95481455 0.009625119 0.01254234
0.109138645 0.05428503 0.045630954 0.79094535
0.976789 0.0075930697 0.00969695 0.005920949
0.99584794 0.001572585 0.0018970452 0.0006823367
0.038914908 0.18170722 0.31012937 0.46924853

MOTIF pos_core_57b
letter-probability matrix: alength= 4 w= 12 nsites= 100
0.16466296 0.112373725 0.5405273 0.18243603
0.010144853 0.96345586 0.010473545 0.015925739
0.0021512855 0.007120418 0.004376704 0.9863516
0.99387604 0.0015594471 0.0020677394 0.0024968018
0.11938184 0.05072834 0.045691606 0.78419816
0.25426662 0.043474626 0.05757848 0.64468026
0.5299475 0.0977388 0.058436204 0.3138775
0.94037104 0.012516135 0.015020688 0.03209202
0.0014273445 0.0014014862 0.0010185223 0.9961526
0.9806497 0.0053778077 0.011089957 0.0028825356
0.02155501 0.013489874 0.9520031 0.012952057
0.14022776 0.6695926 0.095476605 0.09470309

MOTIF neg_core_0
letter-probability matrix: alength= 4 w= 10 nsites= 100
0.22131267 0.4346475 0.12998493 0.21405491
0.30852643 0.28538677 0.11843044 0.2876564
0.19202177 0.24589434 0.30749145 0.25459236
0.36636448 0.102234796 0.13085277 0.400548
0.004070597 0.0025918346 0.9901494 0.0031880748
0.99415994 0.0019568868 0.0020502182 0.0018329474
0.0014595657 0.0013260519 0.001052732 0.9961617
0.010407034 0.006587373 0.009019843 0.97398573
0.1382535 0.18597871 0.19513977 0.48062804
0.3375276 0.2178901 0.20401049 0.2405718

MOTIF neg_core_5
letter-probability matrix: alength= 4 w= 11 nsites= 100
0.20647885 0.21032862 0.22029686 0.3628956
0.64494646 0.09864594 0.12040697 0.13600054
0.13391477 0.6825644 0.07426748 0.10925338
0.97904223 0.0074928263 0.0058584902 0.0076064565
0.011561807 0.012518921 0.96528983 0.010629374
0.006710817 0.007082491 0.9800846 0.006122063
0.001395003 0.0013868061 0.0010532084 0.99616504
0.028014038 0.011403819 0.94467753 0.015904678
0.1570082 0.20513453 0.1196332 0.51822406
0.2879343 0.1611573 0.374847 0.1760614
0.44619107 0.21101202 0.14408958 0.19870733

MOTIF neg_core_6
letter-probability matrix: alength= 4 w= 10 nsites= 100
0.08942345 0.76296115 0.08711561 0.06049988
0.0830795 0.7386743 0.058359995 0.11988617
0.006561341 0.0034126656 0.0072841 0.9827419
0.0046821157 0.002852532 0.989253 0.0032123413
0.0014389225 0.0011261707 0.99617755 0.001257416
0.015184319 0.8665877 0.010525396 0.107702576
0.9937448 0.0017270258 0.0025068454 0.0020213288
0.05528609 0.7695993 0.049760364 0.12535422
0.13229133 0.6472725 0.092757136 0.12767902
0.2131249 0.23983076 0.17462055 0.37242374

MOTIF streme_1
letter-probability matrix: alength= 4 w= 13 nsites= 100
0.65934277 0.05562047 0.14862372 0.13641301
0.301757 0.30395383 0.18330325 0.21098596
0.10880358 0.60481477 0.10585493 0.18052666
0.077333905 0.7763427 0.047317687 0.09900564
0.14466675 0.13900168 0.4739317 0.24239986
0.0024837193 0.00092170946 0.0008980784 0.9956965
0.0022335716 0.9923137 0.0025143 0.0029383276
0.02436304 0.026836155 0.8957319 0.053068917
0.97353154 0.0054967036 0.0091102915 0.011861463
0.60999274 0.0847427 0.18113643 0.124128096
0.12123869 0.1026756 0.66159064 0.114495076
0.4853594 0.1436117 0.18617982 0.18484916
0.28003588 0.11632246 0.18319169 0.42045

MOTIF streme_2
letter-probability matrix: alength= 4 w= 11 nsites= 100
0.55500627 0.11693044 0.13414098 0.19392222
0.5626846 0.07291685 0.14908041 0.21531808
0.40451723 0.20813233 0.16493738 0.22241308
0.011798373 0.0075626746 0.97118187 0.009457054
0.9779549 0.004471908 0.009728917 0.00784419
0.0012527746 0.0014718835 0.0011061857 0.99616915
0.040588174 0.028644836 0.89297897 0.037788074
0.061256796 0.7860406 0.079122335 0.07358029
0.106997766 0.1596274 0.06552356 0.66785127
0.40856084 0.26951185 0.13496117 0.1869661
0.32518893 0.17250574 0.24257809 0.25972724

MOTIF streme_3
letter-probability matrix: alength= 4 w= 10 nsites= 100
0.09456632 0.70929873 0.07636977 0.11976516
0.9779026 0.0052758874 0.0075321435 0.009289323
0.1404783 0.2903089 0.48112592 0.08808693
0.084407054 0.7049119 0.13331926 0.07736188
0.0013604835 0.0022823557 0.0011213734 0.99523586
0.0048341216 0.003137381 0.98796797 0.0040606107
0.0022942682 0.0020194084 0.0016596651 0.99402666
0.007854589 0.96948177 0.008731938 0.013931673
0.8776236 0.03703934 0.03812121 0.04721576
0.94621503 0.012902666 0.01751546 0.023366863

MOTIF streme_4
letter-probability matrix: alength= 4 w= 10 nsites= 100
0.27050126 0.1464786 0.20029129 0.38272884
0.11872582 0.062019594 0.18903537 0.63021916
0.011748171 0.007736609 0.97077 0.009745207
0.0040338514 0.002127119 0.9919259 0.001913116
0.0010734556 0.0018967098 0.0010003297 0.9960295
0.9960295 0.0010003297 0.0018967098 0.0010734551
0.001913116 0.9919259 0.002127119 0.0040338514
0.009745207 0.97077 0.007736609 0.011748166
0.6302192 0.18903539 0.062019594 0.11872583
0.38272884 0.20029129 0.1464786 0.27050126

MOTIF streme_5
letter-probability matrix: alength= 4 w= 10 nsites= 100
0.19747405 0.078936234 0.07432188 0.64926785
0.16309533 0.23241328 0.072963566 0.5315278
0.11716555 0.6677018 0.08649356 0.12863912
0.0031156053 0.0009733278 0.0006700297 0.99524105
0.02643124 0.0399616 0.006936386 0.92667073
0.055430055 0.17185 0.72906303 0.043656897
0.97203875 0.003426894 0.011308105 0.013226194
0.9889563 0.0033514316 0.0027380614 0.0049542524
0.05007354 0.025153922 0.8829504 0.041822195
0.65327996 0.05345966 0.14651528 0.14674515
