# Supplementary material for: Machine-guided design of cell-type-targeting cis-regulatory elements
Source: Nature. 2024 Oct 23;634(8036):1211–20. doi: 10.1038/s41586-024-08070-z (PMC11525185; doi:10.1038/s41586-024-08070-z)
Supplement: Supplementary file 10 — Enformer feature indices. Indices of Enformer features used to approximate transcriptional activation in the specified tissues. [file 41586_2024_8070_MOESM10_ESM.xlsx]

## Sheet: Sheet1
tissue	selected_indices
heart	5360,5391,6668,6677,6705,6707,6709,6713,6716,6721,5331,5636,6759,6767,6792,6798,6804,6808,6815
intestine	6093,5382,6206,6223,6657,6664,6667,6682,6702,6711,6227,5334,5627,6628,6738,6740,6743,6755,6761,6766,6770,6783,6788
kidney	5362,5916,5854,6266,6054,6666,6686,6690,6693,6719,5333,5637,6754,6762,6799,6802,6809
limbs	6341,5376,5328,5332,6359,6276,6361,5381,5830,6421,6659,6671,6676,6678,6680,6699,6700,5384
liver	6227,5367,5335,5336,5337,5648,5873,6130,6317,5638,5406,5407,5408,5409,5410,5411,5412,5413,6601,6642,6651,6654,6661,6674,6742,6744,6747,6756,6758,6763,6794,6814
lung	5363,6352,5390,6114,6358,5915,6653,6665,6684,6685,6691,6712,5338,6609,6750,6752,6760,6772,6807,6813,6818
neuron	5317,5318,5355,5437,5449,5633,6608,6613,6616,6622,6627
pancreas	6619,6662,6679,6695,6704,6732,6737,6746,6775,6777,6778,6781
spleen	5350,5640,6600,6703,6725,6741,6753,6757
stomach	5404,6047,6022,6376,6172,6670,6683,6692,6698,6714,6635,6745,6773,6789,6805
