# Supplementary material for: Machine-guided design of cell-type-targeting cis-regulatory elements
Source: Nature. 2024 Oct 23;634(8036):1211–20. doi: 10.1038/s41586-024-08070-z (PMC11525185; doi:10.1038/s41586-024-08070-z)
Supplement: Supplementary file 11 — Malinois final hyperparameters. Hyperparameters used to train the finalized Malinois model. [file 41586_2024_8070_MOESM11_ESM.xlsx]

## Sheet: Sheet1
module	hyperparameter	value	tuned
Data		MPRA_DataModule
	batch_size	1076	Yes
	duplication_cutoff	0.5	Yes
	std_multiple_cut	6	No
	up_cutoff_move	3	No
	use_reverse_complements	TRUE	Yes
Model		BassetBranched
	conv1_channels	300	No
	conv1_kernel_size	19	No
	conv2_channels	200	No
	conv2_kernel_size	11	No
	conv3_channels	200	No
	conv3_kernel_size	7	No
	criterion_reduction	mean	Yes
	n_linear_layers	1	Yes
	linear_channels	1000	No
	linear_activation	ReLU	Yes
	linear_dropout_p	0.116255	Yes
	n_branched_layers	3	Yes
	branched_channels	140	Yes
	branched_activation	ReLU	Yes
	branched_dropout_p	0.575707	Yes
	loss_criterion	L1KLmixed	Yes
	beta	5	Yes
	use_batch_norm	TRUE	No
Graph		CNNTransferLearning
	optimizer	Adam	No
	lr	0.00326587	Yes
	weight_decay	0.000343821	Yes
	amsgrad	TRUE	Yes
	beta1	0.866106	Yes
	beta2	0.879223	Yes
	scheduler	CosineAnnealingWarmRestarts	No
	T_0	4096	Yes
	T_mult	1	No
	eta_min	0	No
	last_epoch	-1	No
	scheduler_interval	step	No
