# Supplementary material for: Machine-guided design of cell-type-targeting cis-regulatory elements
Source: Nature. 2024 Oct 23;634(8036):1211–20. doi: 10.1038/s41586-024-08070-z (PMC11525185; doi:10.1038/s41586-024-08070-z)
Supplement: Supplementary file 12 — MPRA saturation mutagenesis. Results of empirical saturation mutagenesis MPRA. [file 41586_2024_8070_MOESM12_ESM.txt]

ID	sat_mut	log2FoldChange	lfcSE	celltype
20211212_75659__621411__391::fsp__sknsh__0	m0	5.07107092059308	0.164523045444015	sknsh
20211212_75659__621411__391::fsp__sknsh__0:mA107C	mA107C	3.801058599164	0.0520603716914037	sknsh
20211212_75659__621411__391::fsp__sknsh__0:mA107G	mA107G	3.82134404199888	0.0562732821308731	sknsh
20211212_75659__621411__391::fsp__sknsh__0:mA107T	mA107T	4.19840508102824	0.0483613886935597	sknsh
20211212_75659__621411__391::fsp__sknsh__0:mA110C	mA110C	5.40664417921303	0.0475469224089664	sknsh
20211212_75659__621411__391::fsp__sknsh__0:mA110G	mA110G	4.83917942966739	0.0504833906368305	sknsh
20211212_75659__621411__391::fsp__sknsh__0:mA110T	mA110T	5.53124589495177	0.0469171419105875	sknsh
20211212_75659__621411__391::fsp__sknsh__0:mA111C	mA111C	4.46474085212668	0.0525464060833027	sknsh
20211212_75659__621411__391::fsp__sknsh__0:mA111G	mA111G	3.5665445722624	0.0538588309474435	sknsh
20211212_75659__621411__391::fsp__sknsh__0:mA111T	mA111T	3.50387810268185	0.0496113652817878	sknsh
20211212_75659__621411__391::fsp__sknsh__0:mA112C	mA112C	3.76278078631954	0.0468790044705994	sknsh
20211212_75659__621411__391::fsp__sknsh__0:mA112G	mA112G	3.73884496556408	0.0617460783914234	sknsh
20211212_75659__621411__391::fsp__sknsh__0:mA112T	mA112T	4.09876352590657	0.0556627174369397	sknsh
20211212_75659__621411__391::fsp__sknsh__0:mA113C	mA113C	5.97988418729793	0.0502918393648403	sknsh
20211212_75659__621411__391::fsp__sknsh__0:mA113G	mA113G	6.4089827150716	0.0464868879368591	sknsh
20211212_75659__621411__391::fsp__sknsh__0:mA113T	mA113T	3.57392512840617	0.0570589778875115	sknsh
20211212_75659__621411__391::fsp__sknsh__0:mA117C	mA117C	1.76096183534642	0.0818952391292115	sknsh
20211212_75659__621411__391::fsp__sknsh__0:mA117G	mA117G	1.55061250709506	0.0728367172383902	sknsh
20211212_75659__621411__391::fsp__sknsh__0:mA117T	mA117T	1.30743710956998	0.0867281152903309	sknsh
20211212_75659__621411__391::fsp__sknsh__0:mA118C	mA118C	1.45519855185425	0.0652865988720736	sknsh
20211212_75659__621411__391::fsp__sknsh__0:mA118G	mA118G	1.58768767844127	0.0800385297954047	sknsh
20211212_75659__621411__391::fsp__sknsh__0:mA118T	mA118T	3.94384182550238	0.0467220410078994	sknsh
20211212_75659__621411__391::fsp__sknsh__0:mA120C	mA120C	5.59108356108882	0.0470400706706303	sknsh
20211212_75659__621411__391::fsp__sknsh__0:mA120G	mA120G	4.89612762786739	0.0501029681521106	sknsh
20211212_75659__621411__391::fsp__sknsh__0:mA120T	mA120T	6.16646759167995	0.0466152094543011	sknsh
20211212_75659__621411__391::fsp__sknsh__0:mA129C	mA129C	5.68196089575656	0.0488047075752037	sknsh
20211212_75659__621411__391::fsp__sknsh__0:mA129G	mA129G	6.16144578625841	0.0507810423031107	sknsh
20211212_75659__621411__391::fsp__sknsh__0:mA129T	mA129T	5.60602498134729	0.0540093934314362	sknsh
20211212_75659__621411__391::fsp__sknsh__0:mA12C	mA12C	5.35487844003228	0.0532576465250709	sknsh
20211212_75659__621411__391::fsp__sknsh__0:mA12G	mA12G	5.06752085667008	0.0517767821545154	sknsh
20211212_75659__621411__391::fsp__sknsh__0:mA12T	mA12T	5.62908829297261	0.0568209160691533	sknsh
20211212_75659__621411__391::fsp__sknsh__0:mA130C	mA130C	4.63003132915283	0.0593217079600561	sknsh
20211212_75659__621411__391::fsp__sknsh__0:mA130G	mA130G	4.93202202615126	0.0488480133520851	sknsh
20211212_75659__621411__391::fsp__sknsh__0:mA130T	mA130T	4.99350300395921	0.0477940889442532	sknsh
20211212_75659__621411__391::fsp__sknsh__0:mA133C	mA133C	5.34817404234338	0.0501947945147594	sknsh
20211212_75659__621411__391::fsp__sknsh__0:mA133G	mA133G	5.43855484790423	0.053890283987613	sknsh
20211212_75659__621411__391::fsp__sknsh__0:mA133T	mA133T	5.21487396368199	0.0475913455431559	sknsh
20211212_75659__621411__391::fsp__sknsh__0:mA13C	mA13C	5.05104532403288	0.0533746842214321	sknsh
20211212_75659__621411__391::fsp__sknsh__0:mA13G	mA13G	5.00798391632116	0.0501045204845232	sknsh
20211212_75659__621411__391::fsp__sknsh__0:mA13T	mA13T	5.00417256301121	0.0434320979748922	sknsh
20211212_75659__621411__391::fsp__sknsh__0:mA144C	mA144C	4.82567532299199	0.0524485654198678	sknsh
20211212_75659__621411__391::fsp__sknsh__0:mA144G	mA144G	5.05962260284389	0.0498640477843555	sknsh
20211212_75659__621411__391::fsp__sknsh__0:mA144T	mA144T	4.81624098620586	0.0479287603058945	sknsh
20211212_75659__621411__391::fsp__sknsh__0:mA150C	mA150C	5.62481119842143	0.0459270045732486	sknsh
20211212_75659__621411__391::fsp__sknsh__0:mA150G	mA150G	7.00689488134247	0.0459495707875729	sknsh
20211212_75659__621411__391::fsp__sknsh__0:mA150T	mA150T	5.66053967751506	0.0485741998409541	sknsh
20211212_75659__621411__391::fsp__sknsh__0:mA153C	mA153C	5.49126858653862	0.0498346785292905	sknsh
20211212_75659__621411__391::fsp__sknsh__0:mA153G	mA153G	5.28883412594214	0.047524183002022	sknsh
20211212_75659__621411__391::fsp__sknsh__0:mA153T	mA153T	5.43240977781144	0.0458972945835646	sknsh
20211212_75659__621411__391::fsp__sknsh__0:mA154C	mA154C	5.41075215707474	0.0500297768444991	sknsh
20211212_75659__621411__391::fsp__sknsh__0:mA154G	mA154G	5.23054272262309	0.155715415984433	sknsh
20211212_75659__621411__391::fsp__sknsh__0:mA154T	mA154T	5.20846394843278	0.402797423215557	sknsh
20211212_75659__621411__391::fsp__sknsh__0:mA158C	mA158C	4.99664731306556	0.0524828516566932	sknsh
20211212_75659__621411__391::fsp__sknsh__0:mA158G	mA158G	4.99335654454356	0.0459398674228742	sknsh
20211212_75659__621411__391::fsp__sknsh__0:mA158T	mA158T	5.02573059072124	0.0467824664690654	sknsh
20211212_75659__621411__391::fsp__sknsh__0:mA160C	mA160C	5.21740663969416	0.0695372488716829	sknsh
20211212_75659__621411__391::fsp__sknsh__0:mA160G	mA160G	4.84077457150599	0.0536966827976757	sknsh
20211212_75659__621411__391::fsp__sknsh__0:mA160T	mA160T	4.81035877492573	0.0508882827368436	sknsh
20211212_75659__621411__391::fsp__sknsh__0:mA163C	mA163C	5.29919964128491	0.0497118984550093	sknsh
20211212_75659__621411__391::fsp__sknsh__0:mA163G	mA163G	5.13991294481084	0.0501870905932576	sknsh
20211212_75659__621411__391::fsp__sknsh__0:mA163T	mA163T	4.98523179128724	0.0466491305457333	sknsh
20211212_75659__621411__391::fsp__sknsh__0:mA164C	mA164C	5.057745436254	0.0480261580902422	sknsh
20211212_75659__621411__391::fsp__sknsh__0:mA164G	mA164G	5.08018937790418	0.045708543178639	sknsh
20211212_75659__621411__391::fsp__sknsh__0:mA164T	mA164T	4.90212944329939	0.0548082689047694	sknsh
20211212_75659__621411__391::fsp__sknsh__0:mA168C	mA168C	5.13141348568303	0.046031648481753	sknsh
20211212_75659__621411__391::fsp__sknsh__0:mA168G	mA168G	5.02234337938859	0.0458987413789982	sknsh
20211212_75659__621411__391::fsp__sknsh__0:mA168T	mA168T	4.8469289631332	0.0482331785981102	sknsh
20211212_75659__621411__391::fsp__sknsh__0:mA180C	mA180C	5.09410615500934	0.0519064336015512	sknsh
20211212_75659__621411__391::fsp__sknsh__0:mA180G	mA180G	4.55056839126877	0.0526773253028917	sknsh
20211212_75659__621411__391::fsp__sknsh__0:mA180T	mA180T	5.04045640442452	0.0506225422761249	sknsh
20211212_75659__621411__391::fsp__sknsh__0:mA181C	mA181C	5.13717080461966	0.0514110190482	sknsh
20211212_75659__621411__391::fsp__sknsh__0:mA181G	mA181G	5.06339502877544	0.0496327073819125	sknsh
20211212_75659__621411__391::fsp__sknsh__0:mA181T	mA181T	5.67080346483568	0.0445838287945509	sknsh
20211212_75659__621411__391::fsp__sknsh__0:mA188C	mA188C	5.09993629358109	0.0434185488506438	sknsh
20211212_75659__621411__391::fsp__sknsh__0:mA188G	mA188G	5.02622705082838	0.0464009770259709	sknsh
20211212_75659__621411__391::fsp__sknsh__0:mA188T	mA188T	5.04544311286448	0.0490782449818402	sknsh
20211212_75659__621411__391::fsp__sknsh__0:mA191C	mA191C	5.09667182589692	0.0461817581813857	sknsh
20211212_75659__621411__391::fsp__sknsh__0:mA191G	mA191G	5.14203373286635	0.0521228741288076	sknsh
20211212_75659__621411__391::fsp__sknsh__0:mA191T	mA191T	4.9687120291421	0.0465155103043987	sknsh
20211212_75659__621411__391::fsp__sknsh__0:mA192C	mA192C	5.16963745623272	0.0520442451367375	sknsh
20211212_75659__621411__391::fsp__sknsh__0:mA192G	mA192G	5.03456869724466	0.0556346693144365	sknsh
20211212_75659__621411__391::fsp__sknsh__0:mA192T	mA192T	5.06126393395672	0.0495707627450224	sknsh
20211212_75659__621411__391::fsp__sknsh__0:mA193C	mA193C	4.97511938800413	0.0487810211455335	sknsh
20211212_75659__621411__391::fsp__sknsh__0:mA193G	mA193G	5.11739514826863	0.0496160984061106	sknsh
20211212_75659__621411__391::fsp__sknsh__0:mA193T	mA193T	4.90856488260879	0.0462649913678268	sknsh
20211212_75659__621411__391::fsp__sknsh__0:mA194C	mA194C	4.71150256972595	0.365001175674404	sknsh
20211212_75659__621411__391::fsp__sknsh__0:mA194G	mA194G	5.13298293685897	0.0508303217355692	sknsh
20211212_75659__621411__391::fsp__sknsh__0:mA194T	mA194T	5.13692650304811	0.166214869529842	sknsh
20211212_75659__621411__391::fsp__sknsh__0:mA197C	mA197C	4.99243507740526	0.0513097131963623	sknsh
20211212_75659__621411__391::fsp__sknsh__0:mA197G	mA197G	4.97622077414286	0.289628518297089	sknsh
20211212_75659__621411__391::fsp__sknsh__0:mA197T	mA197T	4.91093189746198	0.0476254402730834	sknsh
20211212_75659__621411__391::fsp__sknsh__0:mA198C	mA198C	4.14020463263835	0.208237487642033	sknsh
20211212_75659__621411__391::fsp__sknsh__0:mA198G	mA198G	5.08409889145407	0.223743420533247	sknsh
20211212_75659__621411__391::fsp__sknsh__0:mA198T	mA198T	2.2346244426682	3.16073910377719	sknsh
20211212_75659__621411__391::fsp__sknsh__0:mA199C	mA199C	4.81592089585041	0.191261954334667	sknsh
20211212_75659__621411__391::fsp__sknsh__0:mA199G	mA199G	5.19691763477974	0.198615585849654	sknsh
20211212_75659__621411__391::fsp__sknsh__0:mA199T	mA199T	5.69825462191543	0.418498923993763	sknsh
20211212_75659__621411__391::fsp__sknsh__0:mA20C	mA20C	5.1463902271741	0.0538090321297623	sknsh
20211212_75659__621411__391::fsp__sknsh__0:mA20G	mA20G	4.59569465663231	0.0480505465683936	sknsh
20211212_75659__621411__391::fsp__sknsh__0:mA20T	mA20T	4.71290875947794	0.0473635192303089	sknsh
20211212_75659__621411__391::fsp__sknsh__0:mA23C	mA23C	4.79933422159642	0.047968552152129	sknsh
20211212_75659__621411__391::fsp__sknsh__0:mA23G	mA23G	4.73375717390259	0.0512477885866216	sknsh
20211212_75659__621411__391::fsp__sknsh__0:mA23T	mA23T	4.71755204284323	0.05128658482583	sknsh
20211212_75659__621411__391::fsp__sknsh__0:mA24C	mA24C	4.6793522644093	0.0534485965518673	sknsh
20211212_75659__621411__391::fsp__sknsh__0:mA24G	mA24G	4.80656581108778	0.0543220379165383	sknsh
20211212_75659__621411__391::fsp__sknsh__0:mA24T	mA24T	4.66436668284009	0.051864749628276	sknsh
20211212_75659__621411__391::fsp__sknsh__0:mA29C	mA29C	5.70231531466214	0.0530272631178258	sknsh
20211212_75659__621411__391::fsp__sknsh__0:mA29G	mA29G	4.94661201283593	0.0501493199366009	sknsh
20211212_75659__621411__391::fsp__sknsh__0:mA29T	mA29T	4.87940821233159	0.0523764748395751	sknsh
20211212_75659__621411__391::fsp__sknsh__0:mA37C	mA37C	5.12115045369076	0.0520310632024048	sknsh
20211212_75659__621411__391::fsp__sknsh__0:mA37G	mA37G	4.99928984048567	0.0495004132483109	sknsh
20211212_75659__621411__391::fsp__sknsh__0:mA37T	mA37T	5.14312615988844	0.0489392288899808	sknsh
20211212_75659__621411__391::fsp__sknsh__0:mA38C	mA38C	4.90641207222108	0.0542717348851846	sknsh
20211212_75659__621411__391::fsp__sknsh__0:mA38G	mA38G	5.18796440106188	0.0468524259897378	sknsh
20211212_75659__621411__391::fsp__sknsh__0:mA38T	mA38T	4.66084209586795	0.054397038543533	sknsh
20211212_75659__621411__391::fsp__sknsh__0:mA41C	mA41C	5.31275687803266	0.0499548061265128	sknsh
20211212_75659__621411__391::fsp__sknsh__0:mA41G	mA41G	5.10358763777212	0.0538859824044978	sknsh
20211212_75659__621411__391::fsp__sknsh__0:mA41T	mA41T	5.26159284652129	0.0559282951701103	sknsh
20211212_75659__621411__391::fsp__sknsh__0:mA42C	mA42C	5.27442896757285	0.0509399200519177	sknsh
20211212_75659__621411__391::fsp__sknsh__0:mA42G	mA42G	5.16968404725622	0.0508617727146588	sknsh
20211212_75659__621411__391::fsp__sknsh__0:mA42T	mA42T	5.23790324410886	0.0470135509090551	sknsh
20211212_75659__621411__391::fsp__sknsh__0:mA44C	mA44C	5.12225901632935	0.0499038881432448	sknsh
20211212_75659__621411__391::fsp__sknsh__0:mA44G	mA44G	4.92477925978993	0.172985177910742	sknsh
20211212_75659__621411__391::fsp__sknsh__0:mA44T	mA44T	4.95240670765731	0.0499093625783054	sknsh
20211212_75659__621411__391::fsp__sknsh__0:mA45C	mA45C	4.89712353397319	0.0523698332667359	sknsh
20211212_75659__621411__391::fsp__sknsh__0:mA45G	mA45G	5.50792907739365	0.046431231585687	sknsh
20211212_75659__621411__391::fsp__sknsh__0:mA45T	mA45T	4.86314499769956	0.0516527655493036	sknsh
20211212_75659__621411__391::fsp__sknsh__0:mA46C	mA46C	5.09713026087907	0.0501251421216044	sknsh
20211212_75659__621411__391::fsp__sknsh__0:mA46G	mA46G	5.01330091600749	0.0526042781418327	sknsh
20211212_75659__621411__391::fsp__sknsh__0:mA46T	mA46T	5.09374068466394	0.0532351670360008	sknsh
20211212_75659__621411__391::fsp__sknsh__0:mA51C	mA51C	5.17698611364937	0.053742402278222	sknsh
20211212_75659__621411__391::fsp__sknsh__0:mA51G	mA51G	5.49838186227474	0.0500067742606887	sknsh
20211212_75659__621411__391::fsp__sknsh__0:mA51T	mA51T	5.12510875190724	0.0460240687987115	sknsh
20211212_75659__621411__391::fsp__sknsh__0:mA54C	mA54C	5.38756548720831	0.0480463567060203	sknsh
20211212_75659__621411__391::fsp__sknsh__0:mA54G	mA54G	5.30186163829062	0.0488658569284507	sknsh
20211212_75659__621411__391::fsp__sknsh__0:mA54T	mA54T	5.3570572831525	0.0489907622714556	sknsh
20211212_75659__621411__391::fsp__sknsh__0:mA64C	mA64C	5.12747951531431	0.0502138529318501	sknsh
20211212_75659__621411__391::fsp__sknsh__0:mA64G	mA64G	5.19013020176055	0.0470516951196555	sknsh
20211212_75659__621411__391::fsp__sknsh__0:mA64T	mA64T	5.21883170307896	0.0472011547638495	sknsh
20211212_75659__621411__391::fsp__sknsh__0:mA69C	mA69C	4.19259744563721	0.0589180657489263	sknsh
20211212_75659__621411__391::fsp__sknsh__0:mA69G	mA69G	4.56169027472138	0.0489190409644707	sknsh
20211212_75659__621411__391::fsp__sknsh__0:mA69T	mA69T	3.92265264501338	0.0544928310608882	sknsh
20211212_75659__621411__391::fsp__sknsh__0:mA73C	mA73C	3.44681604436604	0.0488421797823026	sknsh
20211212_75659__621411__391::fsp__sknsh__0:mA73G	mA73G	4.4706812631758	0.0491820870827264	sknsh
20211212_75659__621411__391::fsp__sknsh__0:mA73T	mA73T	4.26891043419524	0.0525614772591607	sknsh
20211212_75659__621411__391::fsp__sknsh__0:mA81C	mA81C	5.55827456159254	0.0450021976724382	sknsh
20211212_75659__621411__391::fsp__sknsh__0:mA81G	mA81G	3.91835517887416	0.046621437604108	sknsh
20211212_75659__621411__391::fsp__sknsh__0:mA81T	mA81T	4.47582749323043	0.0488786803712642	sknsh
20211212_75659__621411__391::fsp__sknsh__0:mA84C	mA84C	5.18390476153768	0.0521072036654489	sknsh
20211212_75659__621411__391::fsp__sknsh__0:mA84G	mA84G	4.46392736434289	0.0515387928205474	sknsh
20211212_75659__621411__391::fsp__sknsh__0:mA84T	mA84T	4.86038193700367	0.0538416151863379	sknsh
20211212_75659__621411__391::fsp__sknsh__0:mA8C	mA8C	4.80299596975108	0.0553571363712865	sknsh
20211212_75659__621411__391::fsp__sknsh__0:mA8G	mA8G	4.50099408169119	0.053503037871265	sknsh
20211212_75659__621411__391::fsp__sknsh__0:mA8T	mA8T	4.8305152716038	0.248070464317544	sknsh
20211212_75659__621411__391::fsp__sknsh__0:mA94C	mA94C	5.34720442592693	0.053080411577091	sknsh
20211212_75659__621411__391::fsp__sknsh__0:mA94G	mA94G	4.68138138417823	0.0504115630107921	sknsh
20211212_75659__621411__391::fsp__sknsh__0:mA94T	mA94T	4.55611035597354	0.0524268808095021	sknsh
20211212_75659__621411__391::fsp__sknsh__0:mA97C	mA97C	5.51827805992487	0.0466132414284285	sknsh
20211212_75659__621411__391::fsp__sknsh__0:mA97G	mA97G	4.64728432995554	0.0497047954359989	sknsh
20211212_75659__621411__391::fsp__sknsh__0:mA97T	mA97T	5.47722657463691	0.0486267942780569	sknsh
20211212_75659__621411__391::fsp__sknsh__0:mA98C	mA98C	2.66980831724313	0.0489045992546526	sknsh
20211212_75659__621411__391::fsp__sknsh__0:mA98G	mA98G	3.66262119942198	0.0490534165808814	sknsh
20211212_75659__621411__391::fsp__sknsh__0:mA98T	mA98T	2.97272935027621	0.0533952134138765	sknsh
20211212_75659__621411__391::fsp__sknsh__0:mC102A	mC102A	2.54695366693317	0.0617014326344961	sknsh
20211212_75659__621411__391::fsp__sknsh__0:mC102G	mC102G	3.23164513470015	0.0471328353728116	sknsh
20211212_75659__621411__391::fsp__sknsh__0:mC102T	mC102T	2.87919952342669	0.053748294316498	sknsh
20211212_75659__621411__391::fsp__sknsh__0:mC103A	mC103A	3.28926465320354	0.047569334893196	sknsh
20211212_75659__621411__391::fsp__sknsh__0:mC103G	mC103G	3.56397571134887	0.0460887233459264	sknsh
20211212_75659__621411__391::fsp__sknsh__0:mC103T	mC103T	3.40170021719415	0.0523313341121824	sknsh
20211212_75659__621411__391::fsp__sknsh__0:mC108A	mC108A	4.07569612316144	0.0557115103142826	sknsh
20211212_75659__621411__391::fsp__sknsh__0:mC108G	mC108G	3.33957287933558	0.0549355434513525	sknsh
20211212_75659__621411__391::fsp__sknsh__0:mC108T	mC108T	4.11756482384124	0.0616016875203109	sknsh
20211212_75659__621411__391::fsp__sknsh__0:mC10A	mC10A	5.02715056239892	0.0488033262900845	sknsh
20211212_75659__621411__391::fsp__sknsh__0:mC10G	mC10G	5.12106330315842	0.0507053926466534	sknsh
20211212_75659__621411__391::fsp__sknsh__0:mC10T	mC10T	4.87847386546066	0.0502739830370411	sknsh
20211212_75659__621411__391::fsp__sknsh__0:mC114A	mC114A	2.75625143927157	0.0594643633943483	sknsh
20211212_75659__621411__391::fsp__sknsh__0:mC114G	mC114G	2.06006631720782	0.0716961611810362	sknsh
20211212_75659__621411__391::fsp__sknsh__0:mC114T	mC114T	2.31719717657304	0.0691321627349731	sknsh
20211212_75659__621411__391::fsp__sknsh__0:mC121A	mC121A	4.62710652748896	0.0551758306226647	sknsh
20211212_75659__621411__391::fsp__sknsh__0:mC121G	mC121G	4.6692947756205	0.0501191011086944	sknsh
20211212_75659__621411__391::fsp__sknsh__0:mC121T	mC121T	3.8327882009732	0.0494781842958404	sknsh
20211212_75659__621411__391::fsp__sknsh__0:mC124A	mC124A	5.11462475447082	0.0498873615683458	sknsh
20211212_75659__621411__391::fsp__sknsh__0:mC124G	mC124G	5.12323126729837	0.0494202794834285	sknsh
20211212_75659__621411__391::fsp__sknsh__0:mC124T	mC124T	5.15630168002535	0.0505289570453055	sknsh
20211212_75659__621411__391::fsp__sknsh__0:mC127A	mC127A	5.58768063756774	0.0558699005152331	sknsh
20211212_75659__621411__391::fsp__sknsh__0:mC127G	mC127G	5.43505152931357	0.0553398722025255	sknsh
20211212_75659__621411__391::fsp__sknsh__0:mC127T	mC127T	5.45100281237477	0.0528723706934528	sknsh
20211212_75659__621411__391::fsp__sknsh__0:mC136A	mC136A	5.13213106412995	0.0498024785965188	sknsh
20211212_75659__621411__391::fsp__sknsh__0:mC136G	mC136G	5.0801816444563	0.0491525272864938	sknsh
20211212_75659__621411__391::fsp__sknsh__0:mC136T	mC136T	5.29270825597783	0.0452464787031679	sknsh
20211212_75659__621411__391::fsp__sknsh__0:mC138A	mC138A	4.96008050591844	0.0487628751541967	sknsh
20211212_75659__621411__391::fsp__sknsh__0:mC138G	mC138G	4.80435641944	0.0525118899101717	sknsh
20211212_75659__621411__391::fsp__sknsh__0:mC138T	mC138T	4.92815863428576	0.0495994239942409	sknsh
20211212_75659__621411__391::fsp__sknsh__0:mC139A	mC139A	4.84098698522375	0.0422039954617625	sknsh
20211212_75659__621411__391::fsp__sknsh__0:mC139G	mC139G	4.66559673715932	0.0538112105938274	sknsh
20211212_75659__621411__391::fsp__sknsh__0:mC139T	mC139T	4.65352550678608	0.0529233232105123	sknsh
20211212_75659__621411__391::fsp__sknsh__0:mC140A	mC140A	4.94697023505849	0.0504414476973377	sknsh
20211212_75659__621411__391::fsp__sknsh__0:mC140G	mC140G	5.10712489905806	0.0487030564440797	sknsh
20211212_75659__621411__391::fsp__sknsh__0:mC140T	mC140T	4.85471015322724	0.0468566314133208	sknsh
20211212_75659__621411__391::fsp__sknsh__0:mC141A	mC141A	4.81226863107088	0.052804160303218	sknsh
20211212_75659__621411__391::fsp__sknsh__0:mC141G	mC141G	4.96080012847004	0.0459498156547789	sknsh
20211212_75659__621411__391::fsp__sknsh__0:mC141T	mC141T	4.8710593890778	0.0480924158782268	sknsh
20211212_75659__621411__391::fsp__sknsh__0:mC148A	mC148A	5.33980835043046	0.0488490451040556	sknsh
20211212_75659__621411__391::fsp__sknsh__0:mC148G	mC148G	5.29901984426717	0.0522140650802113	sknsh
20211212_75659__621411__391::fsp__sknsh__0:mC148T	mC148T	4.88986964613872	0.048034711793291	sknsh
20211212_75659__621411__391::fsp__sknsh__0:mC149A	mC149A	4.82614835760533	0.0564665559800213	sknsh
20211212_75659__621411__391::fsp__sknsh__0:mC149G	mC149G	4.08325798078952	0.0592133698965301	sknsh
20211212_75659__621411__391::fsp__sknsh__0:mC149T	mC149T	4.15628338687022	0.0508983588241885	sknsh
20211212_75659__621411__391::fsp__sknsh__0:mC15A	mC15A	4.63427014646504	0.0518263466839384	sknsh
20211212_75659__621411__391::fsp__sknsh__0:mC15G	mC15G	4.72009506560199	0.052234648502958	sknsh
20211212_75659__621411__391::fsp__sknsh__0:mC15T	mC15T	4.66659660851702	0.0532478170791838	sknsh
20211212_75659__621411__391::fsp__sknsh__0:mC167A	mC167A	4.71724458330538	0.0527155042583081	sknsh
20211212_75659__621411__391::fsp__sknsh__0:mC167G	mC167G	5.37081463607017	0.0466572406921018	sknsh
20211212_75659__621411__391::fsp__sknsh__0:mC167T	mC167T	4.71194456638659	0.0480729337533262	sknsh
20211212_75659__621411__391::fsp__sknsh__0:mC171A	mC171A	4.76198769981832	0.0490107786466434	sknsh
20211212_75659__621411__391::fsp__sknsh__0:mC171G	mC171G	4.82720018953343	0.0506872328547748	sknsh
20211212_75659__621411__391::fsp__sknsh__0:mC171T	mC171T	4.0936695884865	0.0546796679656757	sknsh
20211212_75659__621411__391::fsp__sknsh__0:mC179A	mC179A	5.02786834214942	0.0527184426412092	sknsh
20211212_75659__621411__391::fsp__sknsh__0:mC179G	mC179G	4.97941332332122	0.0498087893470858	sknsh
20211212_75659__621411__391::fsp__sknsh__0:mC179T	mC179T	4.98148453205873	0.048197193694206	sknsh
20211212_75659__621411__391::fsp__sknsh__0:mC17A	mC17A	4.45313792317712	0.0552325930813643	sknsh
20211212_75659__621411__391::fsp__sknsh__0:mC17G	mC17G	4.6430521959959	0.0551963345061917	sknsh
20211212_75659__621411__391::fsp__sknsh__0:mC17T	mC17T	4.54880268022811	0.048923655355535	sknsh
20211212_75659__621411__391::fsp__sknsh__0:mC186A	mC186A	4.94615122396162	0.0449480409206363	sknsh
20211212_75659__621411__391::fsp__sknsh__0:mC186G	mC186G	5.14055005315479	0.0510303151899556	sknsh
20211212_75659__621411__391::fsp__sknsh__0:mC186T	mC186T	4.7971214153032	0.0501182032474829	sknsh
20211212_75659__621411__391::fsp__sknsh__0:mC195A	mC195A	4.86334775030371	0.0574363933815424	sknsh
20211212_75659__621411__391::fsp__sknsh__0:mC195G	mC195G	4.86120311940877	0.0503668742394624	sknsh
20211212_75659__621411__391::fsp__sknsh__0:mC195T	mC195T	5.2140831582319	0.201461308500414	sknsh
20211212_75659__621411__391::fsp__sknsh__0:mC26A	mC26A	5.02870976389518	0.0471683508069986	sknsh
20211212_75659__621411__391::fsp__sknsh__0:mC26G	mC26G	4.72332189802426	0.0484103556170767	sknsh
20211212_75659__621411__391::fsp__sknsh__0:mC26T	mC26T	4.95490006133906	0.0542461003910523	sknsh
20211212_75659__621411__391::fsp__sknsh__0:mC28A	mC28A	4.87405274732917	0.047868832053516	sknsh
20211212_75659__621411__391::fsp__sknsh__0:mC28G	mC28G	5.03309191734219	0.0497778822487744	sknsh
20211212_75659__621411__391::fsp__sknsh__0:mC28T	mC28T	4.86513255647503	0.0489309100658807	sknsh
20211212_75659__621411__391::fsp__sknsh__0:mC2A	mC2A	5.14484044954499	0.0497420291317745	sknsh
20211212_75659__621411__391::fsp__sknsh__0:mC2G	mC2G	5.63382221558454	0.0535565183357243	sknsh
20211212_75659__621411__391::fsp__sknsh__0:mC2T	mC2T	5.68247079585185	0.0512424314371344	sknsh
20211212_75659__621411__391::fsp__sknsh__0:mC31A	mC31A	4.84343652753139	0.0497523942193628	sknsh
20211212_75659__621411__391::fsp__sknsh__0:mC31G	mC31G	4.82683862095074	0.0468919707632652	sknsh
20211212_75659__621411__391::fsp__sknsh__0:mC31T	mC31T	4.7853111153204	0.0533068233802734	sknsh
20211212_75659__621411__391::fsp__sknsh__0:mC32A	mC32A	4.40657671093701	0.0494387676607615	sknsh
20211212_75659__621411__391::fsp__sknsh__0:mC32G	mC32G	4.92535270561212	0.0478167231705631	sknsh
20211212_75659__621411__391::fsp__sknsh__0:mC32T	mC32T	4.73295630705112	0.0547474970088864	sknsh
20211212_75659__621411__391::fsp__sknsh__0:mC34A	mC34A	6.16522669759392	0.0498325972222254	sknsh
20211212_75659__621411__391::fsp__sknsh__0:mC34G	mC34G	5.06714620202181	0.050113587328197	sknsh
20211212_75659__621411__391::fsp__sknsh__0:mC34T	mC34T	4.85636347095211	0.0530290128155232	sknsh
20211212_75659__621411__391::fsp__sknsh__0:mC39A	mC39A	5.12042000288326	0.0462855233843789	sknsh
20211212_75659__621411__391::fsp__sknsh__0:mC39G	mC39G	5.15516352625926	0.0514691470373414	sknsh
20211212_75659__621411__391::fsp__sknsh__0:mC39T	mC39T	4.6417226517696	0.0485931118603331	sknsh
20211212_75659__621411__391::fsp__sknsh__0:mC48A	mC48A	4.98978187245779	0.0509571060305455	sknsh
20211212_75659__621411__391::fsp__sknsh__0:mC48G	mC48G	4.850412560769	0.0507247593908347	sknsh
20211212_75659__621411__391::fsp__sknsh__0:mC48T	mC48T	4.92376414358815	0.0509409248547083	sknsh
20211212_75659__621411__391::fsp__sknsh__0:mC4A	mC4A	4.52316358830928	0.0511772204352998	sknsh
20211212_75659__621411__391::fsp__sknsh__0:mC4G	mC4G	4.54572821085053	0.33186400126452	sknsh
20211212_75659__621411__391::fsp__sknsh__0:mC4T	mC4T	5.07915753904399	0.241194783290126	sknsh
20211212_75659__621411__391::fsp__sknsh__0:mC50A	mC50A	4.94394068078668	0.0483971408482482	sknsh
20211212_75659__621411__391::fsp__sknsh__0:mC50G	mC50G	5.66130645017792	0.0448649561630271	sknsh
20211212_75659__621411__391::fsp__sknsh__0:mC50T	mC50T	4.85278729225302	0.0598848215606168	sknsh
20211212_75659__621411__391::fsp__sknsh__0:mC53A	mC53A	5.1456563604225	0.0496477221469106	sknsh
20211212_75659__621411__391::fsp__sknsh__0:mC53G	mC53G	5.16887421408055	0.0456695532747055	sknsh
20211212_75659__621411__391::fsp__sknsh__0:mC53T	mC53T	5.11341520424038	0.0478328590655071	sknsh
20211212_75659__621411__391::fsp__sknsh__0:mC56A	mC56A	5.51130412976462	0.0482715830160643	sknsh
20211212_75659__621411__391::fsp__sknsh__0:mC56G	mC56G	5.06007970847951	0.0510324631257491	sknsh
20211212_75659__621411__391::fsp__sknsh__0:mC56T	mC56T	5.52116478077894	0.0510247360204371	sknsh
20211212_75659__621411__391::fsp__sknsh__0:mC57A	mC57A	5.38447275893483	0.0502864271368135	sknsh
20211212_75659__621411__391::fsp__sknsh__0:mC57G	mC57G	4.85328406801905	0.0476593369167064	sknsh
20211212_75659__621411__391::fsp__sknsh__0:mC57T	mC57T	5.00752285064311	0.0533677904840731	sknsh
20211212_75659__621411__391::fsp__sknsh__0:mC59A	mC59A	5.11237423892839	0.0495270837329016	sknsh
20211212_75659__621411__391::fsp__sknsh__0:mC59G	mC59G	5.24798989302618	0.0506086736196736	sknsh
20211212_75659__621411__391::fsp__sknsh__0:mC59T	mC59T	4.97384921368202	0.0477466149537345	sknsh
20211212_75659__621411__391::fsp__sknsh__0:mC70A	mC70A	3.50632854344114	0.0556097237802072	sknsh
20211212_75659__621411__391::fsp__sknsh__0:mC70G	mC70G	3.6238545024134	0.0517303630592736	sknsh
20211212_75659__621411__391::fsp__sknsh__0:mC70T	mC70T	4.13608843508015	0.0533905832793759	sknsh
20211212_75659__621411__391::fsp__sknsh__0:mC72A	mC72A	5.0255934952093	0.0487839411416926	sknsh
20211212_75659__621411__391::fsp__sknsh__0:mC72G	mC72G	3.78367105025993	0.0460329829853848	sknsh
20211212_75659__621411__391::fsp__sknsh__0:mC72T	mC72T	5.22636319509064	0.0489920646901982	sknsh
20211212_75659__621411__391::fsp__sknsh__0:mC75A	mC75A	5.41921930531052	0.0473732588184362	sknsh
20211212_75659__621411__391::fsp__sknsh__0:mC75G	mC75G	6.37119093905407	0.0475773146825522	sknsh
20211212_75659__621411__391::fsp__sknsh__0:mC75T	mC75T	4.97210142600567	0.0503880513805192	sknsh
20211212_75659__621411__391::fsp__sknsh__0:mC76A	mC76A	5.11089402513251	0.0453271348546749	sknsh
20211212_75659__621411__391::fsp__sknsh__0:mC76G	mC76G	5.04222482244376	0.0449945377097713	sknsh
20211212_75659__621411__391::fsp__sknsh__0:mC76T	mC76T	4.76128396864367	0.0496184447636462	sknsh
20211212_75659__621411__391::fsp__sknsh__0:mC78A	mC78A	4.357232638395	0.0459569204690257	sknsh
20211212_75659__621411__391::fsp__sknsh__0:mC78G	mC78G	4.67532078139225	0.0511842418515768	sknsh
20211212_75659__621411__391::fsp__sknsh__0:mC78T	mC78T	4.51335439738213	0.0493410455712813	sknsh
20211212_75659__621411__391::fsp__sknsh__0:mC7A	mC7A	4.81435321485289	0.177046860698862	sknsh
20211212_75659__621411__391::fsp__sknsh__0:mC7G	mC7G	5.27806746312513	0.046725116687571	sknsh
20211212_75659__621411__391::fsp__sknsh__0:mC7T	mC7T	4.54465978907367	0.329186761022048	sknsh
20211212_75659__621411__391::fsp__sknsh__0:mC87A	mC87A	3.99117350595614	0.0486265899536935	sknsh
20211212_75659__621411__391::fsp__sknsh__0:mC87G	mC87G	3.82599313156477	0.055958340577578	sknsh
20211212_75659__621411__391::fsp__sknsh__0:mC87T	mC87T	4.43293385777922	0.0492734980496504	sknsh
20211212_75659__621411__391::fsp__sknsh__0:mC90A	mC90A	6.04150379729283	0.0480926430387768	sknsh
20211212_75659__621411__391::fsp__sknsh__0:mC90G	mC90G	4.75585554625371	0.0517355772492384	sknsh
20211212_75659__621411__391::fsp__sknsh__0:mC90T	mC90T	4.54029331493787	0.055447151512993	sknsh
20211212_75659__621411__391::fsp__sknsh__0:mC91A	mC91A	6.09909696083862	0.0459486579240748	sknsh
20211212_75659__621411__391::fsp__sknsh__0:mC91G	mC91G	5.5207508497754	0.0483033570703847	sknsh
20211212_75659__621411__391::fsp__sknsh__0:mC91T	mC91T	4.86456572502865	0.0488412951597074	sknsh
20211212_75659__621411__391::fsp__sknsh__0:mC99A	mC99A	2.993322457045	0.0528140319276685	sknsh
20211212_75659__621411__391::fsp__sknsh__0:mC99G	mC99G	4.85079450743352	0.057714271845336	sknsh
20211212_75659__621411__391::fsp__sknsh__0:mC99T	mC99T	3.58885166756057	0.0506598677543237	sknsh
20211212_75659__621411__391::fsp__sknsh__0:mG106A	mG106A	4.40374929295067	0.0548637470815856	sknsh
20211212_75659__621411__391::fsp__sknsh__0:mG106C	mG106C	4.86752180319065	0.0501139549632825	sknsh
20211212_75659__621411__391::fsp__sknsh__0:mG106T	mG106T	6.04327901967077	0.0525039773987448	sknsh
20211212_75659__621411__391::fsp__sknsh__0:mG109A	mG109A	3.46400632548703	0.0477675100666583	sknsh
20211212_75659__621411__391::fsp__sknsh__0:mG109C	mG109C	3.59404317558967	0.0614238439954868	sknsh
20211212_75659__621411__391::fsp__sknsh__0:mG109T	mG109T	3.86469218425718	0.0554619900254194	sknsh
20211212_75659__621411__391::fsp__sknsh__0:mG115A	mG115A	1.49516657687115	0.0725812873891373	sknsh
20211212_75659__621411__391::fsp__sknsh__0:mG115C	mG115C	1.33191227106653	0.0720278703105214	sknsh
20211212_75659__621411__391::fsp__sknsh__0:mG115T	mG115T	1.59485198272353	0.0674065016406093	sknsh
20211212_75659__621411__391::fsp__sknsh__0:mG116A	mG116A	2.87519374029476	0.0581819861003667	sknsh
20211212_75659__621411__391::fsp__sknsh__0:mG116C	mG116C	2.04181254999856	0.0807279714087198	sknsh
20211212_75659__621411__391::fsp__sknsh__0:mG116T	mG116T	1.99709065769139	0.0868107982956645	sknsh
20211212_75659__621411__391::fsp__sknsh__0:mG119A	mG119A	3.60408248889248	0.0583157526766894	sknsh
20211212_75659__621411__391::fsp__sknsh__0:mG119C	mG119C	3.40117370259109	0.0564992786006583	sknsh
20211212_75659__621411__391::fsp__sknsh__0:mG119T	mG119T	2.1799354567702	0.066136059989871	sknsh
20211212_75659__621411__391::fsp__sknsh__0:mG122A	mG122A	3.75555135406578	0.0484546679348305	sknsh
20211212_75659__621411__391::fsp__sknsh__0:mG122C	mG122C	4.10470730918607	0.0612790074577477	sknsh
20211212_75659__621411__391::fsp__sknsh__0:mG122T	mG122T	3.53091338803408	0.0577697943967454	sknsh
20211212_75659__621411__391::fsp__sknsh__0:mG128A	mG128A	5.34903022332808	0.053089779268555	sknsh
20211212_75659__621411__391::fsp__sknsh__0:mG128C	mG128C	5.3379764189905	0.0520571664426419	sknsh
20211212_75659__621411__391::fsp__sknsh__0:mG128T	mG128T	5.47233220973685	0.0472205832007898	sknsh
20211212_75659__621411__391::fsp__sknsh__0:mG131A	mG131A	5.27553652621493	0.0479156825125621	sknsh
20211212_75659__621411__391::fsp__sknsh__0:mG131C	mG131C	5.31269555701635	0.0479982162147033	sknsh
20211212_75659__621411__391::fsp__sknsh__0:mG131T	mG131T	5.21037665828607	0.0457091127814281	sknsh
20211212_75659__621411__391::fsp__sknsh__0:mG132A	mG132A	4.81079390397379	0.04919704120583	sknsh
20211212_75659__621411__391::fsp__sknsh__0:mG132C	mG132C	6.25649727706514	0.0444560627148787	sknsh
20211212_75659__621411__391::fsp__sknsh__0:mG132T	mG132T	5.17478713988214	0.0456248809337065	sknsh
20211212_75659__621411__391::fsp__sknsh__0:mG135A	mG135A	6.79330014318334	0.0478670297037308	sknsh
20211212_75659__621411__391::fsp__sknsh__0:mG135C	mG135C	6.93473433166544	0.051898244004526	sknsh
20211212_75659__621411__391::fsp__sknsh__0:mG135T	mG135T	4.91528556075936	0.0456506494624641	sknsh
20211212_75659__621411__391::fsp__sknsh__0:mG137A	mG137A	4.70299186449839	0.0495825714459245	sknsh
20211212_75659__621411__391::fsp__sknsh__0:mG137C	mG137C	4.70084416626607	0.0506002551078202	sknsh
20211212_75659__621411__391::fsp__sknsh__0:mG137T	mG137T	4.70240967935907	0.0481000057733965	sknsh
20211212_75659__621411__391::fsp__sknsh__0:mG142A	mG142A	4.73174290503745	0.0545001055169651	sknsh
20211212_75659__621411__391::fsp__sknsh__0:mG142C	mG142C	4.82311350324374	0.0492779092122484	sknsh
20211212_75659__621411__391::fsp__sknsh__0:mG142T	mG142T	4.79205179091989	0.0523594979649133	sknsh
20211212_75659__621411__391::fsp__sknsh__0:mG143A	mG143A	4.55230946694315	0.0542995973668442	sknsh
20211212_75659__621411__391::fsp__sknsh__0:mG143C	mG143C	4.83667982522563	0.0574164535957709	sknsh
20211212_75659__621411__391::fsp__sknsh__0:mG143T	mG143T	4.90075392446809	0.0495203839180346	sknsh
20211212_75659__621411__391::fsp__sknsh__0:mG151A	mG151A	4.6816071586988	0.0579743097926372	sknsh
20211212_75659__621411__391::fsp__sknsh__0:mG151C	mG151C	5.1551410601964	0.0557849902221047	sknsh
20211212_75659__621411__391::fsp__sknsh__0:mG151T	mG151T	4.97211589679133	0.0533680827067436	sknsh
20211212_75659__621411__391::fsp__sknsh__0:mG152A	mG152A	4.9377760787832	0.0541985096578951	sknsh
20211212_75659__621411__391::fsp__sknsh__0:mG152C	mG152C	5.25612330667769	0.055494121343948	sknsh
20211212_75659__621411__391::fsp__sknsh__0:mG152T	mG152T	5.24068963602953	0.0758789974959518	sknsh
20211212_75659__621411__391::fsp__sknsh__0:mG159A	mG159A	4.81950075522612	0.0529594977987283	sknsh
20211212_75659__621411__391::fsp__sknsh__0:mG159C	mG159C	5.0417846558787	0.128108128529904	sknsh
20211212_75659__621411__391::fsp__sknsh__0:mG159T	mG159T	4.79313025391464	0.0583074628191046	sknsh
20211212_75659__621411__391::fsp__sknsh__0:mG161A	mG161A	4.9842082273996	0.0462394025581385	sknsh
20211212_75659__621411__391::fsp__sknsh__0:mG161C	mG161C	4.84272134617549	0.0543275405086541	sknsh
20211212_75659__621411__391::fsp__sknsh__0:mG161T	mG161T	4.81010807679585	0.0502711953558115	sknsh
20211212_75659__621411__391::fsp__sknsh__0:mG166A	mG166A	4.72936759564334	0.0478373796339869	sknsh
20211212_75659__621411__391::fsp__sknsh__0:mG166C	mG166C	4.75569558638029	0.0582641529146281	sknsh
20211212_75659__621411__391::fsp__sknsh__0:mG166T	mG166T	4.62112810312353	0.0543332170809887	sknsh
20211212_75659__621411__391::fsp__sknsh__0:mG169A	mG169A	4.78034167502372	0.0541035755163484	sknsh
20211212_75659__621411__391::fsp__sknsh__0:mG169C	mG169C	4.74593015534293	0.0492256923551536	sknsh
20211212_75659__621411__391::fsp__sknsh__0:mG169T	mG169T	4.64136461790562	0.0554838790697348	sknsh
20211212_75659__621411__391::fsp__sknsh__0:mG16A	mG16A	4.5510796597796	0.0470052261403472	sknsh
20211212_75659__621411__391::fsp__sknsh__0:mG16C	mG16C	4.5560315992878	0.0514746133826463	sknsh
20211212_75659__621411__391::fsp__sknsh__0:mG16T	mG16T	4.72679103844807	0.0499285800789724	sknsh
20211212_75659__621411__391::fsp__sknsh__0:mG170A	mG170A	4.84766021020031	0.0510902109832745	sknsh
20211212_75659__621411__391::fsp__sknsh__0:mG170C	mG170C	4.92593255729308	0.0521661036061865	sknsh
20211212_75659__621411__391::fsp__sknsh__0:mG170T	mG170T	4.84329909607717	0.0526634849048048	sknsh
20211212_75659__621411__391::fsp__sknsh__0:mG172A	mG172A	4.81050569488941	0.0495622798105449	sknsh
20211212_75659__621411__391::fsp__sknsh__0:mG172C	mG172C	4.91826695214144	0.0535195327976731	sknsh
20211212_75659__621411__391::fsp__sknsh__0:mG172T	mG172T	4.91780569603335	0.0508861813848515	sknsh
20211212_75659__621411__391::fsp__sknsh__0:mG176A	mG176A	4.92837020664455	0.0543414364913414	sknsh
20211212_75659__621411__391::fsp__sknsh__0:mG176C	mG176C	5.08596387504249	0.0496423159447793	sknsh
20211212_75659__621411__391::fsp__sknsh__0:mG176T	mG176T	4.99007536776445	0.0635176310887093	sknsh
20211212_75659__621411__391::fsp__sknsh__0:mG183A	mG183A	4.72675718581093	0.05509721606271	sknsh
20211212_75659__621411__391::fsp__sknsh__0:mG183C	mG183C	4.94725564600624	0.0536447493306379	sknsh
20211212_75659__621411__391::fsp__sknsh__0:mG183T	mG183T	4.92831296104671	0.050388822378363	sknsh
20211212_75659__621411__391::fsp__sknsh__0:mG184A	mG184A	4.8895909991236	0.0468063237509742	sknsh
20211212_75659__621411__391::fsp__sknsh__0:mG184C	mG184C	5.23895731474876	0.0484410826741273	sknsh
20211212_75659__621411__391::fsp__sknsh__0:mG184T	mG184T	4.93847193532025	0.05318188291935	sknsh
20211212_75659__621411__391::fsp__sknsh__0:mG187A	mG187A	4.80037872153833	0.0541001862328057	sknsh
20211212_75659__621411__391::fsp__sknsh__0:mG187C	mG187C	4.78139591754404	0.0536152306976523	sknsh
20211212_75659__621411__391::fsp__sknsh__0:mG187T	mG187T	4.92214140099135	0.0499108247761787	sknsh
20211212_75659__621411__391::fsp__sknsh__0:mG18A	mG18A	4.70714973013206	0.0597739789902353	sknsh
20211212_75659__621411__391::fsp__sknsh__0:mG18C	mG18C	4.62628932041952	0.059038898993363	sknsh
20211212_75659__621411__391::fsp__sknsh__0:mG18T	mG18T	4.67531020026132	0.0554302974337591	sknsh
20211212_75659__621411__391::fsp__sknsh__0:mG19A	mG19A	4.70605060171133	0.0490940668417327	sknsh
20211212_75659__621411__391::fsp__sknsh__0:mG19C	mG19C	6.18107060293156	0.0505655203881684	sknsh
20211212_75659__621411__391::fsp__sknsh__0:mG19T	mG19T	5.10408505028433	0.0518531253956703	sknsh
20211212_75659__621411__391::fsp__sknsh__0:mG21A	mG21A	5.11437983286222	0.0492406787672259	sknsh
20211212_75659__621411__391::fsp__sknsh__0:mG21C	mG21C	5.41420700324855	0.0525124807941794	sknsh
20211212_75659__621411__391::fsp__sknsh__0:mG21T	mG21T	5.0634280179443	0.0528338936491179	sknsh
20211212_75659__621411__391::fsp__sknsh__0:mG22A	mG22A	4.66289173306596	0.055122321618252	sknsh
20211212_75659__621411__391::fsp__sknsh__0:mG22C	mG22C	4.8063890041075	0.0556559327373508	sknsh
20211212_75659__621411__391::fsp__sknsh__0:mG22T	mG22T	4.98849571290566	0.0467151546895064	sknsh
20211212_75659__621411__391::fsp__sknsh__0:mG30A	mG30A	4.85770674469299	0.0566281215660831	sknsh
20211212_75659__621411__391::fsp__sknsh__0:mG30C	mG30C	4.74151059244513	0.0511534328158873	sknsh
20211212_75659__621411__391::fsp__sknsh__0:mG30T	mG30T	4.82044172328716	0.0509323050016499	sknsh
20211212_75659__621411__391::fsp__sknsh__0:mG40A	mG40A	5.32008019670502	0.0525814171250258	sknsh
20211212_75659__621411__391::fsp__sknsh__0:mG40C	mG40C	5.05970855178697	0.0496296062552056	sknsh
20211212_75659__621411__391::fsp__sknsh__0:mG40T	mG40T	5.101222632487	0.0524536253736715	sknsh
20211212_75659__621411__391::fsp__sknsh__0:mG43A	mG43A	5.0759908832608	0.0474995761516563	sknsh
20211212_75659__621411__391::fsp__sknsh__0:mG43C	mG43C	5.29422824191088	0.0479153373050328	sknsh
20211212_75659__621411__391::fsp__sknsh__0:mG43T	mG43T	4.98431738416782	0.0529736118670013	sknsh
20211212_75659__621411__391::fsp__sknsh__0:mG52A	mG52A	5.23552973764941	0.056040240413155	sknsh
20211212_75659__621411__391::fsp__sknsh__0:mG52C	mG52C	5.18144076936553	0.0492051183085196	sknsh
20211212_75659__621411__391::fsp__sknsh__0:mG52T	mG52T	5.35053925604599	0.0438585638662322	sknsh
20211212_75659__621411__391::fsp__sknsh__0:mG5A	mG5A	4.76733853802094	0.0493372684091732	sknsh
20211212_75659__621411__391::fsp__sknsh__0:mG5C	mG5C	4.74990431732014	0.0558510834664374	sknsh
20211212_75659__621411__391::fsp__sknsh__0:mG5T	mG5T	4.71594883815986	0.0496295119438634	sknsh
20211212_75659__621411__391::fsp__sknsh__0:mG60A	mG60A	5.14600306676376	0.0551066858439774	sknsh
20211212_75659__621411__391::fsp__sknsh__0:mG60C	mG60C	5.56522966191823	0.0504498874963801	sknsh
20211212_75659__621411__391::fsp__sknsh__0:mG60T	mG60T	5.293390513103	0.0510868854219161	sknsh
20211212_75659__621411__391::fsp__sknsh__0:mG61A	mG61A	4.68471134637265	0.0491058542584277	sknsh
20211212_75659__621411__391::fsp__sknsh__0:mG61C	mG61C	5.3288679576954	0.051993752493355	sknsh
20211212_75659__621411__391::fsp__sknsh__0:mG61T	mG61T	4.57151960366333	0.0589750575545286	sknsh
20211212_75659__621411__391::fsp__sknsh__0:mG62A	mG62A	5.0022771916724	0.0549147201491197	sknsh
20211212_75659__621411__391::fsp__sknsh__0:mG62C	mG62C	5.06818324055057	0.0484917458966347	sknsh
20211212_75659__621411__391::fsp__sknsh__0:mG62T	mG62T	5.11471291426684	0.0513503575200837	sknsh
20211212_75659__621411__391::fsp__sknsh__0:mG63A	mG63A	5.39350392762381	0.0467058013202436	sknsh
20211212_75659__621411__391::fsp__sknsh__0:mG63C	mG63C	4.92404852866325	0.0503545813876521	sknsh
20211212_75659__621411__391::fsp__sknsh__0:mG63T	mG63T	4.89483602764642	0.0484652767736034	sknsh
20211212_75659__621411__391::fsp__sknsh__0:mG68A	mG68A	4.03776776008698	0.065807392426938	sknsh
20211212_75659__621411__391::fsp__sknsh__0:mG68C	mG68C	4.27227368934123	0.0520324916150563	sknsh
20211212_75659__621411__391::fsp__sknsh__0:mG68T	mG68T	4.78296932822143	0.0491743356473506	sknsh
20211212_75659__621411__391::fsp__sknsh__0:mG71A	mG71A	4.02675363218186	0.0523885129145286	sknsh
20211212_75659__621411__391::fsp__sknsh__0:mG71C	mG71C	4.16613236289666	0.0539579303343752	sknsh
20211212_75659__621411__391::fsp__sknsh__0:mG71T	mG71T	5.30459012249409	0.0469206470541229	sknsh
20211212_75659__621411__391::fsp__sknsh__0:mG79A	mG79A	5.04500628349684	0.0495065442847653	sknsh
20211212_75659__621411__391::fsp__sknsh__0:mG79C	mG79C	4.71290592002309	0.0498900045085392	sknsh
20211212_75659__621411__391::fsp__sknsh__0:mG79T	mG79T	5.04736493854582	0.0439012221775624	sknsh
20211212_75659__621411__391::fsp__sknsh__0:mG80A	mG80A	3.35466442967543	0.0561468542811563	sknsh
20211212_75659__621411__391::fsp__sknsh__0:mG80C	mG80C	4.53488255344314	0.0499888538915305	sknsh
20211212_75659__621411__391::fsp__sknsh__0:mG80T	mG80T	4.55574872271538	0.0518871218810794	sknsh
20211212_75659__621411__391::fsp__sknsh__0:mG82A	mG82A	4.59453754787707	0.0467725009249172	sknsh
20211212_75659__621411__391::fsp__sknsh__0:mG82C	mG82C	4.45004780036575	0.0472153829375438	sknsh
20211212_75659__621411__391::fsp__sknsh__0:mG82T	mG82T	4.61957826522532	0.0468659951053471	sknsh
20211212_75659__621411__391::fsp__sknsh__0:mG83A	mG83A	5.10920587066863	0.0508180401259126	sknsh
20211212_75659__621411__391::fsp__sknsh__0:mG83C	mG83C	6.60060823553863	0.0446793522347517	sknsh
20211212_75659__621411__391::fsp__sknsh__0:mG83T	mG83T	5.5278293589555	0.0497570258629587	sknsh
20211212_75659__621411__391::fsp__sknsh__0:mG86A	mG86A	4.40724907412954	0.0591455441928718	sknsh
20211212_75659__621411__391::fsp__sknsh__0:mG86C	mG86C	3.4563491561921	0.0538729849025096	sknsh
20211212_75659__621411__391::fsp__sknsh__0:mG86T	mG86T	3.95900505442092	0.0528651799362637	sknsh
20211212_75659__621411__391::fsp__sknsh__0:mG88A	mG88A	3.7449560366347	0.0623124571442339	sknsh
20211212_75659__621411__391::fsp__sknsh__0:mG88C	mG88C	3.52161827418804	0.0521165706335906	sknsh
20211212_75659__621411__391::fsp__sknsh__0:mG88T	mG88T	3.97384603002156	0.0509390148708687	sknsh
20211212_75659__621411__391::fsp__sknsh__0:mG93A	mG93A	4.9517117269961	0.0470559328784176	sknsh
20211212_75659__621411__391::fsp__sknsh__0:mG93C	mG93C	4.84646817823833	0.0527042561440718	sknsh
20211212_75659__621411__391::fsp__sknsh__0:mG93T	mG93T	4.62541669097958	0.0491913360267975	sknsh
20211212_75659__621411__391::fsp__sknsh__0:mG95A	mG95A	4.54534658522512	0.0501507041540939	sknsh
20211212_75659__621411__391::fsp__sknsh__0:mG95C	mG95C	6.60876033811195	0.0499911121113088	sknsh
20211212_75659__621411__391::fsp__sknsh__0:mG95T	mG95T	4.91222558929808	0.0508839304132817	sknsh
20211212_75659__621411__391::fsp__sknsh__0:mG96A	mG96A	3.89199975765165	0.0527492035381184	sknsh
20211212_75659__621411__391::fsp__sknsh__0:mG96C	mG96C	5.14971311422116	0.0517642125256308	sknsh
20211212_75659__621411__391::fsp__sknsh__0:mG96T	mG96T	5.03928547494489	0.0493617747552353	sknsh
20211212_75659__621411__391::fsp__sknsh__0:mT100A	mT100A	2.99246819154719	0.0680035595384279	sknsh
20211212_75659__621411__391::fsp__sknsh__0:mT100C	mT100C	2.51821669168226	0.0471200819968641	sknsh
20211212_75659__621411__391::fsp__sknsh__0:mT100G	mT100G	3.35721994908727	0.0587001428108574	sknsh
20211212_75659__621411__391::fsp__sknsh__0:mT101A	mT101A	2.36156504763806	0.0518499990411529	sknsh
20211212_75659__621411__391::fsp__sknsh__0:mT101C	mT101C	2.90838571499223	0.0445434606374597	sknsh
20211212_75659__621411__391::fsp__sknsh__0:mT101G	mT101G	3.30724580639142	0.0555465765097496	sknsh
20211212_75659__621411__391::fsp__sknsh__0:mT104A	mT104A	4.96325369807507	0.0583307679694741	sknsh
20211212_75659__621411__391::fsp__sknsh__0:mT104C	mT104C	4.58486247950899	0.0514222946666147	sknsh
20211212_75659__621411__391::fsp__sknsh__0:mT104G	mT104G	6.24826393348112	0.0421073144315718	sknsh
20211212_75659__621411__391::fsp__sknsh__0:mT105A	mT105A	3.3283816617831	0.0571798555422146	sknsh
20211212_75659__621411__391::fsp__sknsh__0:mT105C	mT105C	3.15535145768654	0.0560380468951095	sknsh
20211212_75659__621411__391::fsp__sknsh__0:mT105G	mT105G	4.43534591773691	0.0460304277554644	sknsh
20211212_75659__621411__391::fsp__sknsh__0:mT11A	mT11A	5.29750098876286	0.0530722866298577	sknsh
20211212_75659__621411__391::fsp__sknsh__0:mT11C	mT11C	5.31354766400018	0.0497487443880694	sknsh
20211212_75659__621411__391::fsp__sknsh__0:mT11G	mT11G	4.92390167447063	0.0475508530890377	sknsh
20211212_75659__621411__391::fsp__sknsh__0:mT123A	mT123A	4.87390382710409	0.0519413971528539	sknsh
20211212_75659__621411__391::fsp__sknsh__0:mT123C	mT123C	4.83677479660124	0.0493568794701689	sknsh
20211212_75659__621411__391::fsp__sknsh__0:mT123G	mT123G	4.97634786132211	0.0547918463945897	sknsh
20211212_75659__621411__391::fsp__sknsh__0:mT125A	mT125A	6.84471488951172	0.0450610383654875	sknsh
20211212_75659__621411__391::fsp__sknsh__0:mT125C	mT125C	4.99134631124226	0.0517663132123952	sknsh
20211212_75659__621411__391::fsp__sknsh__0:mT125G	mT125G	4.9234209260971	0.0566048665550055	sknsh
20211212_75659__621411__391::fsp__sknsh__0:mT126A	mT126A	5.32660942057474	0.050635989305745	sknsh
20211212_75659__621411__391::fsp__sknsh__0:mT126C	mT126C	5.6802741589625	0.0506131923451497	sknsh
20211212_75659__621411__391::fsp__sknsh__0:mT126G	mT126G	5.63395267779864	0.0475033054191613	sknsh
20211212_75659__621411__391::fsp__sknsh__0:mT134A	mT134A	5.38232763422088	0.0471068711113403	sknsh
20211212_75659__621411__391::fsp__sknsh__0:mT134C	mT134C	5.95519381579578	0.0455547554015246	sknsh
20211212_75659__621411__391::fsp__sknsh__0:mT134G	mT134G	5.87403186235534	0.0496366396225858	sknsh
20211212_75659__621411__391::fsp__sknsh__0:mT145A	mT145A	4.77348596995626	0.0482460421235463	sknsh
20211212_75659__621411__391::fsp__sknsh__0:mT145C	mT145C	5.09419019362204	0.0512368069801238	sknsh
20211212_75659__621411__391::fsp__sknsh__0:mT145G	mT145G	5.20530648967952	0.0494674716220902	sknsh
20211212_75659__621411__391::fsp__sknsh__0:mT146A	mT146A	5.65213513105908	0.0473783043462715	sknsh
20211212_75659__621411__391::fsp__sknsh__0:mT146C	mT146C	5.26658484200452	0.0509823907839609	sknsh
20211212_75659__621411__391::fsp__sknsh__0:mT146G	mT146G	5.84958532124413	0.0472230274361877	sknsh
20211212_75659__621411__391::fsp__sknsh__0:mT147A	mT147A	5.20790728859962	0.0527366449783093	sknsh
20211212_75659__621411__391::fsp__sknsh__0:mT147C	mT147C	4.97784146260785	0.0500968654514319	sknsh
20211212_75659__621411__391::fsp__sknsh__0:mT147G	mT147G	5.03722840193548	0.0487390234994928	sknsh
20211212_75659__621411__391::fsp__sknsh__0:mT14A	mT14A	5.01157587962657	0.0503766961355321	sknsh
20211212_75659__621411__391::fsp__sknsh__0:mT14C	mT14C	5.12930207590092	0.0576862255897687	sknsh
20211212_75659__621411__391::fsp__sknsh__0:mT14G	mT14G	5.05963701603531	0.0493310138950323	sknsh
20211212_75659__621411__391::fsp__sknsh__0:mT155A	mT155A	4.90514775623755	0.0543663685295558	sknsh
20211212_75659__621411__391::fsp__sknsh__0:mT155C	mT155C	5.27739416078917	0.0489273685377375	sknsh
20211212_75659__621411__391::fsp__sknsh__0:mT155G	mT155G	5.37078030613148	0.051429912713165	sknsh
20211212_75659__621411__391::fsp__sknsh__0:mT156A	mT156A	5.20213814298912	0.0807329510186721	sknsh
20211212_75659__621411__391::fsp__sknsh__0:mT156C	mT156C	5.16863130626516	0.0448683410167362	sknsh
20211212_75659__621411__391::fsp__sknsh__0:mT156G	mT156G	5.07479862657839	0.0506678182845112	sknsh
20211212_75659__621411__391::fsp__sknsh__0:mT157A	mT157A	5.05239964394304	0.0486716600676583	sknsh
20211212_75659__621411__391::fsp__sknsh__0:mT157C	mT157C	5.21753946901431	0.0502258727660784	sknsh
20211212_75659__621411__391::fsp__sknsh__0:mT157G	mT157G	5.14507494629144	0.0458018849332762	sknsh
20211212_75659__621411__391::fsp__sknsh__0:mT162A	mT162A	5.01765023977087	0.0549413479022262	sknsh
20211212_75659__621411__391::fsp__sknsh__0:mT162C	mT162C	5.24378932020262	0.0517562603523072	sknsh
20211212_75659__621411__391::fsp__sknsh__0:mT162G	mT162G	5.07246048048983	0.0529396098084454	sknsh
20211212_75659__621411__391::fsp__sknsh__0:mT165A	mT165A	4.93573552185239	0.0475531276177422	sknsh
20211212_75659__621411__391::fsp__sknsh__0:mT165C	mT165C	5.06903171858731	0.0541889610364807	sknsh
20211212_75659__621411__391::fsp__sknsh__0:mT165G	mT165G	4.9827858299131	0.0506159965214773	sknsh
20211212_75659__621411__391::fsp__sknsh__0:mT173A	mT173A	4.90473851375543	0.055587119660117	sknsh
20211212_75659__621411__391::fsp__sknsh__0:mT173C	mT173C	5.04132519973617	0.0493358938052194	sknsh
20211212_75659__621411__391::fsp__sknsh__0:mT173G	mT173G	4.99047222525867	0.0494336040986832	sknsh
20211212_75659__621411__391::fsp__sknsh__0:mT174A	mT174A	4.85539323955429	0.0499546878358888	sknsh
20211212_75659__621411__391::fsp__sknsh__0:mT174C	mT174C	5.01454466004318	0.0496042410652056	sknsh
20211212_75659__621411__391::fsp__sknsh__0:mT174G	mT174G	5.01740174097517	0.0489628629954385	sknsh
20211212_75659__621411__391::fsp__sknsh__0:mT175A	mT175A	4.98494199747619	0.049411880649296	sknsh
20211212_75659__621411__391::fsp__sknsh__0:mT175C	mT175C	5.09379693399653	0.0567764590076356	sknsh
20211212_75659__621411__391::fsp__sknsh__0:mT175G	mT175G	4.94013950228112	0.0497977864095242	sknsh
20211212_75659__621411__391::fsp__sknsh__0:mT177A	mT177A	4.96489038436167	0.051321995984749	sknsh
20211212_75659__621411__391::fsp__sknsh__0:mT177C	mT177C	5.10393570766916	0.051875091849524	sknsh
20211212_75659__621411__391::fsp__sknsh__0:mT177G	mT177G	4.68822114427721	0.10354807423929	sknsh
20211212_75659__621411__391::fsp__sknsh__0:mT178A	mT178A	5.00196760565733	0.055742560037869	sknsh
20211212_75659__621411__391::fsp__sknsh__0:mT178C	mT178C	5.02813312558962	0.0560697248976264	sknsh
20211212_75659__621411__391::fsp__sknsh__0:mT178G	mT178G	4.9717705144901	0.0552635605625358	sknsh
20211212_75659__621411__391::fsp__sknsh__0:mT182A	mT182A	5.06330558896918	0.0477423971831128	sknsh
20211212_75659__621411__391::fsp__sknsh__0:mT182C	mT182C	4.94856076686584	0.0461372610703437	sknsh
20211212_75659__621411__391::fsp__sknsh__0:mT182G	mT182G	5.08853282603159	0.0599075692152274	sknsh
20211212_75659__621411__391::fsp__sknsh__0:mT185A	mT185A	5.07466754636352	0.0528457793580814	sknsh
20211212_75659__621411__391::fsp__sknsh__0:mT185C	mT185C	5.28117416441641	0.0466116133695074	sknsh
20211212_75659__621411__391::fsp__sknsh__0:mT185G	mT185G	5.10087336870113	0.0538085768102097	sknsh
20211212_75659__621411__391::fsp__sknsh__0:mT189A	mT189A	4.94609314847418	0.0504600925177784	sknsh
20211212_75659__621411__391::fsp__sknsh__0:mT189C	mT189C	5.01804025082043	0.0503612393391232	sknsh
20211212_75659__621411__391::fsp__sknsh__0:mT189G	mT189G	5.00711683917595	0.0520825321682502	sknsh
20211212_75659__621411__391::fsp__sknsh__0:mT190A	mT190A	4.96647908603352	0.0475796454171056	sknsh
20211212_75659__621411__391::fsp__sknsh__0:mT190C	mT190C	5.11434158482494	0.0491122297430166	sknsh
20211212_75659__621411__391::fsp__sknsh__0:mT190G	mT190G	4.96970807185452	0.049148123803728	sknsh
20211212_75659__621411__391::fsp__sknsh__0:mT196A	mT196A	5.11429226486079	0.249743480526845	sknsh
20211212_75659__621411__391::fsp__sknsh__0:mT196C	mT196C	5.49058156900384	0.305926427844658	sknsh
20211212_75659__621411__391::fsp__sknsh__0:mT196G	mT196G	5.27563943125601	0.321610016048113	sknsh
20211212_75659__621411__391::fsp__sknsh__0:mT1A	mT1A	5.04767645037124	0.352431753278287	sknsh
20211212_75659__621411__391::fsp__sknsh__0:mT1C	mT1C	4.3910942466207	0.268585282703137	sknsh
20211212_75659__621411__391::fsp__sknsh__0:mT1G	mT1G	4.76519769564733	0.0508598929760209	sknsh
20211212_75659__621411__391::fsp__sknsh__0:mT200A	mT200A	5.01969844718159	0.17916047490885	sknsh
20211212_75659__621411__391::fsp__sknsh__0:mT200C	mT200C	5.02363294995954	0.463036809902757	sknsh
20211212_75659__621411__391::fsp__sknsh__0:mT200G	mT200G	4.96555649417411	0.253759616095586	sknsh
20211212_75659__621411__391::fsp__sknsh__0:mT25A	mT25A	4.65637594493731	0.0556858347625678	sknsh
20211212_75659__621411__391::fsp__sknsh__0:mT25C	mT25C	4.57735855201519	0.0541740867428854	sknsh
20211212_75659__621411__391::fsp__sknsh__0:mT25G	mT25G	5.14730579746766	0.0525420769737924	sknsh
20211212_75659__621411__391::fsp__sknsh__0:mT27A	mT27A	4.88825033360285	0.0445658782423662	sknsh
20211212_75659__621411__391::fsp__sknsh__0:mT27C	mT27C	5.03300797166338	0.0499541696740382	sknsh
20211212_75659__621411__391::fsp__sknsh__0:mT27G	mT27G	4.81165369145139	0.0458201638989569	sknsh
20211212_75659__621411__391::fsp__sknsh__0:mT33A	mT33A	5.39982775859468	0.0491539223696336	sknsh
20211212_75659__621411__391::fsp__sknsh__0:mT33C	mT33C	4.94287432601846	0.0482079528203837	sknsh
20211212_75659__621411__391::fsp__sknsh__0:mT33G	mT33G	5.05598036431997	0.048517727821057	sknsh
20211212_75659__621411__391::fsp__sknsh__0:mT35A	mT35A	5.17127628346873	0.0477772052170579	sknsh
20211212_75659__621411__391::fsp__sknsh__0:mT35C	mT35C	4.90874597669472	0.0520201397593522	sknsh
20211212_75659__621411__391::fsp__sknsh__0:mT35G	mT35G	5.02264135151712	0.0511969843620125	sknsh
20211212_75659__621411__391::fsp__sknsh__0:mT36A	mT36A	4.97626635703769	0.0498108002771318	sknsh
20211212_75659__621411__391::fsp__sknsh__0:mT36C	mT36C	5.03770523694765	0.0543382289494591	sknsh
20211212_75659__621411__391::fsp__sknsh__0:mT36G	mT36G	5.03517625105563	0.0519261494683136	sknsh
20211212_75659__621411__391::fsp__sknsh__0:mT3A	mT3A	5.57121129303611	0.664457234110248	sknsh
20211212_75659__621411__391::fsp__sknsh__0:mT3C	mT3C	5.08930017845783	0.182772048155871	sknsh
20211212_75659__621411__391::fsp__sknsh__0:mT3G	mT3G	6.25446328138834	0.439130950881229	sknsh
20211212_75659__621411__391::fsp__sknsh__0:mT47A	mT47A	5.04261473897264	0.0492275579822715	sknsh
20211212_75659__621411__391::fsp__sknsh__0:mT47C	mT47C	5.06933435606348	0.0498561545409093	sknsh
20211212_75659__621411__391::fsp__sknsh__0:mT47G	mT47G	5.07498013621757	0.0468360157573964	sknsh
20211212_75659__621411__391::fsp__sknsh__0:mT49A	mT49A	5.16790957421363	0.0560627888219833	sknsh
20211212_75659__621411__391::fsp__sknsh__0:mT49C	mT49C	6.8637145277214	0.048001889482287	sknsh
20211212_75659__621411__391::fsp__sknsh__0:mT49G	mT49G	5.13630080924734	0.0527246341990723	sknsh
20211212_75659__621411__391::fsp__sknsh__0:mT55A	mT55A	5.10531102867819	0.0473368146386618	sknsh
20211212_75659__621411__391::fsp__sknsh__0:mT55C	mT55C	4.93639599547048	0.0442365797466784	sknsh
20211212_75659__621411__391::fsp__sknsh__0:mT55G	mT55G	5.47509419929333	0.0469462157587614	sknsh
20211212_75659__621411__391::fsp__sknsh__0:mT58A	mT58A	5.2294458648676	0.0475168513712089	sknsh
20211212_75659__621411__391::fsp__sknsh__0:mT58C	mT58C	5.33394932002148	0.0535693985311253	sknsh
20211212_75659__621411__391::fsp__sknsh__0:mT58G	mT58G	5.70684353403075	0.0475322507453679	sknsh
20211212_75659__621411__391::fsp__sknsh__0:mT65A	mT65A	4.92398679369857	0.0501754052444035	sknsh
20211212_75659__621411__391::fsp__sknsh__0:mT65C	mT65C	4.90283123927711	0.0526227042416425	sknsh
20211212_75659__621411__391::fsp__sknsh__0:mT65G	mT65G	5.29053491765046	0.0529809699401936	sknsh
20211212_75659__621411__391::fsp__sknsh__0:mT66A	mT66A	6.52793142885426	0.0475819047917447	sknsh
20211212_75659__621411__391::fsp__sknsh__0:mT66C	mT66C	5.62399623218471	0.0519309761238441	sknsh
20211212_75659__621411__391::fsp__sknsh__0:mT66G	mT66G	6.54866992635071	0.0496561720221302	sknsh
20211212_75659__621411__391::fsp__sknsh__0:mT67A	mT67A	4.32089579130147	0.0538177796619974	sknsh
20211212_75659__621411__391::fsp__sknsh__0:mT67C	mT67C	4.17482927447883	0.0591354810078041	sknsh
20211212_75659__621411__391::fsp__sknsh__0:mT67G	mT67G	5.75020043939758	0.0484279325481753	sknsh
20211212_75659__621411__391::fsp__sknsh__0:mT6A	mT6A	4.65635223851334	0.429270821820876	sknsh
20211212_75659__621411__391::fsp__sknsh__0:mT6C	mT6C	4.85718923511637	0.0463661195660653	sknsh
20211212_75659__621411__391::fsp__sknsh__0:mT6G	mT6G	4.22025299967815	0.472757901429359	sknsh
20211212_75659__621411__391::fsp__sknsh__0:mT74A	mT74A	5.40262573955395	0.0589043032480957	sknsh
20211212_75659__621411__391::fsp__sknsh__0:mT74C	mT74C	4.73252564038251	0.0468972741158444	sknsh
20211212_75659__621411__391::fsp__sknsh__0:mT74G	mT74G	5.46266250618624	0.0520841676338293	sknsh
20211212_75659__621411__391::fsp__sknsh__0:mT77A	mT77A	5.08976520204653	0.0545706356839127	sknsh
20211212_75659__621411__391::fsp__sknsh__0:mT77C	mT77C	4.83716729471194	0.0550143365394067	sknsh
20211212_75659__621411__391::fsp__sknsh__0:mT77G	mT77G	5.52279875282115	0.0472443794092451	sknsh
20211212_75659__621411__391::fsp__sknsh__0:mT85A	mT85A	4.5697934781937	0.0540459126166653	sknsh
20211212_75659__621411__391::fsp__sknsh__0:mT85C	mT85C	4.17386686443707	0.0536296339955848	sknsh
20211212_75659__621411__391::fsp__sknsh__0:mT85G	mT85G	4.82525702126101	0.0523322454335423	sknsh
20211212_75659__621411__391::fsp__sknsh__0:mT89A	mT89A	3.63968715184913	0.0542968354712643	sknsh
20211212_75659__621411__391::fsp__sknsh__0:mT89C	mT89C	5.77956097989866	0.0512939603222426	sknsh
20211212_75659__621411__391::fsp__sknsh__0:mT89G	mT89G	4.06171810558698	0.0524346240209757	sknsh
20211212_75659__621411__391::fsp__sknsh__0:mT92A	mT92A	4.79606354043495	0.05237738217036	sknsh
20211212_75659__621411__391::fsp__sknsh__0:mT92C	mT92C	4.34951770828023	0.0512238171210647	sknsh
20211212_75659__621411__391::fsp__sknsh__0:mT92G	mT92G	4.9886338160482	0.0483569806969364	sknsh
20211212_75659__621411__391::fsp__sknsh__0:mT9A	mT9A	4.26034915657476	0.505341355130988	sknsh
20211212_75659__621411__391::fsp__sknsh__0:mT9C	mT9C	5.15987932790207	0.195141297761437	sknsh
20211212_75659__621411__391::fsp__sknsh__0:mT9G	mT9G	4.90109272724246	0.0494383027922628	sknsh
