# Supplementary material for: Machine-guided design of cell-type-targeting cis-regulatory elements
Source: Nature. 2024 Oct 23;634(8036):1211–20. doi: 10.1038/s41586-024-08070-z (PMC11525185; doi:10.1038/s41586-024-08070-z)
Supplement: Supplementary file 13 — Primers and Oligonucleotides. Important sequences used to clone transgenic reporters. [file 41586_2024_8070_MOESM13_ESM.xlsx]

## Sheet: Sheet1
Primer ID	Sequence
MPRA_v3_F	GCCAGAACATTTCTCTGGCCTAACTGGCCGCTTGACG
MPRA_v3_20I_R	CCGACTAGCTTGGCCGCCGACGCTCTTCCGATCT(N1:25252525)(N1)(N1)(N1)(N1)(N1)(N1)(N1)(N1)(N1)(N1)(N1)(N1)(N1)(N1)(N1)(N1)(N1)(N1)(N1)TCTAGAGGTTCGTCGACGCGATCGCAGGAGCCGCAGTG
MPRA_v3_GFP_Fusion_F	CACTGCGGCTCCTGCGATCTAACTGGCCGGTACCTGAGCTCGCTA
MPRA_v3_GFP_Fusion_R	TCTAGAGGTTCGTCGACGCGATTATTATCATTACTTGTACAGCTCGTCCATGC
MPRA_Illumina_GFP_F_v2	ACTGGAGTTCAGACGTGTGCTCTTCCGATCTCGCCCTGAGCAAAGA*C*C
Ilmn_P5_1stPCR_v2	ACTCTTTCCCTACACGACGCTCTTCCGAT*C*T
H11_bxb_lacZ:GFP_lin_F	GCCACCATGGCTCGCGATGATCCCGTC
pGL_minP_GFP_R	TGTCTGCTCGAAGCGGCCGGCCGCCCCGACTCTAGAATTA
sgRNA_H11lacZ	mG*mC*mU*rGrArUrGrGrArArCrArGrGrUrArArCrArArGrUrUrUrUrArGrArGrCrUrArGrArArArUrArGrCrArArGrUrUrArArArArUrArArGrGrCrUrArGrUrCrCrGrUrUrArUrCrArArCrUrUrGrArArArArArGrUrGrGrCrArCrCrGrArGrUrCrGrGrUrGrCmU*mU*mU*rU
20211206_24503__33072627__1223::al__hepg2__0_geneBlock	CTCGAGTGTCAATAGTACTACACCTGATCAAAGGTCAATAGCGGTACTTACGCAACGGCAGTGATTGCTGTGATTCAACATCCAGACAGGTGGTCCTACCTTGACCTTCTATCAATAGTAGGTGATAGGCTATGGCAACAGAGCATCCCTCTTTGATGGGGTTGAGTAATGGTCCAAAGGTCGGTACCAGGGCAAACATAGACTGTAGATCT
20211206_24503__33072627__1816::al__hepg2__0_geneBlock	CTCGAGTGCGGTGCACCTGTACCATTTGGCAACAATAGCCCTTTGATGCAGTGATTCATTGTGGTGACACAAGGTGATAAGGGTCAAAGGTGCACTGATTTATGACTCAATGACCCACTCTTGCTAGACCCACTAGTCAAATAGTCAATGACAGCATTGAGTGGAATGTTACCCTTTGATCTTCTTTGACGGCACCTGTACTTTGGAGATCT
20211207_100944__255626__132::sa__hepg2__0_geneBlock	CTCGAGGCTGTCGCCTGGCAGGTAACTATTAGGACGGCCCCGACAGTTTGCCCATTCTTCTCAGTACGCATTCTACTTGAGTGTTTACTAAGGTCTGTGCAGGGGCAAAGGTTCAATGGGCCCCTTTCAGAGGGATTACTCAGCAGGTTGCCTAACCTGAGTGAGTCTTATGTTAATGGTTAACCGTGGTATGAACCAAGATCAATAGATCT
20211207_152258__777391__191::sa__sknsh__0_geneBlock	CTCGAGACGGCGAGGCCGATGGCACGTGACGGATGCCGACTTCGTCAGTCTGATGGCATCGAGGAATCATATTGTATTCCGCCTGGCATCCTCAGTCGTGGCACGGTTCAGGATACATACGTATCTCCGGGATGCGTCGCAAGACGTGCCTGGCGTCTATACGTCACCTCCTTACGCCTTGGCATCTTTCTCCATCCTTGGAAAATAGATCT
20211207_212124__46481152__2927::al__sknsh__0_geneBlock	CTCGAGTCGCATCACGGAAGAAGATGCCTTAAGGACTTCCAGTAGCATCCTTATCCCGGAACAATGAAGATGCATCACTTGAGCTACGCATTTAATACGATGGGTGGAGCCGTAATATGGCTCCTTTTAAGGATGTATTGATGCCTTAGATTACGTCTTCAAGTATGACGTGATGCTCAATAAATCACAGCCTACGCATTGGTACCAGATCT
20211212_75659__621411__391::fsp__sknsh__0_geneBlock	TCTCGTCATCTAATCGCGGAGGAATCTCAGCCTCTTAACGAAGAAATCTCAGCATCCTCGGGGATTTGACGCATCCTCGGAGGATGCGTCCTGAGGAACTTCCTTGACGAAAACGGAAGACGTCTTCGAAGGATGCGCCCCGGATTTCCAGGAATTTAGAGTAATGCAGGCGTTTGTTCAATGGTCGATTAAAACTAAAT
20211206_24503__33072627__1223::al__hepg2__0_F	AAACACAGGCCAGATGGGCCCTCGAGTGTCAATAGTACTACAC
20211206_24503__33072627__1223::al__hepg2__0_R	ATATACCCTCTAGAGTCGAGAGATCTACAGTCTATGTTTGCCC
20211206_24503__33072627__1816::al__hepg2__0_F	AAACACAGGCCAGATGGGCCCTCGAGTGCGGTGCAC
20211206_24503__33072627__1816::al__hepg2__0_R	ATATACCCTCTAGAGTCGAGAGATCTCCAAAGTACAGGTGC
20211207_100944__255626__132::sa__hepg2__0_F	AAACACAGGCCAGATGGGCCCTCGAGGCTGTCGCCTG
20211207_100944__255626__132::sa__hepg2__0_R	ATATACCCTCTAGAGTCGAGAGATCTATTGATCTTGGTTCATACCA
20211207_152258__777391__191::sa__sknsh__0_F	AAACACAGGCCAGATGGGCCCTCGAGACGGCGAGGC
20211207_152258__777391__191::sa__sknsh__0_R	ATATACCCTCTAGAGTCGAGAGATCTATTTTCCAAGGATGGAGAAA
20211207_212124__46481152__2927::al__sknsh__0_F	AAACACAGGCCAGATGGGCCCTCGAGTCGCATCACGGAA
20211207_212124__46481152__2927::al__sknsh__0_R	ATATACCCTCTAGAGTCGAGAGATCTGGTACCAATGCGTAGG
20211212_75659__621411__391::fsp__sknsh__0_F	AAACACAGGCCAGATGGGCCCTCGAGTCTCGTCATCTAATCGC
20211212_75659__621411__391::fsp__sknsh__0_R	ATATACCCTCTAGAGTCGAGAGATCTATTTAGTTTTAATCGACCATTGAACA
