# Supplementary material for: Machine-guided design of cell-type-targeting cis-regulatory elements
Source: Nature. 2024 Oct 23;634(8036):1211–20. doi: 10.1038/s41586-024-08070-z (PMC11525185; doi:10.1038/s41586-024-08070-z)
Supplement: Supplementary file 14 — MPRA results and predictions for candidate CRE library. Empirical MPRA results from the CODA oligo library. [file 41586_2024_8070_MOESM14_ESM.txt]

ID	sequence	origin	target_cell	round	track_ID	K562_l2fc	HepG2_l2fc	SKNSH_l2fc	MinGap	K562_lfcSE	HepG2_lfcSE	SKNSH_lfcSE	K562_prediction	HepG2_prediction	SKNSH_prediction
20211207_63610__124703__1::sa__hepg2__0	TCGAAACAGGTATACCGCCAGCAATCCAATCTCTACCGGTGTACACCTGTTCAAAGGACGTGATTTGTGTTCTGTGTGATGCGTGCCGTCACTGTCAGGTTAATGATTAACCCACTCATGAGGGTATGAGTCTATCCATTGTCTTTGTCATGCCCAAATCGCATCAACCACACCTGCAGGAGTAGCATGCTCAGATTTAA	Simulated_Annealing	hepg2	0		-0.311911182045645	2.19608050410676	-0.917639496320373	2.5079916861524048	0.17296747570105703	0.283926412269307	0.348234838291576	-1.4702965000000001	5.7975297	-1.3901428
20211207_63610__124703__4::sa__hepg2__0	GCTAAGGTCCTTATTGAATTTTGGTTAATCATTAACTACCCGTCATCCCTGTGTACTCAAATCACAGCATCAATAACCTCACGCGCCAAGCTGCAATTCCAGTCATCACCTGCTAATCGATAGATTGGCCACATTGGTATGAGGTTAAATGTAAGTCCCGGCAAGGGTGCATGGGAACCTCAAATACACCTAGAGCCTGG	Simulated_Annealing	hepg2	0		-1.11030195750431	0.880661473026516	-1.09711744054047	1.9777789135669857	0.379150704253617	0.22476297234529602	0.387838898962169	-0.9459076	5.2580214000000005	-0.7922196
20211207_63610__124703__5::sa__hepg2__0	TGGTCCATTCCTGGGAATTTGCCGCCTGTACCTGCAAGGTTATACAGGGTTCTGCATCGGCGGGGCATCCGACGTTCCTTCTCATTTTTTCTGCATAATGTAGACCCTCGGTGTGAGGACACCTGCCCAATCTACCCCAAAGTCCGCATCTCGATGTTGGTATCAGGTTAATCATTAACCAGACCAGGGGGGTTGTAAAT	Simulated_Annealing	hepg2	0		-0.545082857131199	2.16902512600877	-1.13517104512163	2.7141079831399693	0.466517641596623	0.328840633146431	0.580014414434167	-1.0182961	5.67195	-0.91103494
20211207_63610__124703__12::sa__hepg2__0	TCGGGAGATGTCAACACCTGTTGAGCTATTATGCCCTAGCCTGGTTCAAAGTGCATACACAAGCCAATACCCGCATTGAACTATGAACACTAAGTAAAGGTCATTTCAAATCACTGTGACCTTAGTCATAGATCAAAGCCCGCGTTATACAGTTGGTTTTGAAGTCCACTATCTCACCTGTTCTAAGATATATGTTCAAT	Simulated_Annealing	hepg2	0		-0.7696097066152849	2.04263372936575	-0.703300140482388	2.745933869848138	0.591487330452288	0.265328036025614	2.8901246838249097	-1.0598564	5.0689707	-1.2198014
20211207_63610__124703__15::sa__hepg2__0	GACTTTGAACTCTGGACAGCAGAACAAATCACGGGAACCCTGTCATGTCCAAAGTCCATCTGACGATGTTGGATGGTCATACAGAGCTCAGGTGCACGGACCTAGTGTGTAGACGAAGAGTCATACAGAGCACTGATTGAGGCTCAGATAGCTAGTGACCCGCTCAAGGTAATAAGCAAGGTGATGCAGCGCTAATGGAG	Simulated_Annealing	hepg2	0		-0.6543283289828801	2.03727896893345	-1.24378049609551	2.69160729791633	0.247053350759867	0.26730792299413203	0.2477884461014999	-0.84291756	6.0105414	-0.93058324
20211207_63610__124703__17::sa__hepg2__0	CATGCAACAAAAGGTGCATTGTGCAACTGTGGAAATTTCGCTCCGGGTCGCGCACTTTGCACTCTGACATGTCTAGTCTTTGAAGACAATCCCCATTCGAGGAAAAGTAGGCTGTACAACAAAAGCTATATATTGACTGGTCAACAGGTGAACTTTGTACTCGGAGAAATCACAACACTACTGGTAGGCATACCTGTCAT	Simulated_Annealing	hepg2	0		0.42098085800782703	3.9224046704022597	0.316749314669982	3.501423812394433	0.1980506225711061	0.326236155411149	0.134649565246078	-0.62148076	4.9361315	-0.64793146
20211207_63610__124703__18::sa__hepg2__0	CTCTGCAAGGTCCTTACCATCAGCAGGTGTACCAAGGTTGCGCATGCCGTGCTGGTCCTTGGGCAACTGGTCGTCAGTAACTTGTTCGGTGCCCTATTAGCATTCTAGCGCATTGAGGGCAGGAAACTTAGTTAATCATTAACTTAGGCTATTGACTAGCATCAAGTAATCCCCAATTGACCTTGTACCCCTGGATAAAT	Simulated_Annealing	hepg2	0		-1.0451716197869398	1.24742493070694	-1.2612101390723	2.29259655049388	0.5716492481864051	0.29132009344311305	0.636750929296802	-1.1314418	5.819719	-1.0658201999999999
20211207_63610__124703__19::sa__hepg2__0	GGCTGACACCTACGCGACGAGTCCTTTGATCTTCTACTATGCCATCCTTCACACGCCGATTACTGATTAACCACGGGTTTAGGTTAATCATTAATCTCATCATCGCAGCCTAACCCAGTACATGGCAGTGATTTATCAAGCATGAATAATGTGGCGCGTACCGTCAGGTATCCAGGACAGGTGATGAACCTTTAGCCCTC	Simulated_Annealing	hepg2	0		-0.9358658788048699	1.4036389599619	-1.0821375868718799	2.33950483876677	0.270331729949052	0.172209928527264	0.3565251337090029	-1.0808997	4.9681760000000015	-0.9150132
20211207_63610__124703__21::sa__hepg2__0	TTGAGCAGCAATCACTGCCTCCTTATCGTTGAACGACTATTCAGTCGAAAGTCCTATGTCGCTGTATTGGTATAGCAATCTAGCATGCAGTTGACAGGTGCGCGCTCTGGTCTAAGAACTGCCCAGAGTAACGGATATACCTTTGACCTGAGGTGTACCAGGTTAATTATTAACTAGTTACTCTGCACTAGGGTCGCTCC	Simulated_Annealing	hepg2	0		-0.669737155269085	2.9660064270434505	-0.725450275275905	3.635743582312536	0.32061067780990304	0.295988283689977	0.3731792817475329	-0.7384637	5.830592	-0.7706356
20211207_63610__124703__22::sa__hepg2__0	TGATTGCTTGCGCACCTGCGATGACTAGCATACCATACCTGATGAATCACATAATTCCCTGCCCGTAAACAGCGAGGTTAGGTTATGCAGGTTGGACTTTGGACCCCTAATGACCTTTACCATGGCCCATAAGCCGGTCATGTAGGTGTCTTTGATCATGGGCGCAAAGGTCGGAATTTCTCAATCACAGCTCTCGACAA	Simulated_Annealing	hepg2	0		-0.6996921222891751	3.6484247688642	-1.1872563565465601	4.348116891153375	0.20608464251959302	0.3231836204809989	0.2380906324179419	-0.9095412	6.174878	-0.8657136999999999
20211207_63610__124703__25::sa__hepg2__0	ACTCATCTTTGGGTCTGGCACGGGCCCGGGGAGGGTTGCATATCATTGCCTGGTGTAATCTGGTGGTGTCAAAGGTCCACTGTCAACAATTGCACAGGTCAAATGACCCCTTAGTGGCCCAGATTTGTGACCTTTGACCTGTCCTTCATGTAAATGTACAACCATCATTGTCCTTTGGACAAAAGAGCCCCTTTTGTGCC	Simulated_Annealing	hepg2	0		-0.9151119384229459	0.120534891471048	0.300489211148629	-0.1799543196775809	0.4835518649713761	0.376134970255011	0.434087001641011	-0.5684772	5.0207143	-0.45258725
20211207_63610__124703__29::sa__hepg2__0	CTGCAATCACAGCCTGCAGGTGCGAAGTCTATAGCTTTACAGGTTACTGGTACTCTCTCAACCACGTACAAATGTGCCCTCTGGTTAATGATTAACCGACTGATGTATGGCATCCCCTTGCGCTGGTATACAGTTATAAAGATCGATGGACTAATTGGATTCCGGTATCTGGGGCACATCAAATACACCTGATGTGCAAT	Simulated_Annealing	hepg2	0		-0.4074242845416021	0.090838696837203	-1.09462634790484	0.4982629813788051	0.1861575468593049	0.17245239407211	0.2340590311440679	-1.0642126	5.919425	-0.9619658999999999
20211207_63610__124703__30::sa__hepg2__0	AGGGCATCCTGGCATGACCTACGGCTCTGGCATCCCCATAGTTAATCATTAACCAGAAGGTCCTATTGCAATTTGCGTACTATTTACACTGGGCATGGCACCCTAGCCCCCACTTTCACGCCCTAAATCACTGTAGGACCCAATGTCGGGGAGCGATTACTAGCAGTGCATGCAGGTACAGGTGCCGCTGGCACAGGTGC	Simulated_Annealing	hepg2	0		0.0344016189084926	1.06982465951169	-2.1114522283979498	1.0354230406031977	0.453054222172753	0.338854568818926	1.0180955952067	-0.9917710999999999	5.7780323	-1.1796328999999999
20211207_63610__124703__32::sa__hepg2__0	GGTGGACCATTTCTCCGCGTGCGTTTCCCTTTGGGCAAGGTACAGGTGTTAATATTTAAACAACTCATGATCAACGTGCTCCACAACTTAAACATCCCTACTGAATCAATACTCTATGGTGAGATTGACCTTTGAACCCATCAATACAGAGTTGGTGGATGACTCAGTTCTCCGAATGATAGACCATCACCTGATCAAAT	Simulated_Annealing	hepg2	0		-0.212125155364567	4.0616822300874	-0.5843746613068721	4.273807385451967	0.430311955688724	0.21570942877940805	0.601269171466401	-0.8324539000000001	4.6212089999999995	-0.8057766
20211207_63610__124703__35::sa__hepg2__0	TTCGACGGCAGGTTCATCGTAGCTCGCTCCTCTCTCGAAAGTCTAGCGGTCCAAAGTTCAATCAATGCTTACATAATCTCCTCTTGTGCCCTTGTAACTGGACTTTGTCCCTAAATCTCAATCACTTTCCTTGCAACGCTCATCAGCTTTATTGCCATTCGCAAGCGTACGAGGGCCTCGACAGTAATCAGTGCTAGTGC	Simulated_Annealing	hepg2	0		-0.23458722917600602	1.5184826231621498	-1.4342877640369098	1.7530698523381558	0.499065362555715	0.275799189259009	0.641702159133194	-0.71911895	4.782328	-0.7138936
20211207_63610__124703__37::sa__hepg2__0	TGATTCCCATCAAAGGGCGCCGTGTGCGCCACAGTGATTTATTCACTTGCAACTCTGAGCATGCGGAGTGGTTATGACATTAGCAGAACACCTGTTGTTCTGTACTATAAGCAAGAATTTGCAGTAGGTTAATCATTGACTTAGGGTGAAGTCATGCTGCATCATGGTAGTGACCATTGCGCACTCACCTTGATGCCAGG	Simulated_Annealing	hepg2	0		-1.30000939547548	2.3891431984534703	-1.30012823721802	3.6891525939289513	0.1957653916141939	0.269696723488344	0.193381973972376	-1.1573898999999999	4.7223760000000015	-0.95282966
20211207_63610__124703__40::sa__hepg2__0	GTCAAGTTAATAATTCACCTGCTCCCGGTTACGCTTACCTGCTGATAATAGCTTGGTGATGAGTGGCCCTCATACAGGGGTCAAGGTCCAGTTGTTAGACCTGATTGTGCAATCAGGACTTGGCTCCTCTTAGCATTCTCCATCCTAATACGAAACATGACACCTGTACGAAGCTCGTATAGTCTTTTAATGCCCAGAAG	Simulated_Annealing	hepg2	0		-0.333770901447252	4.2138899815936	-1.24415737112792	4.5476608830408525	0.2077259702132869	0.285817849214622	0.210681395053989	-0.71426105	4.9265833	-1.0898707
20211207_63610__124703__44::sa__hepg2__0	TGATCTTAAGGTGCACGGCCGTGATTTCAGTGCAGCGGTCATGCGCACCTGCTATGTGCGTGATTGCTCTTAATACTATCCCACATGCTCTAAACCTTTTCGAAGATATCCCAGTACAAAGCTGGTTAATCATTAACCTCCGCATTGCATCAACTGTTTAGGGTAGTCACCATAGCCTCCAGCATTCTGTCACACCTGCA	Simulated_Annealing	hepg2	0		-0.9248770595226179	2.9732040564570896	-1.64731822369181	3.898081115979708	0.5291176886072161	0.283680750322092	0.5765852905607359	-1.0895226999999998	6.03256	-0.9926434000000001
20211207_63610__124703__45::sa__hepg2__0	CATCAGTCAGGTGTAGCCTCAGTGAGGTGCTTAATTGCTCACTGTACGCTCCAAATGTGCTCAAAGGATCAATGCACCTGTGTAGCCGTTATGCAATGCATTCCTCTGAAATAGGCAAGCAAGACTTCGACCCTTTAACCCGTTCCAAAGGTCACGCAATGGCAGAGGGGCCAAAGGTTATCACAGATTGGTTACAAAAT	Simulated_Annealing	hepg2	0		-0.9976335064738141	2.6816508933217205	-1.28237418896876	3.6792843997955353	0.8795697796440649	0.336992311581682	1.04530812014148	-0.91030365	4.338589700000001	-0.7680769000000001
20211207_63610__124703__47::sa__hepg2__0	AAGGGGCAGCCACGAGATAGCGCGCGTCTGTGATTGAATACAGCAGGTGAAGCTCAGCATTACAGTCCAGTGAGAAGCGCAATGAGCCCTTGTGTCAAAAACTGTCCCTTGGAACTATAGCCCTCTAGTTAATGATTGACAAAGGGCCCATAGTTAAGGATTGGATGTTGGCAGTTTGGTCCCATCGCACGACGTGCCCC	Simulated_Annealing	hepg2	0		-0.0769549798835104	2.5701295392603702	-0.7238607953875971	2.6470845191438808	0.2548703650279439	0.3372604534601219	0.274919507295451	-0.8517659	6.228574299999999	-0.85069054
20211207_63610__124703__48::sa__hepg2__0	CGCTACCTGTACCAGATTGTCAATCCCCAATCTCAGACGGATTTTTAATCAGAACCTGCATGATTAGTCTGGTTATCACCTAGAGTAGTCTATACTGTTTGAGACTTGGGATAAGAGTCCTAGCAATTGGCCACTAGTTAATCATTAACTTATAGCCAAAGAGCAATTACTGGTGCCATTCGTGGTCCCTTGCATGGCAA	Simulated_Annealing	hepg2	0		-0.5543328532621851	1.96570762911762	-0.8177044283108109	2.5200404823798053	0.2218689192367568	0.321858593351201	0.2908867600594619	-1.0131018	4.5317793	-0.9521886
20211207_63610__124703__50::sa__hepg2__0	ATGACAGGTGCATCCGACGTGGACTGCCGTGATTGAAGCAATCCGTACTCAGTGATTCATCCATACAGTTGGACTTTGTACATCCAATGTGTGGGTAAACATTAACTAGTACCAGGTGCACCGACAACAATGTATGGGCACAACAGATTACATAATTGGATGCACCTGTTGCAGTCGTGGATGCGCCGCTTGGATGCCAG	Simulated_Annealing	hepg2	0		-1.08896636928063	2.82079774245831	-1.52991744685296	3.90976411173894	0.7789500399493571	0.2673554503687509	0.459621913184974	-1.6992822	4.9823059999999995	-1.3759081
20211207_63610__124703__51::sa__hepg2__0	CAACCTGACACTCAGGTGGTACCTGCAATCGCTTCTTAATCACAGCATGCATTCGCCGTGATTTGCCAACCATTGTATAACAATGCGGCCTTTGATCTACTGTCAACAAGTCGATTTATTGTGACTCAAAGGCATCATCACTTGTGTAGCGGTGAACTTTGAACGCTGACAGACAGGTGTTACCTGTAAACTACCTGCGG	Simulated_Annealing	hepg2	0		-1.8072312334131293	1.20946857368613	-0.638040716357484	1.8475092900436136	1.66019521062226	0.8097979137642829	1.46615111187644	-1.2854867	4.4055395	-1.5049582000000001
20211207_63610__124703__54::sa__hepg2__0	AGATCTAATATCCGTCGCATCGGCTTCAGTGAACTTTGCCCCTACACCTGACACACATCTTTCAGGAATGAAGTCATATGTTGACACCTCCAATCTGTACAGTACGGACAAATCACAGCCTCTACCTGTCCAAAGTCCAAAGTCCTCTCCTATACCAACATGCTAGGGGAACGTATGTCCCCTTCGCACAGGTGATAGAC	Simulated_Annealing	hepg2	0		-0.379573703329951	3.96129383830204	-1.22866281175854	4.340867541631991	0.4182613020009739	0.24520171823482503	0.543806414982372	-1.028733	4.4287133	-1.0774237
20211207_63610__124703__60::sa__hepg2__0	CCGACGCTACTAGCGGCACGGCACAGATTGCATGTGGCAAAGGTGCTGGGGCGTAAGCCGCGAATCAACAGTCGTACAGGCTACGGTCATCACTGTACCTCAACCGTCACCTGACAGGTGCAACACTCTAGTTAATTATTAACTACAGAGTTGGCACATAGGGAGGGGTGCCCTTTGAGCTCGTTAGCTCCACTGGGTAC	Simulated_Annealing	hepg2	0		-1.1304780548812499	1.13604176726112	-0.629115591176527	1.765157358437647	0.722724972053516	0.492221855328659	0.7580781443506841	-0.8198184999999999	5.485936	-0.8090248000000001
20211207_63610__124703__61::sa__hepg2__0	GTGGTCATCATCCTAGATGGTGGCCGGGTGTTTGCCCTAGTCCAGAGTTCAAGGGCTTTGAGTGTTCCTTTGATCTGCTCTATTTACATATGTGTAATTTTCCAACACGGGCCACCAACCAACCCACCTGAAATATAGAGAAGTGCCCTAGCGTCCGACCCTGATTTGCGCATGGCTTGCACATAAATCACAGGTGCCAT	Simulated_Annealing	hepg2	0		-0.43117569601755	3.4460254437544195	-0.660072733870103	3.8772011397719695	0.23411410695168303	0.328033215721409	0.223490427348229	-0.6330005999999999	5.3216085	-0.6309815
20211207_63610__124703__63::sa__hepg2__0	CTTACCTGCTGAGGACGGTGACTAATAAGAGCGCATTGTGTGCTTTGCCAGTTCAAAGTTCATCAGACCAATTATGCAATTGCCGGCAATGACTGGCAATGTTGCCAGGACTTTGCACCGTCAATGAGTGATTAGGGTCAGGACACTATGCATCCACTATTGTCGCTTGGCCCACTGATTTAATTCAATCTGTTGAGTTC	Simulated_Annealing	hepg2	0		-0.241783881537966	3.4983150889387	-1.0256588441358199	3.7400989704766654	0.17761270095609602	0.287614615263281	0.151386604178596	-0.53222585	4.8472066	-0.6987496
20211207_63610__124703__64::sa__hepg2__0	CAGGTTAAATATTAACCGACCCACCTGTAACAATCCCGTTCGTTATCTATCGAGCTGGAGAAGCGCTCGCCTCTAATAGTGCCCATTGATAGTCTGTAAGTGGTGTTGACTCTGTTATGCCCTTCGGTTATGTAACCATCGGTCTATTGATTAGCCTTGCCAGTTGGAGTATTTGCAAAGGGCTTCGAATAGTTACCTGG	Simulated_Annealing	hepg2	0		-0.4189912873703221	0.5233460717658329	-0.853825390903748	0.9423373591361552	0.199162627902596	0.205440395203469	0.221548974686875	-0.53723705	6.312728	-0.5428897
20211207_63610__124703__68::sa__hepg2__0	TGCAGTGTGTGCGCCCGAACAGGTGATGTTAAAAGTCGTCAATGGGTCTAGTTAATGATTAACCAGGATTATCGACACGCAGTGATTTGAGTATGATGACGAGAATGGTGATCATCACAAGCTCTGATTACTCCTGGGTTATGTTGGCAACATAGGTAGTGAGAACCGTTGCACTTGGAGACTACTAACAGGTGTGCTGG	Simulated_Annealing	hepg2	0		-0.344141827928392	2.0794106761944398	-0.997269205410496	2.4235525041228323	0.229604281802788	0.2767432678857069	0.218678152049001	-0.9225848	6.824273	-0.8183954000000001
20211207_63610__124703__71::sa__hepg2__0	GGAGCTCTAGCCAAAGGCCGTGATTTAAGCCTATCTATCGGTTATCCACAGTGCCCAAGTGGTGTTGGACCTTGACCCGATCCCAGAGTTGCTTACACCGTCGAGTAAACAGGAGTTCAAAGTCCAGTTGGCAATACATTAACCAGGACCCTTGTCCAGTCTAGGAATGCATGTTTAAGAAGATGGTAGTGCTGCAGGTG	Simulated_Annealing	hepg2	0		-0.5391616463972561	2.61291436889494	-0.546977293885494	3.152076015292196	0.261106883811904	0.29936760942461	0.30730660106045504	-0.9664406999999999	5.0790195	-1.0223552
20211207_63610__124703__72::sa__hepg2__0	ACATCGTGCATTCCGATAATAGGTTACTCAGTCACAGCAGGTGACGCTTTTGCAATCTGTGCACTCGACTAGCCATGGTTAATGATTAACCAACATAAATGTGTCGTGATTAAACATCCTGTGTCATCAACAACGCAATGCAAGGCACAGGTGTTTCGTTACGCACCTGTCTAGAACTGCACCGGGCAGGTGTTAAAGTC	Simulated_Annealing	hepg2	0		-0.0662348445822333	1.85295097164483	-0.539525962071516	1.9191858162270639	0.311910842232644	0.2394940191889319	0.5387432889489471	-1.1230427	6.571228	-1.3149742
20211207_63610__124703__73::sa__hepg2__0	AGGCGCGACGCGTGGTTAACTGAGATTGCGTGTATAAGCAGGTGTCATGGAAGTTGTCAAACTTTTACCAGTCACTTGGATGTCCGTGTTCGGCCGAGATTACCGATGAACTCTGATGTTCCACCTAACATGGTGCAAAGTCCACAGTGCCAGATTTCCCCAAAAACAAATAGGTGTTGGTAAATCATTAACTAGAGTGG	Simulated_Annealing	hepg2	0		-1.00762541419567	5.2399992240988205	-1.28264145292811	6.24762463829449	0.309127750047908	0.321241109880169	0.3026453038413919	-0.8851046	6.6324453	-0.74388134
20211207_63610__124703__74::sa__hepg2__0	GAGTGCTTCGACGGAGGGATGGACCGAGGTCGATGTTTCCCACTAGCGATGCCCCCAATGCCAGGGTGTGCCGGTCAAGGGTCCGATTATTGATTAACTTCACAAGCTGTTACACACGCTATGGGACCTGACTTTATGGTCACAGATCAACACCTAATCACGGACTTATAGCTTACGAGATAGGTTAAACATTAACCTGG	Simulated_Annealing	hepg2	0		-0.892212551800348	2.4958931957134705	-0.743930618428721	3.2398238141421922	0.2571444346477889	0.3513386553975011	0.262307520777818	-0.6747820999999999	5.6953793	-0.60551083
20211207_63610__124703__78::sa__hepg2__0	CCGTCAGCTCTAGATACATTCAAATCTGGGCCCTTCGACACTTCTTAGACAAGTTATAGCCTACAGATCAACTGCGCCCAGACTGGGGTTAATCATTAACCAAACTTTGATCATACTCGTTGACACCCTGTGGTTAAAACCTCCGTTAGAACTTGGTTTATGCATTCAAGGGTGCCACACTTTCATGGTATTTGCCCTGC	Simulated_Annealing	hepg2	0		-0.10670404487500901	2.5215275371513197	-1.14006827509169	2.6282315820263293	0.997274938854371	0.5304554427779989	1.65470386442574	-0.42020637	5.6573944	-0.47392377
20211207_63610__124703__82::sa__hepg2__0	CGACTAACCGACGAGCAGGTGCACCTTGAACTCCGTCTATGCTGACCGCGTTAGATAAAAGTGCAGTGATTCACCAGCAATCTGGTCCAGACCTTGAATTTGTTCTGGGGTTAATGATTAACGCACCTGTTATAGTTACCCGGGTGTTTTGAGTTAAGTCCCCGCAACTACCTTTCTACACTAGACTGGCAATCCTTATA	Simulated_Annealing	hepg2	0		-0.736635270215568	3.906966039004721	-1.60056906218679	4.643601309220289	0.214670242355268	0.264122990252103	0.246908197376898	-1.1077988	4.8983965	-1.0126877
20211207_63610__124703__83::sa__hepg2__0	CCTCTGCCATCGAGTGCGAAATCTCGATTTGGCAGTGATTGATAGCCCCCAAACTCGATGCTATCTGCTTGGGGAGGAGATTAGTTAATTATTAACAACATCCCCATACCTGAGTTTTTAGTGACACACTCAGACAAGCTTCAACTTGGTTAATGATCAACAGGTTGGCACATAGGGCATTGTGTTTTCGCATCAGTGGG	Simulated_Annealing	hepg2	0		-0.0228524980079956	2.4792602816557996	-1.27283611719677	2.5021127796637956	0.223455841954936	0.2442044991057619	0.316110797868964	-1.14192	5.5016174000000015	-0.88646376
20211207_63610__124703__84::sa__hepg2__0	GCAGAGCTCATCCCATGTTTACATAACTAGCGGGAAGCCAGTCTTAGTGCCCAAGGTTATCCCAGTTGGTGACAGTGCACATTCAGAGTAATTCATTAACGGACTTTGACCTAACCAGATTGCTTTCCCTTATCACGTTGCAAACTTGAGTTTTTGCACTCAAAGGTGAACAGTAGGAAATCTTTTCAGGTACGAGTGCA	Simulated_Annealing	hepg2	0		-0.2463721379410739	2.8319899617890503	-0.9516300433628079	3.0783620997301244	0.172899163211275	0.362653420433837	0.2281136417531569	-0.29752	4.4503384000000015	-0.55972064
20211207_63610__124703__85::sa__hepg2__0	AGACGATGTCGTCATAATTTACACCTGAAATCATATCACGGAGGACTGGTCATGCTTTTCTCCTCAGAAGTGCCTGGTTAATCATTAACCATAGAAATCACTGTTGGGCCTTTAAGAACCCCTCCTAATTGTTCTAAGTCCAATGAATCACAGCTTAAGCGCATTGTAACTCTCAGAGGTGCAGGTGCGCCCAAGGCGGG	Simulated_Annealing	hepg2	0		-0.96930228711812	2.42011120432743	-1.533890449194	3.3894134914455503	0.298859546139538	0.24050524338763302	0.349710794059898	-0.7259091	7.380982	-0.64965934
20211207_63610__124703__87::sa__hepg2__0	AAGCAGGTGCTAGCTTTGATTTACACACCCGTTAAGGAGCAAAGTTCACAATGGGAGGCAGAGAAGGGCAATGTCGAGTCAACACTGAGGTTGCAAAAGCCATTAATCACAGCCCAAAGGTCACGTAGAGTCATTCCTACCTCAGGTGAGGAATTCGGCCCGCTTTGATCTAAGGGTAAGTCATCATCAAGCCAACGTGC	Simulated_Annealing	hepg2	0		-0.3956284240061219	4.10001921984245	-1.2561831361499498	4.495647643848573	0.2272486032855039	0.266062535739432	0.2025790451272039	-0.77435315	4.780003	-0.8186276
20211207_63610__124703__88::sa__hepg2__0	CTATAGGCATAACTGTGGTTTATCCCCCACAGTCGTCAAAGGTCATACTGAGTGCGATGTTCTGCTCAAAGGCTGCCCTGATTACAGTGAAATCATAAGCCTTATGTCACCTTGGTCCAAAGTCCACCTAAGATTGTTGTCCTTCCGTGCGTTAAAGCACGTACAGATTTCCAGATCAAAGGTACCATTGTACCTGTTGG	Simulated_Annealing	hepg2	0		-0.533990279779956	3.71426352101442	-1.1029748679682	4.248253800794377	0.195424618438427	0.3884809771253489	0.2609714595603229	-0.56136537	5.5134697	-0.6911231
20211207_63610__124703__90::sa__hepg2__0	ACGGCTTGCAGGTGCTCACCTACCATGGCCACCTTACATCACCACTGTTTGATTTAACCTCCCTGGGACACAGGTTAATCATTAACCTGCGGCTCGTCTCACGCTTTCAGATAATGGCATTATACACCTGTAGTAGGTGTCCCCGTACATACATGACTCCCGTCGAACGATTACCATCAGCCGATGGTCTCGGGACAAAT	Simulated_Annealing	hepg2	0		-0.492684763599979	0.78672439079742	-1.5639753991063001	1.2794091543973989	0.309106817907222	0.3644332974587369	0.43917314930490703	-1.0050727	5.4391456	-0.9673754000000001
20211207_63610__124703__95::sa__hepg2__0	CAAATCAGAGCCATTCGCACCTTTGATTGCTCATTCCTGTGGTAACCGGTGTTTGCGTAGGGTCAATAGCTAACAATGCTCTCCGATGAATCAATGCACTTTGATCTGGTACCATTGATCTGCACCTGTTTACCCGCTATTGAGCTAGGTGAAGCCAGTGTCAATTCTAGAAGATCAAGGCAATTCCAATACCCTTTGCC	Simulated_Annealing	hepg2	0		-0.8807359591055429	4.33961314819718	-1.1789319135290401	5.220349107302723	0.2446677267858081	0.291434880361886	0.34248356548926	-1.0213181999999998	2.7166727	-1.1604196000000002
20211207_63610__124703__109::sa__hepg2__0	GACCTTGGCCTCCTCGACAGGTGTGCGCGTACGGCTAAACAAGTGTTTAGAGTCCGTAATTCAATTGATCCAGCCTATTACGCCTGCTGGAATCCTCTGTTTGCCTTCTGCGTTTGGAAGCTTTGATCATACATGTTCCCGAGTTCAAAGTCCCAAGCCTGGCACAAAGTTCAATGAACTGTGCCAAAGTCCGTTGTGTG	Simulated_Annealing	hepg2	0		-0.5373232250415371	2.1105767446801402	-1.1650664599605902	2.6478999697216765	0.23365763800591502	0.2882475438832539	0.297613191519644	-0.43020213	5.3744392	-0.6470254
20211207_63610__124703__110::sa__hepg2__0	TTGACTCACGGTCCAAAGTTCATGACCTTGATTGTACTTATGGGTAAGGACCTCAGAGTCAACAGATCAAAGGTCATGATGCTGCAACATTTGCCCTGGAACTGCTGGGCCGCTATGCAGTCACAGACTTACACTGATTGTACCTGTGCTGGATCGCTGCTTACTTAACGAAACGGGTAATACTCTGTTCCACCTGTGTA	Simulated_Annealing	hepg2	0		0.7846673258520509	2.21544343689907	-0.1554196025020799	1.430776111047019	0.19790016305860603	0.27839749731990604	0.149011379688219	-0.5133452000000001	5.796702400000001	-0.7531826
20211207_63610__124703__112::sa__hepg2__0	TAAGGTGGGACGGTATCAGGTGCCGTACTGTGGTTGCTGAGAGCAGTGATTTACATCCTTGACGCGTAGTCCTCTGCTGTTTTGTGCAGGTGCATCTAGAGCCCGGTACGAATAAACCACCATTCTAACAAAGGGTGATTACACATGGACCTTGGACTTTGTGCCCTTGCCTGGTCTGCTAGGTCAATCATTAACCCTGG	Simulated_Annealing	hepg2	0		-0.514250891716706	5.48492278805913	0.196570239387528	5.288352548671601	0.269241812029062	0.285633971731784	0.2222238359850768	-1.0856905000000001	6.1483784	-0.9748431000000001
20211207_63610__124703__120::sa__hepg2__0	TGACCTGTTGCGCGGCAGGTGTTAGCACTGATTTGAATCAATCTGCGCGCGTGACTAATGGCCGCTAATCGCTACTGGTGTCAAAGTCCAACTGAGCAAGTAAACAATGCCGAGTTAAATATTGACACACGGTTTACATAACCTCCTGGTGCATATGTCAACATGCCCTGGTACGACACCTGTACAACCTTGGTGGTACC	Simulated_Annealing	hepg2	0		-0.866389989951513	3.74456086763754	-1.15096459860507	4.610950857589053	0.3708530231362879	0.302544004120826	0.542450275998531	-1.2388698999999999	5.944729	-1.1559491000000002
20211207_63610__124703__121::sa__hepg2__0	GTCAATCGACGGATGCCAACGGAACTGTGTATCAGTTAATGATTAACCAGTTTGCTTGGCTCCTATGAGTATCTTGTCACCCCATGGCTCCTCACTCCCTGTCACTGTCATGAGGGGACTCTGTCTAGCGTCTACACTGCTGGTGAAAAGGGACCAAAGTTTATCCCCAAGGTCAAATAATGTCAGAACGCCCAATAAAT	Simulated_Annealing	hepg2	0		-1.13223637491992	1.07933145496638	-1.4052778381195	2.2115678298862997	0.386269211710717	0.313473471531362	0.3315311775647	-0.88789535	6.044191400000001	-0.8037201
20211207_63610__124703__122::sa__hepg2__0	TATGCTTAAGGGAGCAAAGGGCAATGGAGTAGTGTACGGACACTTACCCTGTTGCAACACCTGACTTCAAGGATCAAAGTGCATAGAGCTCAAAGTCCACTGATATGAGTGCAAACACTTACCCCGCGTGGGCTGATTACTTGACACGTTTCTCAATGACAAATCCCTACAATCACAGCCTTTGACTCATGCAGGTAGTT	Simulated_Annealing	hepg2	0		-0.627940824440269	3.13419883402531	-0.947550726819289	3.7621396584655793	0.194025420447823	0.3213125970960109	0.2447846700821919	-0.79549575	5.6110562999999996	-0.7840974
20211207_63610__124703__124::sa__hepg2__0	GGGACCCTTGCCAAGCTGGACGTACAGGTGAGCTATTACACCCAAGCTGTGCATGTACCCTGTTGGTTAATCATTACTCAGAAGAGTTACATAACGGAATTACTCAAGTGACATGTGGGTTGGTCGTAGATTAATGATTAGCAGGGTTGCCTTTGATTTTACCTTGGGTAGCTCGGCCGAACAGGTGTGAACCGGATAAT	Simulated_Annealing	hepg2	0		-0.194115200652699	4.919212775614421	-1.17029019632403	5.11332797626712	0.20160652297405604	0.2874363419661789	0.364637622106969	-0.764862	5.097273	-0.99064124
20211207_63610__124703__125::sa__hepg2__0	CGCGATAGGGACGCTCGTTACGGCTGGCGGGTACCTCTTCTATAGGGTGACAAGGTGTGATTGAAGTCTCATCAATCTCGGCTAGTCACTCAAATTTCGGATCCTCTAGTACTAGTAAGCGTGTGACACCAGATCTAATCCATGGTCCAAAGGTGAGGCTTGTGAGGCACAATTGTGTTAATGATTAACCAGGGCCCCTG	Simulated_Annealing	hepg2	0		-0.7290354195458401	3.9185933247136897	-0.2178057084487	4.13639903316239	0.314086997205826	0.304390928095766	0.435509041239933	-0.7021369000000001	5.5774837	-0.6394644
20211207_63610__124703__127::sa__hepg2__0	TACAACTGGTCGATGCCACCTGCTAAGGCAGGTGAGCACAAGGACGCGGCGGCCTTTGATCTGGAACCCAGTTGGGCCCCTAGCACAATGGGGCTATTGTGTCTCAACAGAACATGTTTGTTTGGGACCTTGAATCACAACGCGATGCGAACATAACCACTATTGATCTTTGACTAACTTTGTGGTGCTGAGATTTCCTA	Simulated_Annealing	hepg2	0		-0.8739199601762141	2.36934578066976	-0.8270766461354669	3.196422426805227	0.259723293765093	0.20868008414486602	0.298771297794674	-0.8941521000000001	4.3084097	-0.8910456
20211207_63610__124703__132::sa__hepg2__0	TTGTACCGCTACAGGTAAGGGTGCAAAGTTCGAACTGTTGACTATCCGACGTGCCAGAAGGTTAATGATTAATTAGACCAAAGGTCAGGGGGATGCTAAATGTGACCTGGTACCGATGAAGGGTTGTTGCATGCTCTCAATTATGCCAGCCAGAAACTAGCGGCCCTAGAGTCTAGGCTGAGATTTAGGGGTATCGGGAA	Simulated_Annealing	hepg2	0		-0.4530272135382679	3.1607742074483998	-0.133942896097467	3.294717103545868	0.188082910475483	0.2823783669097019	0.166536078118907	-0.74813986	5.6243277	-0.73660135
20211207_63610__124703__133::sa__hepg2__0	CTCAACCGAACTTCAACCCCTCGGCTATCGTGCTTATCACAAATCTGGACTTTGGACCAGCACTCTGATTCAACACTTATTGTCCATCAACTGGAGATGTCACTGCACAGTTCAAAGTCCACTCTCTCAGTCCCGTGGGACCCTTGATCCTATGATAGTCCATGCATTAATAGGCAAACGTGGGCATTCGCACCTGTGGC	Simulated_Annealing	hepg2	0		1.23386560808985	3.8361854855595694	-2.61614982151214	2.60231987746972	0.807928696171321	0.338877962820076	1.18401927614442	-0.79504895	6.1105056	-0.95881724
20211207_63610__124703__141::sa__hepg2__0	CTGTCAAATCAGGGCTGAAGCGGCCGTCTTGTATAAAGGCGACACCTGCTCGCAGGGAGAGGACCAAGCAAACAGAGTCCGAATAATATATATTCCAGGATAAAGGCACACATTCCCATGATGCAGGTGGCATCCAGTCCAAAGTCCAATCAGTGATTTACAGTCAAAGGTGGCCTTTGATCTTATCGGTATTTACCGGG	Simulated_Annealing	hepg2	0		-0.14681889520301	3.28163991432814	-1.0631742018955201	3.4284588095311497	0.192245126254275	0.31660808198879603	0.258933113118909	-0.6772397	5.989562	-0.73526406
20211207_63610__124703__144::sa__hepg2__0	AGTTACGCGCGGGATTACGGGAGCCTCATCGCTGATTTACCTGTGGTCACAGGTGCAAAGTCCATTGCAGAACAAACTCCAAGGGTTTGTGTACTTTGGCCGATCAATCACGGGCCGCTCGTCACTCTATAATAGTCCAACAGTCAATCTGAACTCCCGACTCTTTGATGTCCAACGCCACGACAGGGCCACATCAGGTG	Simulated_Annealing	hepg2	0		1.3962774963770401	4.25237045097184	-1.30099743797077	2.8560929545948004	0.26650818776928803	0.30288937291939	0.6902605160007709	-0.5944364999999999	4.893315	-0.87152314
20211207_63610__124703__146::sa__hepg2__0	CCCCAAGTGCGTACAGAGTTCAGGTGGCGCTGGGGCCGTGATTTGCACTAATCCTTTGTACACTCAGTAGACCTCATACACCGTCAACCTAACATAAGGTATTCCCGGCTATGTACTATCCGACTTCGCAGTTAGGTCCAAGGTGCACCTTTAGCCCATCAACTGGTTAATCATTAACCACTAAGAGCGGGGCAACCTGG	Simulated_Annealing	hepg2	0		-0.225783808123459	4.14090389773364	-0.864630009076302	4.366687705857099	0.30106921599935	0.345319019224831	0.6311233961590781	-1.0783443000000001	5.172844400000002	-0.9945439
20211207_63610__124703__148::sa__hepg2__0	CGAGCGGGTTAATGGTTAACCTGTAAGTGAACTTTGCCCATGACTCATCTTCTGTATAGAAATCAGTGCCTAAGTCTGGGCAAACAGGCAGCTAAGGTATAAGAGATATTATCAATGGGTATTCCAAGGCCAACGGGCAGTGGTACATTCACCTGCTAGCAGTTAGAGTCCTACGATCTGGGCACCGTCCAAAGTGAGCC	Simulated_Annealing	hepg2	0		-0.6786633453623161	4.62958886744256	-0.305496902447513	4.9350857698900725	0.31107914653599605	0.27816964465848104	0.40709806713242	-0.66134214	5.5680466	-0.79092324
20211207_63610__124703__150::sa__hepg2__0	TCACCTAACTGTGTTCCCGCGTTCAGGTGTGAATAAATCAGGACCGAGCGCTGGAACAATGGAGCGTGGAATGCGGTAATTACATTACCAAGTAAAGTACACCACTCTATTGGACTTTGTACCCAATCTGTGCTGTCAAGGTCTGGTTCAAAGTCCACCTGATCTTTTGGGCCACCAGGACAGTGAGCTGGCACACAACT	Simulated_Annealing	hepg2	0		-0.260372477121707	2.87705564204893	-0.930700079970853	3.1374281191706364	0.18956866548956602	0.300063207050981	0.212895195412395	-0.78992283	5.6027629999999995	-1.0341423
20211207_63610__124703__153::sa__hepg2__0	TGCAGTACCCAGTTAATATTTACCTAGGATCCATTTACGGGCCCAAGGACCGAAGTCCACTCCGGCAATCACGGCCACTGTGCTGGTCTATTGTGTATCTATACGCCTATTCCCCCGCTTTACACATATTTACCATGATGACAAACCCCAATGCATCAGCGTGCACACCTGTCTGTCAAGGTGATCAATCACCCTACTGG	Simulated_Annealing	hepg2	0		-0.4437587839628	3.55591803187872	-1.25469623330254	3.9996768158415197	0.3375505085852819	0.23094672052565002	0.41364938232781	-0.82419515	5.1668935	-0.9394851000000001
20211207_63610__124703__155::sa__hepg2__0	CACGGATCCTGTCATAGTCGCAGCCGTCCAAATCTGATCTCAATCGTTGTCACACGTCAATCACGGCCGTCGTTGTCATCCAAATCAAATCATATGTAGTCAATCTTTAACCAAGATGCACACCTATCTAGGAGGCGGCCCTATACAGGCAGGTTAACCTGCAACAGGTGGTTAATAATTAACCAGTCAAGCGTAATGCC	Simulated_Annealing	hepg2	0		-0.249054118111985	0.6127976745088061	-0.0878478818451926	0.7006455563539986	0.528304459908187	0.5071311216447629	0.536414755873366	-1.3318155	6.11055	-1.3016881
20211207_63610__124703__158::sa__hepg2__0	GAGAGCAGGTGCCGTCACTTGAAATTTGCTCTGTGATTTCCCCCCTGTTCAAAGTCCGAATGGCTTTAGCATATCTTTCTTGTTTCGCAAGTTGACCTTTGGACCGAGTGGATTTTGCAATCAAAGGCTTTGTCTCATAAGACCACACCTGCAATCATTGCTGATCGTCCTGAGAGGTATCACCGTAATACACCTGTTGG	Simulated_Annealing	hepg2	0		-0.55240741253975	3.0103158794712903	-0.5971758794777429	3.5627232920110403	0.251006947990412	0.316369269923389	0.2186903907139139	-0.72707754	6.6052399999999984	-0.8801764000000001
20211207_63610__124703__162::sa__hepg2__0	CCACCTTTGGACCTCACAAGAGCGGGCGTAGACCCATGGTACCTGCAATCTCAGTTGTCGATTAGAAACATTGGACGTATCACCTCAGGGTTCAAGGTCACGCTCGCCAAGAGAGGGTCACGGACAAAGGGTTTTGTCTTTGAACGGTGATCTTTGGACCCTGACTACGCACACATGGAAATATACCTTTAGCACCTTGG	Simulated_Annealing	hepg2	0		-0.38645029599596903	0.905048753597886	-0.1651496338173119	1.070198387415198	0.3034124379135769	0.28539751388223	0.2344707773209439	-0.64604247	5.1093779999999995	-0.7034066999999999
20211207_63610__124703__167::sa__hepg2__0	AGTGATGTGAGTAGACGCATTACCGCATCGCCCGACATACCCTAAGTTCCCGTTCCCCAGCGATCAGTTAATGAGTAGCCTAGTTACGAAAGATTGTTTACCTATGACCAGGTCTTCCCTACCTATCTGGTCCCACAAAGGATTCTTTGTCCCTGCCCACGAACATCTATGGACCCGTCAAAAGAAGCTTGTCAGGTTGG	Simulated_Annealing	hepg2	0		0.0954739006832865	4.914875290838371	0.0682423703803251	4.819401390155084	0.187349394512737	0.30748069859945004	0.2825638553779089	-0.43633828	5.182829	-0.3786462
20211207_63610__124703__172::sa__hepg2__0	TGTCTACAGAGAGTCGATTACACCTAGATACATCAGCAGTATAATGGGCACCATCATGAGAAGTTCTGTTTTGCTATGCACATATTACCCGGTCACAAATCAGTGCTGGTTAATCATTGACTAGCACTAAGTTAATGATTCACGGACCTCGCTATCACACCTGTTCGAGTGTCCCTATGCATTGCTAGCCAGGCGACTGC	Simulated_Annealing	hepg2	0		-0.6745248530801949	2.64139816957782	-1.1409665255465902	3.3159230226580148	0.229178558832585	0.276525878626706	0.274177650015992	-0.7874539	5.752333599999999	-0.96319544
20211207_63610__124703__177::sa__hepg2__0	TCCGATGTTATCACAGTGTTAGAGTCGTGTGCACAGATTGCTTCACACTGTCCCGCCACTAAAGTACTACTAGTTAATCATTAACTCATTTCTATGTGAACCAAAGTGAGGCCCCTGATAGCCCAGTTTGTTAATGATTTAAGAGGTACCTAGACTGTTATGACCACCTAGCAATGCATGGTACAATATGTGTGAATAGA	Simulated_Annealing	hepg2	0		-0.721440228321664	1.75266865823688	0.0341895786974938	1.7184790795393865	0.6981405057875989	0.3749007163064249	0.653093410149677	-0.7837079	5.7320139999999995	-0.8390517
20211207_63610__124703__178::sa__hepg2__0	TCTGTTAGGCAATCATTGACTCATTACCCTTGTGCGCCCTGATCAGGTGTGGTACCATTAGTTGTGAAGAATCTCAGACTAAGGGTTATTGACACACCGAATGAGTCCAAGGTCAAGATTCAATCACGGCGAACTATAGGGAGCTTTGTACAGGTGTGGCGGGGCAAAGTGCACCGCAAGCAAATAGCGCCTTTTATTGA	Simulated_Annealing	hepg2	0		-0.151620870132896	1.9763374591456397	-1.4633334427236298	2.127958329278536	0.265368148828445	0.2015035534812928	0.507068677885844	-0.76694775	5.5367994000000005	-1.0130435
20211207_63610__124703__181::sa__hepg2__0	GCCCCTCCTAGCCTGATTAGGTCCTCAATGGCCACCTGCGCAATGCTGTAACAAATCAGAACTTCCCACTCTCTCTGTGTTACGACAATGCAGCTGTCTGACTAAGTTCAAAGTCCAAAGGCAAACAATTTCACCCACTCTGTATTTACTGAAGGCTTAGTCCATTTAAGTTGAACAAACAACCTCACCCAACAGGTGGC	Simulated_Annealing	hepg2	0		-0.499537922400117	2.92992391678854	-0.4376859365507439	3.3676098533392835	0.3525975219514579	0.179695447033863	0.502279251496111	-0.47022745	5.30462	-0.6977401999999999
20211207_63610__124703__185::sa__hepg2__0	TGCCGAGCAGTGATTTCACCTGTCTAACACCTGATCCGTCCCTCAAGAACGCATTAATCTTTCCTTTATGTGGCTTCTGGCGGGCGTCACCTTTCACTAATCTAAGCCAATCCTCACGAGCATCAATCCCTGTTCACTGCCCTTGGTTAATCATTAACCTGAACCCTCATTGCATACAATGCAATAGTGCCAACCTGGGG	Simulated_Annealing	hepg2	0		-0.8868877679187541	1.7577120705175802	-1.35306915636798	2.644599838436334	0.401931424019052	0.3163094597812719	0.5289553633003189	-1.1779737	5.825965	-1.012936
20211207_63610__124703__187::sa__hepg2__0	CCAATCGCTGCGAACACCTGCGAAAGCTGTCCTATATAGCTTCCAGCGGACTTGACCGATGCTCAAACCCCTAGGACCCTGTTTTAATGAGTCAAGGGACGTATTCATGTCCTGGTCAATTATTAACTAGCCCATTGTAGATCAACAGTCCCGTTATGTAAACACCCTATATGAAAGCCAAGGTGGGCAAGTGCCACTCG	Simulated_Annealing	hepg2	0		-1.05047229495988	3.91988153594759	-2.5352964299531604	4.97035383090747	3.92912320986476	1.4448995109148501	3.9291232098647497	-0.43653673	5.846117	-0.93860966
20211207_63610__124703__191::sa__hepg2__0	GCGCAAGGTACGGCAAAGGTACCATGCACACCTGAGCATCCGCTGCCAACCGGACATATCGGTCATATAAGCATATCGGTATGGACAAGTGGTAGGGTAAACTTTAACGACTGCTGATACCCCTGTAGAAAGTTCGCTAGTTACTCATTAACCAGATAAATCACGGCAACCCAATCCTTACTTGATTTGGTGTCAAGGTA	Simulated_Annealing	hepg2	0		-0.8517066158253158	1.14490890027324	-1.0371131392317399	1.996615516098556	0.23790669202295	0.23142544653725303	0.2309316411455519	-1.0693218	5.8094519999999985	-1.1603133999999995
20211207_63610__124703__194::sa__hepg2__0	CTATTCGTCATACCTGTCAGGTGAGTCATCGGCCAAAGTTCACCTGTACGGCAAATACGGAGGTTGCGGACAACAGGTGATACCACAGTGATTGAGAATCAGAAATCAGTGAACTCCACTCACATAAGACGAGCTAAGACTGTCTTAAGTGTCATCACCCCGCGCACCTGCTAGATTATGTCTTTGGTTAATTTTTAACC	Simulated_Annealing	hepg2	0		-0.826102647824104	2.50412609840098	-0.8370691866596609	3.3302287462250844	0.4377561893126449	0.2476781565213239	0.41666669625582503	-1.1586034	5.328036	-1.2983592
20211207_63610__124703__196::sa__hepg2__0	GGTCAAAGTTCAAAGTCCATTACTGCAGAGATTGATCGACCTAATCATTGACAGACCTCCTAGTGTAAAGTCGGCTCACAGTACTAAACCTATACCTGTTGGGCTAAATCAATGCCTCTGATCTAGGAGATTGGCGTCCCCAAGTGCATGAATCACCTGCGGACGGCTATCTACACGTCAATGCAGTATGGACTTTGGTA	Simulated_Annealing	hepg2	0		-0.99794528279577	4.11052474357054	-1.03205137707121	5.108470026366311	0.3164490369085599	0.302787644190043	0.280934365050953	-0.94166553	4.969221599999999	-0.8902559999999999
20211207_63610__124703__198::sa__hepg2__0	ACCTTACATGTCATGGGTGTACCACATCTCCGAGGCTAGCCGCACCGCACAACACCTGTCTGTTAGAATGCCAGGGCGGGTTGGTGTTAGTAATGGTCTACAGATGAGTTGCTCCAAATTTGTCAGGCGGTTGTATGAGTTCAAAGTCCTTTCGCAAACTACACAGACAATGGATCAGTTTAATGATTGACTAGGATGCC	Simulated_Annealing	hepg2	0		-0.7034399693486391	4.26935693367688	-1.0766123888594399	4.972796903025519	0.167303214164442	0.320903979500893	0.213106490779374	-0.54259247	4.8228836	-0.65740895
20211207_63610__124703__199::sa__hepg2__0	TCGACCTCCACTTCACACAGGTGCTTTGATGAGCTAGCACTGATTAGCGAAATCACAGCTGCTATTCTTTCGATAGGGCGTACTGGTTAATCATTAAGCCGAGGTGTGATCCTTGACAAGCGGTAAGGTTACAAGTACCTGCCACTAGGTTATTCATTAACCGTAAAAGATGATACCGGTAGGCTGTCTAATCAGTTAAC	Simulated_Annealing	hepg2	0		-0.4994452970683959	1.68034303016172	-0.888618367863228	2.1797883272301157	0.2195079557129588	0.244031218773493	0.242322410489353	-1.0754895	5.695616200000001	-1.0613017
20211207_63610__124703__204::sa__hepg2__0	GGCCAAGCGAGGGCAGTCTATTTGAGTCCGAATCTGTGTAGGAGTTGTGGGGCGTGGTAAATACCTTTAGTCTGGCACAGGTTGTGTAGGTATACCACTTAGATCATTGTAGCATTACGTAATTCTGCCAACAACATTCCGACGGTCCAAAGTCCAGTTCATTAGCTCATGGTAAATAGTACCACCTGCCCTTCACCTGC	Simulated_Annealing	hepg2	0		0.129056200439727	2.42906921500015	-1.5394675680335301	2.3000130145604234	0.6663361467377571	0.33357811892313	2.2645084450262	-0.47139066	5.2934839999999985	-0.72167087
20211207_63610__124703__208::sa__hepg2__0	GAGTTACTCGACCGACTGTCGAGTACTCCGATCGTGCTGGGTCAACCGTCGCATACACTTAGGCCGAGTTAATGATTAACGAGGAATCACCCCCGGTCAAAGTACACTAATGGGCAATCAGTGCATATCTTGTAAATGAATCAGTACCCTTAGAGATTGACCTCACCTGTGCACACTGCATAAGGTGTGCACAGGTGGCT	Simulated_Annealing	hepg2	0		-0.4645962105029899	3.52557666818147	-1.67379474871873	3.99017287868446	0.22688991343890802	0.242507767231186	0.347018285653496	-0.96698046	5.3748325999999995	-1.141427
20211207_63610__124703__209::sa__hepg2__0	GGGAATGCCCTCTAGTGCATGCTGTCCAAGGTATTGTAGCTATACCGACTAGGTTAATGATTAAACCCTTTGATCCTGCCTCAAATCAAAGTCCATTTCCATCTTGGTAACCCCCGATGATCAGGTGCAAAAGCTCCACTGTCTATAAAGGTGCAGTGATTTAGGCGATACAGGTACAGGTTCGACAGACGGAGCTACCT	Simulated_Annealing	hepg2	0		-0.61489020087653	3.9290070429207797	-1.45993145964962	4.5438972437973115	0.2464768355662169	0.289277635803151	0.6092533901159761	-0.8376613000000002	5.2636538	-0.9797756999999999
20211207_63610__124703__210::sa__hepg2__0	CCCCGATGCTGCCATCGATGCTCAACCGACGCACGGATGCTTCAGTCGCGTCATTATCCCATCGGTTAAAGATTAACCATCGACTCTTTACCAGATTTGTGGCTTTGCTGATAACAGATTGAATGAACAGGTGAATGCACTTTTTGCCACCTGGGCTACACTCTAGTATAGGGTATACCTCCAACAGGTTAATCATTAAC	Simulated_Annealing	hepg2	0		-1.2269697101904098	0.8482484072370758	-1.5530652058401495	2.075218117427485	0.597893388883629	0.35723271506003	1.02970231227515	-0.9395399999999999	7.381987	-1.0876197
20211207_63610__124703__212::sa__hepg2__0	TTACACCTGAAGTACACCTGTTGACATAGATATCCAATGCAAACATAGGGTCAGCCAGCACGCTTCGAGGTCGTGATTTGTATTGTAAAATCACGGCCTGACATTCTGAGGTCAGTAAGATGAGCTCCCCATCTACACGTCAAACTCAGGTTAATCATTAACCAGAGAGCAAGGTGTATTAGGGTCGCGATTCGTGTGGG	Simulated_Annealing	hepg2	0		-0.9354508558378308	2.09319322652814	-1.72877800952587	3.028644082365972	0.23487330641520002	0.212971918586975	0.333037114152399	-1.2321165	6.6644	-1.1960666000000002
20211207_63610__124703__214::sa__hepg2__0	GCAGATTTCTCGGGCAAGGTGTAGCTGAGGTTAATGATTAACGGCCAGTCGCTCACCTACAGAGTGTTATTGAGCACAATAACACAAGCCTAATTGATAGAGTGAAATGTTCGCAACAGGTGCTTATAATGACCTCTACGCATTCGAAATCACTGCACTGCACAAATAGTCCAAAGTCCAACTTCAAAACTCTTGTATGT	Simulated_Annealing	hepg2	0		-0.514488693947766	0.894347612968207	-1.17443502851852	1.408836306915973	0.40325847873841203	0.4296239275978471	0.63955864578841	-0.82432085	5.43886	-0.9253601
20211207_63610__124703__219::sa__hepg2__0	TACTGGTACCTGCACAACCTGCAGAGCGCAAACAAATCGCTGCATGGCCTTGACCTGTTTGTGGTATGCAATCAGTATAGTTTCTCACTGTGAACTTTGGACCGGTCATTGTCAACATTCCATCGACGTGACTCAAACCGATAGAGAACAGGTAGAGCGAATCTCTGCCCGCGGTGGTGTCACCTGCGCTGATTTACTTT	Simulated_Annealing	hepg2	0		-0.644835768291374	4.01928811754781	-0.8972572610169249	4.664123885839183	0.26408112425631103	0.241795484705828	0.256150612123078	-0.8046316	6.2052154999999996	-0.65930367
20211207_63610__124703__221::sa__hepg2__0	CAAAAATCACTGCCTCGCAGTGTAAACTAGAACACCTTACGGCACCTGCCTAGCTTTGCTTGCGTAATACCCGTCCTGTGACAACGGTCCCAAGTATGTGTACCTTGTGACCCACGGGTCAAAGTCCAGCGATTGTCTCCGAGTGACTGTTGGCTTTGATCTAGTCTTCAGTAAATACCTAGTGCACCTTGCCTGGGTTA	Simulated_Annealing	hepg2	0		-0.616962847857871	5.0304998724748895	-0.403410847723342	5.433910720198232	0.22764275594226502	0.29293219064750103	0.18541835755087802	-0.7623911	4.698991	-0.9379864
20211207_63610__124703__224::sa__hepg2__0	CGCAGTAGGTTGAATCTGAGCCAAGTCTCCGATCACCGAGCGGAAATCTGTAGTCAGTCGTCGTCTCTGTTTTCATAAAACTCATACCATCCCACATGGGACCTATCCTACCCCTAAAGTCAATATTGACAGTTCTAGGGAAATTTCCAGAGCAAACAGTGACATCAGGAATGCAGGTGAACCTTGCCCTGCTGGGAATC	Simulated_Annealing	hepg2	0		-0.0045380483223209	4.83966874337461	-0.318294082496987	4.844206791696932	0.200657287448147	0.28595051849235303	0.307875490581258	-0.3982321	5.2313824	-0.46541643
20211207_63610__124703__226::sa__hepg2__0	CATGCTATCTCATCGGATTTAAATCACGACCAGCCATTCTCATATGGCACTACAAATGGCCTATTGATCCGTCCAAGTACAAAGTCCAGTTGACCTTTGAACTTTGGCCTCCAGATGATTGACTTTAGCAAATAGTCCCTGACATATAAATCCCCAAACGACCTCAGAGCAATCTGAGCAGGTATTGTAAGAGGCGATGC	Simulated_Annealing	hepg2	0		-1.33168601223915	1.52675643659588	-0.2071982367725188	1.7339546733683988	0.444976211086919	0.26859208377432503	0.4494498356415209	-0.7718375	6.156396	-0.6936524000000001
20211207_63610__124703__228::sa__hepg2__0	CACCTTGGCATTGAATGCGGTCGAGCTTGGTTAATCTTTAACTAGCACTCGATGCCAACGGCTGTTATGGTGGAACCGTCCTACTCAGAAGATCAATTGTGACTTATTCTAGATGGGGGACATCCCGTTTACTAGAGCAGGGATCCATGCCCTCCTAGAATGCCAGGCAGATGTGGGTTAATCATTAACAGGTAGGGTTA	Simulated_Annealing	hepg2	0		-0.2967093447572069	1.8771840547595304	-1.24414436705285	2.1738933995167367	0.24667278301560602	0.269720471117107	0.408674554415999	-0.8582601000000001	6.691723	-0.9321696
20211207_63610__124703__229::sa__hepg2__0	CAGTACCATGGCATGTGCCACCCGCTGGGAATGGCATCTGTTAATCATTAACTACTTCGCCATTTGACCACCGACAGACACAACTTGGATCCTGAGACCGTTAACCTGTATACAGGACGGTTTCCTTTGCCCAGAGTAGGTTTGGCTTAGATTTGCTGTTATGCAAGTTATCCATTAACTAGGGGGGTAGTGGAATGGGG	Simulated_Annealing	hepg2	0		-0.308412152748173	4.09961730251243	0.0055676346148892	4.09404966789754	0.1666863965517399	0.31482439522075	0.136948893275922	-0.71616614	6.294093599999999	-0.5151613
20211207_63610__124703__230::sa__hepg2__0	CTCAGCGAACTGTACAAACTGAGCGCGAGCTGCAATCACTGCGCACCTGCCGACCCAGATTTTTTCTCGCAATGAGTTCGTAGTTGGTCAATCACCTTTTAGGTGGGAGAGATTGGGTACACCTTGCTTGGAAGATGGTTAATCATTAACTATCGAACCGATGCCCAATCCCTGACCGGTGGAATGTGGCTAGGGAATGC	Simulated_Annealing	hepg2	0		-0.8953509322479429	1.2578080292767602	-1.48165211175929	2.153158961524704	0.202723237745408	0.2306429507852669	0.375857232865331	-1.0140084	5.5284734	-0.9530846
20211207_63610__124703__232::sa__hepg2__0	CGTTGTGAAGAGTAACAGGTGCAAAGGGTTGTCATCGCTGTGCCTATTCCCATTACGTTCAATCAAGGCTAGTCAAACATGACCTTTGAACTCGTCAGCTTAAAACCAAATAGTGAATTCCTGGACTTTGAACCTAGCAGGGCAAATCTGTGCTTTATGCCAAGACCAAGACCTTGCCAGGGGGCGCCGAGATAACTACG	Simulated_Annealing	hepg2	0		0.16440476761492903	1.0551996951829	-1.32629688758041	0.8907949275679709	0.2422159539952079	0.23999262026015503	0.372283605893266	-0.68635094	5.1578197	-0.6606413000000001
20211207_63610__124703__247::sa__hepg2__0	TCTGCGCAACTGTCGAACACAGTGACCTTTGACCGTGATTTCGGGTGGGTCCATTTGCAACGTACAAATCACGGCAGGGTAACACTATGACAATGTCCGATTCTGGTCAGCCTCCACATGTGTACGGTTATGTAACCTTTTGTATAGCACCTGCTCTCAGGAGGAGTGGCACTGTTTACCTATGAGTTAGACTTTGCACT	Simulated_Annealing	hepg2	0		-0.964958568210587	3.17801385630067	0.407086087295539	2.770927769005131	0.286784451859896	0.26834881673145605	0.1678149700754639	-0.66405326	5.531459	-0.5142206
20211207_63610__124703__248::sa__hepg2__0	GCACGTTATGTGCAATCTGTCCCGCACTCAAAATCAGTGCGACCTAATGCAATCACAGTCCAAGGGTCCGAAGTCCTCAATTACAATGTGCTTTGATCTCAATGTGTAAATAGATGCTGGACTTTGGACTTGTTGGTCAAGGTGTGCACCTCATACACAACACAGGTGTGGTTCCTTGAAACAGTCTATCACCAACTTGG	Simulated_Annealing	hepg2	0		-0.252824384512599	2.16173919159832	-0.785780469910299	2.4145635761109188	0.663456019019729	0.3645097627141779	0.323014150469549	-1.2223585	4.4944169999999986	-1.2063903
20211207_63610__124703__249::sa__hepg2__0	TTGGCAATGCCACCTAGCAGGCAAACCGGCCGCGTGTACGCTTTGCAGTAATCGCGGCTTGGATGCATGAACCAGGTTAATTATTAACTAGGTCTCAGAGCCCAGAATAACTACAGGAAAATCACATCCGCCTAGACTTATTGCTTCGCTCGGATACCCTTCACAGGTGTGCAATTGAGGTAGGTATGAGAGTGGCATCG	Simulated_Annealing	hepg2	0		-0.504342562854733	1.4191791910428602	-1.2739286575381898	1.9235217538975933	0.1788035810137629	0.258674953848914	0.20694051613125802	-0.62352896	5.7858944	-0.68220973
20211207_63610__124703__252::sa__hepg2__0	GTCGATCAAAGGGATGTTTGTCTACTCGCACTTTGGACCGTTCAACGTTTTAGCATCACTGCCAATGTTGACCTATCTTTGAGCCAACTGCTGTGATTCATCAAATCGCACTTTGAACCCTTAGACGGACACACATTGATCAAAGTCTATATACTGTTCTATCTGGAATGCAGGGCAGGTGCAATGCCCATCACCCTACT	Simulated_Annealing	hepg2	0		-0.323023144514333	4.7683058883701595	-0.923002089094864	5.0913290328844925	0.2048521439974048	0.3142775406478499	0.228740440643068	-0.95308316	4.9137664	-1.0551676
20211207_63610__124703__253::sa__hepg2__0	GCCGTACGGGCACAGGTGCTGGGGTTATGATTCATCCATTGATATGCCAACGCCTATGTACTTTGGTCGATGAATCAATCAATCAGTGCAAAGTCCACGGACTCGTCCCTGCAAATACGCCCTCGAGCTAATTCCGCCGGACCTACATTCTTACATAACACCTGCGTGCCATCTCAAAGGTAGGGTACAGCTGGCACGGG	Simulated_Annealing	hepg2	0		-0.4734259349058379	1.4065652786703602	-1.38876015243424	1.8799912135761985	0.223882929351865	0.2041007311133039	0.370801232144682	-0.96997094	4.358919	-0.95432496
20211207_63610__124703__254::sa__hepg2__0	CGTGCTCTCCCGGGTTATCTAAAATCACGTCCCCTACTAGAGGCTCAAAGTCCAGACTGATGCATCGGGCCAGTTCTAGGTTAATCATCTGCACAGGAACCTATGGCCCCAGCGCAATAAACTAGTGAGCAGGTATTTGACGCATTATGTCACAATCACAGCAATCGTTATTGAGCGCAAAGTCCACCTGTGTGACCGCG	Simulated_Annealing	hepg2	0		-0.7127429407206569	4.20546973854133	-1.09354478168736	4.9182126792619885	0.22741117845327602	0.338899199864714	0.2398573506537019	-0.57325244	5.428272	-0.5789359000000001
20211207_63610__124703__255::sa__hepg2__0	TTCAACACCTGAGCAATCGATAATCTCAGCCGTCAGCTGAGATTCCCGGAGGCAGCGCCTAATGCCATGACCAAGGACTGTATGCATGAGGCCGTATCCTGTGACAGGCGTATTACAAGGTGGTTAATGATTAACCCCAACCCAGAATTTAGTGGCGAAGGCACATGTACTCGATGTTCAAATATTTGCACTGTCAATGG	Simulated_Annealing	hepg2	0		-0.5015557557396491	2.5902968174546603	-0.666717242296725	3.0918525731943087	0.1963329087601039	0.2587476844743629	0.2089062929445	-0.8782321	6.086354	-0.86014634
20211207_63610__124703__258::sa__hepg2__0	TGAAGTGTCAAAGCTAGGATCAAAGTCCAAGCGGAATCCACTTCATTCAACAAAACCATGTTGTCCTCAAATCACGCTGCTGATATGTGCAACTCTGATTTATCTCCGCATCGCTTGGGAGCAAAGTCCTAGGGCGCGAGCATTGAATACACCTGTTCAATGTCCCTCTAATCAAACATAGCAGGTTCAAAGTCCACGGG	Simulated_Annealing	hepg2	0		-0.775818922211834	3.72193313442388	-0.672605163177392	4.3945382976012715	0.252878519255157	0.356465885281692	0.29680826411848704	-0.774753	6.0875564	-1.086355
20211207_63610__124703__261::sa__hepg2__0	ATGCGACCTTGCAGTGACGCGGACTTTGGACCAAAGTCCAATCTTTCCTTACTCCACCGATTCGATACCTATCACCTGTCCAACATGCCCTCCAAAAGTAAATCAAAGGCTCTATGACCTTTCCCTTCACAATAGAAGTTATGTAACTGTGTACCTTTAGTCAGAAGAAAAGCCAGGCCTTGGCACCAAGGGTCTCACTG	Simulated_Annealing	hepg2	0		-0.543906348768037	0.504958845840216	-0.504228488222185	1.0091873340624011	0.273300319304279	0.22310782568860002	0.242093924196198	-0.6205819	5.0391474	-0.6103873000000001
20211207_63610__124703__262::sa__hepg2__0	ATAACATCCACTTTGATTCACGTTACACACCTGAAGCTTGGGTTCGGTGCCATATGCTCCCAAGGAAGTCATTCCTCCAGGTCACTTACAATTATGAGACGATGGGATCAAATCTTGAATGGGTCCCTGGTTAATCATTAACCTACTTTGATGGTCATGCCCAGTTACTGCCCTGGCTTACTTTACGATGTGCCTTTGCC	Simulated_Annealing	hepg2	0		-0.471350329856283	1.48478737275482	-0.766547209627553	1.956137702611103	0.174994373713204	0.29932748711248	0.184730841537163	-0.6298236	6.6471595999999975	-0.456664
20211207_63610__124703__266::sa__hepg2__0	GTGCCCAGGGTTCGCGCCCAGTGTCGAGCTGAGATTGCTTGTGGCGGGTGGGGTACAACTTCAGTGGTTGGTAATGCACCTGCACGGGTTAATCATTAACTAGAGAGAGGCTCCTGATCCGCTAATCTACGACAACTCAATTCATCTGTACCTTTGATGTAACACCTAGGAGGCAGGTGGCATACAATATCGAGGGTTGG	Simulated_Annealing	hepg2	0		-1.17371510776176	-0.291550095982451	-1.7099362831742	0.8821650117793091	0.443548589139844	0.36052481780593104	0.9377945898284901	-1.0308355	5.2811527	-1.0698223
20211207_63610__124703__267::sa__hepg2__0	TTGATGGATTGATCCTTGATGCCAGGTCAACGCCGTGAAAATAGACGGTATTGACAAGGTCATGTTTGCTCATGATAAATCCCAATGACCCAACCTTTGAGCTCTTGCACGAGCTTACCTGTAGATCACTGCAGAGATTTTGTTACTAACTGGTATGGACTTTGCACCTCGAACAAACACCCATTATCGGGTTAACGTCC	Simulated_Annealing	hepg2	0		-0.1600506636615369	2.926000762607209	-1.6202464315765401	3.0860514262687464	0.202445092837953	0.359694387888747	0.35948641211108706	-0.6399889	4.4239559999999996	-0.72162104
20211207_63610__124703__269::sa__hepg2__0	TAGTAGACCGATTTACCCTTAGTCGGCCGAGATTTACTCGAGCTACCTGACTTTATCTAGCCGCCCCCACCAGTATTTGTCTAACACATGTCCTGGTGCAAAGTCCAACACAAATGTCAATAACCATATAAAGTAGGGTACAAAGGGCTAATGCCAACTATGAGCTGGAGCCAAAGTTTACTGAGTGCACCGGTAGCCCT	Simulated_Annealing	hepg2	0		-0.10926506640549401	4.76953708944836	-0.7944315632785942	4.878802155853856	0.494107726632678	0.328516279905468	0.4797102170685711	-0.7559501000000001	5.3306255	-0.6268437
20211207_63610__124703__271::sa__hepg2__0	GTTCAATCTGAGCGTATGCGGGTGTACACCTGCCAGTCCGTCGAGTGAGTTTCACCTCACCACGCGTGCTGGATCGTCAGTGCTCTGTGTACCGTAGGTTAATCATTAACTGATAGACCAAGGTTGATTGTGCATCCTATGGGCTCAGGTGGCAATCTGGTATCACCTATACTGATGGGACAGGTTGACAGTCACTAAAT	Simulated_Annealing	hepg2	0		-0.62174818053015	-0.196408915800047	-1.4970246854137799	0.4253392647301029	0.21198740198996	0.23140215810790302	0.34342672934266905	-1.2947098999999995	6.1525946	-1.4336315
20211207_63610__124703__273::sa__hepg2__0	TTGACCGAATGCACTAAATCACGGCACTCCAATGCAGTCTACAGGAATAGAACCTTGGACCAGATTGACACTAGGCTCTCTTTGATCCTTCGTAGTTAATCATTTACCAAAGATCGTGGACATGCCATTCGAGGTACATCATGCACCTGCTAGGATGTAGCGCCATTAAATGGTATGTCTACAGGTGGCTCCAAGGTAGA	Simulated_Annealing	hepg2	0		-0.549967764888208	2.8206555822278396	-1.3668723107336598	3.3706233471160485	0.200319006906736	0.2757228552357669	0.194002359628205	-1.2071091999999999	5.9237084000000015	-1.3013082
20211207_63610__124703__276::sa__hepg2__0	GTTAGCCTATATAATCACGAACGCGTCTAGAGTTTATCATTAACCATCGGCAGTGATTTCTCAAAGATCAATAGACGCTCCCTTTGTCTGTCCTGAGTGACTAAGTGTCAACAGTACAGGTGCAAGTTAAAGTTCCGGTCACATCCTGCAGGGCAGGTTCACTAAGGTACAACCTGCCCTTTGGCCTGTCCCCGCGCATT	Simulated_Annealing	hepg2	0		-0.332113833145005	3.9588721557426094	-1.5772115524270702	4.290985988887615	0.4447039669221421	0.276851874228843	0.7479427075979459	-0.6903298000000001	5.233151	-0.58788025
20211207_63610__124703__278::sa__hepg2__0	TGAAATCTCGGCATGCGCTCGCTCAAAGGTATTAAATAGGGGAAGGCCACTCAGACGTCGACTTTGATCTGGTTATTACTAACCGGCTAAGACAGATCAAACAGGCTTTTGTTCAAACAGTACCTCTGATTTTTATGTACTTACCTCGATGAGGGACAGAGTTTTAACACCTGTAGTCCAAAGTCTATACTGTACCTACC	Simulated_Annealing	hepg2	0		-0.262115878568159	3.09221873719293	-0.7267177464957769	3.354334615761089	0.259230387292718	0.281578682187704	0.3588563459977079	-0.71009487	4.108467	-0.77389604
20211207_63610__124703__279::sa__hepg2__0	TGCGGTCACTTTTAGTAGTGCAATCACAGCACGGTACACTTATCTGATTAGGGCCTACCTCGGATCGGATTATCATAACTATGTTGGACTTTGGTCGGGGGCCTTCAAAGAGGTCTCATTGTTAATAAGTAGCTCAGATGGCCTTTGGACCCCTTGAAGGGTTACCTACCTGAAATGTAATCCTCTGCCACCTCGATAGC	Simulated_Annealing	hepg2	0		-0.649891768057485	6.05263663991135	-0.692642076236953	6.702528407968836	0.2447921802163469	0.34694186622616	0.350358007527848	-0.7207573	5.5785339999999985	-0.7304901999999999
20211207_63610__124703__280::sa__hepg2__0	TGTGGTCACACGCAACACTGGTTAATCATTAACCGATAAGCAGATCAAAGAGACGTGATTGATAGGGACTTTGACCTTGGATTCACCAACATTAAGGTGCCTGGATGTCATAGAACACTAGGCGAAGTATATCCATGGCACACATCCAGTTAGGTAATATATACCCTTGCCCACCTGCATTAGTGAGTGTTGCATGGCAC	Simulated_Annealing	hepg2	0		-0.42964581105009003	2.65902899453466	-1.38364662227483	3.08867480558475	0.188506460324649	0.2819803305558761	0.23755240658703602	-0.8359661	6.7101345000000014	-0.94223785
20211207_63610__124703__281::sa__hepg2__0	CGCGCCAAGTAAATCTCATTAACAGAGAGTAATCACGGCCTTGCATTCGCGCATTACCTGTAAGAGCGCACGTCAAATATTTGTCTATAGGGTCAATAATTAACCCCCATACACGACACCCTTCTAGTCCCAAGCTCAATGTCCACTTTGTGTAACTTGCAGAACACCCTTGTACTTAGCCATGCCCAACATAGTTGAGA	Simulated_Annealing	hepg2	0		-0.6499000663315361	2.81843883597039	-1.4989182024824501	3.4683389023019258	0.27471095572964804	0.360597819754972	0.344861098710142	-0.8577869	4.4811144	-0.89921576
20211207_63610__124703__285::sa__hepg2__0	TCGTTCAGAAATGACCTTTGCCCGGTGCCAGTGTGGAATACCCATTGCCCACAGGTTAATAATTAATGTAAGATCCGCATTCTGATCACCCAGCATAGCCCTCAGTGATTGCCCATTGGGTGGAGCTGAGATTGATTAATGATTCACCTGCTCAGGTATGAGCTGCTAGATGCCCGTAGGTGAAGGGCCAGTCTACTAAG	Simulated_Annealing	hepg2	0		-0.4761558225385139	4.85448196928833	-1.20519291971851	5.3306377918268435	0.2446199688495479	0.3112732913786409	0.3842387140315429	-1.0153097	5.292756	-0.95081615
20211207_63610__124703__288::sa__hepg2__0	ACCTTACCTGTATGGTCCGTTGGCCCAGATAGAGGATTAGCAACCTTGGCATAAGTGCCACCTTCATCTGCGGTGGCGGATCAAATCATAGCCTTAGAGTCACGCTATTTGGTTTCCCCGAACAGTGAGCCCATTATGCGACCGTCATCCAAAACCAATCTGGGCGTCAAACAAAACTAGTACAAAGTCCAAAGTTCAGT	Simulated_Annealing	hepg2	0		0.741029228047962	4.83819544844351	-0.305260057394957	4.097166220395549	0.233853599742008	0.303877406798981	0.23343918033197303	-0.47613996	4.6735940000000005	-0.54207265
20211207_63610__124703__294::sa__hepg2__0	TCGACTTTGCTGACTACCATGATTAATAGTCCAAAGTCCACAACTCTTACGGTAAATCTGTGCAGCAGGCGTATGTAATAAGCGTATTCCAGCAACTCTCAATCACTACTTGTAGGTTAATTATTAACTAGCGAACAGGTGAACCAGATGAAGTGTTCCGTCGTACATTGAGTCCCAATTATAGTCGAGTTTTCAATCCC	Simulated_Annealing	hepg2	0		-0.2516422451112349	3.5752425610112204	-0.749737759801923	3.826884806122455	0.174564748200103	0.3320166105168289	0.259264903219038	-0.7141235	6.784277	-0.7660501000000001
20211207_63610__124703__297::sa__hepg2__0	CGAAATCTCTGGTTAATCATTAACGAATGGTGTACCGGTGAATAACTTGTAGACACCATCTTCTAACTATTCACAATAGCCCTTAGGGGTGAGTGATGTCTAAGCCAACACAACGATTACCTTCACCTTTCTATGGTTGGGTGCCCACCAAGTCATACATTAACCTTGGTGTAAGGAGGGCGAAACCAACATGTGTCAAT	Simulated_Annealing	hepg2	0		0.98080238150664	2.895924204208681	-0.1917212817829488	1.915121822702041	0.226020351576247	0.339393200099076	0.1896456463959708	-0.6768654000000001	5.225092	-0.7143755999999999
20211207_63610__124703__300::sa__hepg2__0	GACTTTGAACTTGCCTGATCAAACATTCAGTTGCCCTTTGCCCCGAGCACGACGTCTCAATAGACTATGTACTCAGGTAAGGTCAAAGTCCGACCCGATTATGTCAGACCAGAAATCTCAGCCTTACCTTAGATTTCTGGTTGCATGGTCACTTGCCCATTTGCCCATGGTATTCATTGGCACGATGTCCCGTCGGGGGC	Simulated_Annealing	hepg2	0		-0.5449691703814079	1.8993902373332097	-1.33357561469902	2.4443594077146176	0.3652677600370969	0.246550759871198	0.339410205003933	-0.7085235	5.8870059999999995	-0.6095351999999999
20211207_63610__124703__302::sa__hepg2__0	GGCGAGCACCTGTTCACTGCACTGATTGATTTTCCTCTAGTTGCATGACTCACCCCAACTATCAACACACGTAGTTCAAAGGTGCACTGATTTAAAAACCATGCAGATGAGTCCAAAGTGTTTTCGCGTGGTCAGATATTTTGTCAAGGTTAATCAGTGAATACAATGAGCCCATTGTCCCATGCCTATATCCTATTGAC	Simulated_Annealing	hepg2	0		0.203341292141145	3.83992508334239	-1.9652889597972398	3.6365837912012453	0.21472036693922603	0.262738333171892	0.433145130277951	-1.0303447000000001	5.209372	-0.79687953
20211207_63610__124703__303::sa__hepg2__0	TGTGGTTTCTGGAAGGTACTGATTGTAAATCACTGCAAGCCTCTCATCAACTCTCGGGGATCCATCCATGCCCTCAATGCATTCTTCGTTGCCCCCCCTTCTGTCACTTCCCTCACACAGGATCATAAATAACCCTGATGTCAAGCGCACTTAGTTAATGATTAACGCAGGTGTACCTTAGGCCACGGGATCACCTAGCG	Simulated_Annealing	hepg2	0		0.853838794845655	3.5956618019700404	0.272995755869654	2.7418230071243856	1.39521497285424	0.554270198977303	2.5423212189569	-0.9916699000000001	5.533018	-1.0592777
20211207_63610__124703__306::sa__hepg2__0	TAACCACATTAGTATGCACCTAGATCCAGATGTCCCTATAGGAGCATTGTTCATCGACGGCCTAGTTAATTATTAACAACCTTTGGGCGACGCAAATAATTCTCTCAAATGAGGTCTCGAGGTTGGTAGCCCAAAGGTCAACTAACACACTAAATCACGGCAGCTCCATCGCAACTCACCTAGCCCACAGGTGTATATCT	Simulated_Annealing	hepg2	0		-0.0224152434835482	3.27090943349218	-0.9351626407503728	3.293324676975728	0.219498182918368	0.22833243450471102	0.34150159882818	-0.9439683000000001	5.761598	-0.9840254999999999
20211207_63610__124703__309::sa__hepg2__0	GCAACGCCGTGGTGTCAATAGGCAAGATTTGAAGTTAACCACGCACCGGACGCCGTCCTTATGACCCCTGATAGGCGTATACGCTCAATCACTGCAGGTGCCTGTTGATGTCTCGTTCTTGACAGGGCAGTCTTTGTTCTAACACCGCTAGTTAATTATTAACACCTTCCCTCTAGAGTTAATGTTCAACCTAGCCTTTA	Simulated_Annealing	hepg2	0		-0.7917603097799281	4.6909832266679805	-0.984417606008372	5.4827435364479085	0.20574778212095302	0.301675540595335	0.21451036404884805	-0.66074383	6.698268	-0.6592241999999999
20211207_63610__124703__310::sa__hepg2__0	GCCCTAAGGCGCCAACACTGTTGCCTGGTAATGATTACCTAGATGGCCCCGTTATACCTTGGGGCCTGATTTTGCCCTTTGTGCATTTGAGAGTAGGTTCAAAGTCCATATCTTTGAACCATGCTTACACAAAGAAATCACTGCACAATCTAGTACAGGTCTAGGAGTGTTATGCGCATTACACTGGCCAACGTACCTGC	Simulated_Annealing	hepg2	0		-0.276195464550813	4.01540684302293	-0.565585552544327	4.2916023075737435	0.225618485326595	0.354438131401346	0.228416514498015	-0.818688	4.469139	-0.9151929
20211207_63610__124703__312::sa__hepg2__0	TGGTCCTTGCCAGGCAACCACCCCATATCCTCATGCTGACAGGTGAAAGCGGGATCTGCGACCGGTGTTGGAGCATCAACTCATCAACTCCCTGGCATTAGGGTTGGGGTGCCTACCAATTACTGGTTAATTATTAACCAAGTCTCTATTGAGCAACAATGCCAACCTTTAAAATGATGTGGACAAAGTGAACATAGTGC	Simulated_Annealing	hepg2	0		-0.129376619122854	1.5132096144994098	-1.1082655847116598	1.6425862336222643	0.19161840012687803	0.26564584756063303	0.259705881649731	-0.7386242	5.551716000000001	-0.8009642
20211207_63610__124703__315::sa__hepg2__0	CACCTGAACGCACCCCGCACTTAACGCCAAAGGAGTTCTGTATTTGTTCAGGCTCTATGTGACTTTGCCCGTCGCAGTGATTCACGGCTCAAGGTCACCTTGTTACCACTCACTACACCTGATAAAAGTGCCAAGACTAGATACCTTTATGCACAGGCATTCTAGTTAATCATTAACCGGATTACCTGTAGCCGGCAAAT	Simulated_Annealing	hepg2	0		-0.5993459881987789	1.7794538861501699	-1.34165034640978	2.378799874348949	0.2012718154936739	0.20706411154988502	0.270805291319855	-1.1566633	6.242385400000001	-1.1876898999999999
20211207_63610__124703__316::sa__hepg2__0	CAAAGGTATGGTTGACGGGAGCATCTAGTCTATTGTCAATCATTAATCGGTCAGGTTAATCATTAACCAAGCATTGGGAGATCAACCCGTTTGATACATGGTAAATGATCATCAGACTCTTGGAATGTTAGGAAATCAGGTTAGACCAACAGGTGCGCGGCTAGGCGCTCTTGACACCTTTCAGCACAGGTGCGAAAAAT	Simulated_Annealing	hepg2	0		-0.442510463582207	1.2032042119633002	-1.67627300081971	1.6457146755455072	0.20708995762708302	0.271607651677226	0.339149419069857	-1.2313056	5.7948523000000005	-1.2833911
20211207_63610__124703__317::sa__hepg2__0	AACGCCGTCTATCTAAAATGTATATGCATAAGCGGACACGGCAACCTGACACCGGCATGCCAGGACAAGCAGGTGATCGGCTAGCCAACATAGTAAATATTGCTAAGTCCCCTGTCCAAGCGACAATGTTTGCCCTCTGGCAAGCCATCCAGGTCAAACAGTAACCAAGGGTGACCCAATATTGACATAAGCTGGATGGG	Simulated_Annealing	hepg2	0		0.7643448297928521	2.68362373075397	-0.60851965842574	1.919278900961118	0.2121301122926519	0.23139860283701003	0.404960007794963	-0.49920420000000004	5.1479992999999995	-0.49456924
20211207_63610__124703__319::sa__hepg2__0	CTAGTGTGTAGTGCCAACGACTGTCATTAAGTTAATGATTAACTCCTGATCAGGTACCGTGTACGCTGGTATACACAGTGAGTCACTTGAGCGGTACCTGACGACATAGTGCGGTGAACAGGTGAGAAGCTGAGATTGCCTAGGGGAGTGCTACCGGCATTTGGGAGCTAGGCAGTGATTGTAGCACCTGCACACCTGTG	Simulated_Annealing	hepg2	0		-0.42430988297396505	1.14457806882697	-1.40762775007042	1.5688879518009349	0.279757115278616	0.196262686028327	0.2845373788053369	-1.1568687	5.165878	-1.2428128
20211207_63610__124703__321::sa__hepg2__0	ATCAGGTGTATAGGCATGCCACGCACTGCGCCCTTGGTTAATGATTAACTAAATCACTGCTAAAGATTAACTCCCCAAGTCGAGCGGGGGGTGCTGAAGTACAAGATAACACAGGCAGGTGTATGTTAGGTCTTGCGGCCTTGAGTAGGGCGCGTACGGAAGAATGGTACGCACCTGCAAGGTGTACCTTGGAAGGTAGG	Simulated_Annealing	hepg2	0		-1.04588646784834	1.8372517750583401	-1.7271156452761105	2.8831382429066803	0.48795493488512004	0.251133248089175	0.8280025737375529	-1.2069739	6.14865	-1.2959806
20211207_63610__124703__322::sa__hepg2__0	TCGTAAGCGGTGTGACACCTGTATGTCTCACAGAATTCAGATTTGCTCCGATTTTCCAGATTTGACTCATGAGTCACAAAAAGACCCCTGTGAACTTTGTACTACCTTTATCGAACTAGGCAGACCATTCTCGTACAAGGACGTGGGGTTAATGAATAGCCGGCATGCTGATCATCGGGCCAGTCATGCACATATGGGCA	Simulated_Annealing	hepg2	0		-0.631140456015948	3.97923532700349	-0.78190080339861	4.610375783019438	0.19643056146747304	0.289725408931305	0.1896471435670939	-0.7098825	5.4599332999999985	-0.62234795
20211207_63610__124703__325::sa__hepg2__0	TAGTTAATGATTAACTACCTGTTGATGATCAAATCCACTCACAAATCACAGGTAACATGACTAAATCGTTGGCATATTCCTATCACACCTACACGGACTCTTGCGCCATTACTCCGAAATCTTTGTTATTGGGGCAGTCTGGTGACCATTGTTCTTGACAGCACTAGATGTACCATCAGGTTAAACATTGACCACCCTGG	Simulated_Annealing	hepg2	0		-0.3869588336967801	0.672706718486792	-0.230247766582468	0.90295448506926	0.222914738273203	0.176645371534351	0.24443389090336104	-0.9831313	5.8798695	-0.9076337
20211207_63610__124703__326::sa__hepg2__0	AGACAGGTACTACTGTGTCCGTGTCAAGTTACGCGCAGGTGATAAGCCATGAGAAGTCCGGCAAGATTCACAGGGGTTCACCTGTTTCCGCCGACCGCCAAAATCACAGCTCCCCACTCGAGGCACACCTGTGCATTCTACTAATGATTTGCAGGTCCAAAGTCCACTCGGGTAGCATATCTAGGTTAATCATTGACTGG	Simulated_Annealing	hepg2	0		-1.51730380129167	3.1154043563036797	-1.29432904091523	4.4097333972189094	0.795447983484926	0.2750721170374989	0.687502299750878	-1.2863022	5.1364803	-1.2533112
20211207_63610__124703__329::sa__hepg2__0	GTGCAGGTTAATGATTAACCGATATTGCCTCACAGGGCAAAGACCAAGGCGACAGTGGAGTTCCTATGGTGCATGACATTATGAGCATAAACAGCCTAGTGTGCCTATGCTAGGGCATTGGAGTTGACGGCACAGATTTACTGGGGTATCGTGCTCCAGTGCGGTCAATCTTGGGCAGGTGCAACGATGAATTCCTAAAT	Simulated_Annealing	hepg2	0		-0.8566449904432539	3.3561662827799905	-1.3407158069023202	4.2128112732232434	0.33378731048175103	0.284478898636517	0.5342546009324339	-1.2853241000000002	5.729968	-1.0448487
20211207_63610__124703__330::sa__hepg2__0	TCTCCCCGGGCAAGGCTTCATCACCGCCTAGCAGCCGAGATTTACTAAGATTCAGACCGATCACCTGTGGGCAGGTTAATGATTAACCTCCTAACGGTGACAGTGATTGAATGAACGTAGGTCGTCCCTATATAGGACTAACACTTTACAAAGGGGCAAAGACCATTTGACTCACCTTAGACAGGTGGCCGGGCTGTTGG	Simulated_Annealing	hepg2	0		-0.543433469377499	0.871284202358567	-1.2674574655511899	1.414717671736066	0.273903966469685	0.192813513490341	0.365677848293041	-1.1075988	5.101207	-0.98228896
20211207_63610__124703__331::sa__hepg2__0	GTCACCTGTATAGGACACCTGCCACCTTCACCAACCATAGGTTAATCATTAACCAGAAAGAATCGCCCTTCAGGGCTTATCAGTAGCAATAGATTCCGCGCATCGCTTCGAAATCTCTGCTGAGGATTGGCAATAAGGCGCTTACCTTCACTAGGCTACAATAATTCTAGGGACCAAGTGAATATATTACCTGTAGCGGC	Simulated_Annealing	hepg2	0		-0.666629492461289	-0.522167916412089	-1.03913285769367	0.1444615760491999	0.206792655204756	0.251694758991659	0.229137891345733	-0.83806825	5.6653585	-1.0527858
20211207_63610__124703__332::sa__hepg2__0	GGCCGTGATACGGATTCCACCTGCCTTTTCCAAAGTGATGAGTGGTACGGTTGCCATCAAGTGTGTAAACAATGACCCGGTACTCACAATGGAACCCATTGTACAGTGGGCAGAGATACTACCCGGGGGCTCATATTATAATGCTTGAGCAAATAGTGGTTAAGCTAATCATTAAATCAAAGCGGTCCTCGTCCAAAGTC	Simulated_Annealing	hepg2	0		-0.2418130682643	5.8520523140736	-0.787436005635987	6.093865382337898	0.305410709245627	0.3234805484889489	0.397198522132515	-0.48064357	4.9576974	-0.5145973
20211207_63610__124703__337::sa__hepg2__0	CACAAAATCCCATTCCAACTCAATATTGCCCTGGCTAATGATTAACCATAGCACCTTCCGTAAGTCCGTGATGCGCTCGGTTCAGAGTTCACAAGAGCACCAAAGGGTTCAAACCCTTCAGACCAGATTTAGTTCCTTAGATCTTTTTTTACTGATTATCCGTTGCACCTGCGTTCTCTGCGCTCACAGTGCACCTGAAT	Simulated_Annealing	hepg2	0		-0.7350705277973871	3.9960453528964597	-0.8731749300082541	4.731115880693848	0.235034687930227	0.3465160302089389	0.358264180855175	-0.8098533	5.890975	-0.7926012
20211207_63610__124703__338::sa__hepg2__0	GCTATACCACCTGTGACGAAGCAATCACGGATTCTAGACGGCTCCTGAGATTGCGAGACGACTTTAGGCATTATGAGGAACCATAAATCTAAGCCCGGTGGGCTGAGATACTGCCTAGGGCAGGTAGTCAGGTATTGTAACCTCTAGTTAATCATTAACCTACTGGTAGAGGGTGAATACCAGTGCACTGTACCACCTAT	Simulated_Annealing	hepg2	0		-0.8759101535014642	1.5264463154489898	-1.7661131459738202	2.4023564689504537	0.24697501417679701	0.26103740575863604	0.34528615108917105	-0.7824626	6.061248	-0.84979224
20211207_63610__124703__341::sa__hepg2__0	TGCCTAGTCCGCGCTACACCTGTTGGAATTTAATCAGAGCAACCCACGCCCCGCTGCGCAATCTCTGCAACATCTTACGGGCTTGGGTCCAAAGTCCAATCTTTGATGGACATGTCCATCCTGACAGCGTGCTCTCCTAGTAACACTCGTAGTACAAGGTCCATACCGATCTCCCAGGTAGGTCAATCCTTAACCAAATA	Simulated_Annealing	hepg2	0		-0.961204274365496	2.59281458080052	-2.46567691820575	3.5540188551660163	0.6144303073271059	0.293503706701105	1.26040599792353	-0.97650635	5.152466	-0.8372271000000001
20211207_63610__124703__345::sa__hepg2__0	TCGAATCTGGTTAATCATTAACCAGGGTATACGTCCAAGAGTTTATTTGCCCAGAGTTATAAGCGGGTGCCCCTTCAATATACGGCAAATAGGGTTGTGTCAATATTACCACTCCACTCCTATTGCCGTGCGACCATCAATCTCTAGTTGAGTACTGTGATTTTTCATCTCTGCACCTGTCTGAGGGCATGCATGAGTGG	Simulated_Annealing	hepg2	0		0.120167048429356	0.9449542233364259	-1.2191268678279699	0.82478717490707	0.5349629349982951	0.418390812925526	0.702584996379553	-0.97631097	6.3715395999999975	-0.95351434
20211207_63610__124703__347::sa__hepg2__0	TCGACGGCACAGGTGTAGCTGGAATGAGTAACCAAGAAAACAGATCAAAGTCCACAAATCACAGCGAAGGCATCCCATGACGTGTACCTATCACATCGCAGGTGTTTACCTAGAACTGGCCTCAATGCCCACCTGTCCTTGTTCAAGTAAATTGATGAGTGAACCCGTTAATCATTAACCATGCGTGGGTACTAAGTTGG	Simulated_Annealing	hepg2	0		-0.707023155770194	3.1157582060996605	-1.4476437000666	3.8227813618698567	0.22766552807342302	0.249737054498041	0.3018050536555109	-1.2832458	5.809203	-1.3615747999999999
20211207_63610__124703__349::sa__hepg2__0	ATATTATCGCTATACCCGGCCGTGATTGAACCTAGAGCCAAAGTCCATTGACAGGTGCAGGAGATAATTGCCCATAGCCCTTATGACGATGAGTCGCAAGTTAATCATTGACCTGATTTCTCAATGCGTGAGTCCCGAATGGTTACCTTTGGTCCTGTAACACCGACGCACAGGTGTCCATAGCCTAAGCACTTTGGGTT	Simulated_Annealing	hepg2	0		-0.880195962803882	4.38712352338747	-1.5104921915156102	5.2673194861913535	0.224698803047722	0.274256688222342	0.237900238984381	-1.087225	5.8038206	-1.002263
20211207_63610__124703__364::sa__hepg2__0	GATGCTTGAGGCATCAATACCGCGGGTTTAGTCAACAGGTACAAAGTCCAGAACTCTGAACTCTAACCGTGATTTTTGCAGTGACCAAATCAGGTTAATGTTTAACCCAGTAAGTACAATGAGAAATCTCAGACAGGTGAGTCAGTAGAGCATCACCTGCGGTGTGTCATTTCTGGTATTAGACGCTTCTTACTGAAGGC	Simulated_Annealing	hepg2	0		-0.402006091296004	5.062711346516231	-0.684545050643106	5.4647174378122365	0.207279405556001	0.259920657084581	0.340240117700356	-1.13209	6.9417524	-1.0145335
20211207_63610__124703__368::sa__hepg2__0	GACGGTGTGCGACTGGACCACATTTATACGACCTCAGATTGGCCACGCCGTGATTGATGACCTGTCCAAGTTAATTATTAACCGGTCTGAAGTTCATCATGTTGAGCTATTCCAGAGTTCGATGGCTAAGGCAGGCCAGTTATCCAAAACGGTCCTAGTAAACCGTTGACACATATACCTGTAGACACGGTAGCAATGCC	Simulated_Annealing	hepg2	0		-0.594525915035755	1.2482108589468899	-0.94402662825039	1.842736773982645	0.16986157937183802	0.321684981326649	0.177926991328942	-0.7385144	5.497184	-0.730621
20211207_63610__124703__373::sa__hepg2__0	ATGCCAGATAGATTTGGACAGACGCCCGGTGCCACCCAGTATAAACATATGGGAGCGATGAGACCTTTGAACCGCGATTTGTTTGCACAGGTTGATTAATTATTCACTCTTTGCAAATAGTTCTAAAGCAAACATGACAGACTGGACTTTGTCCCCTTGGCATCTTTATATGCCCAATAAGGTTCGCTACATCCGACGTC	Simulated_Annealing	hepg2	0		-0.0830579391659688	5.9639897913584825	-0.44192447991392503	6.047047730524452	0.163022639632108	0.305937502232603	0.16742178614795403	-0.4855353	7.6528864	-0.39843273
20211207_63610__124703__375::sa__hepg2__0	CACCTGACCCGCCAGTCCAAGTGTCAACAGAATTGGGCAAAGAGCTCGTCCCGCTAGCTTGTAGCACATAGACAACAATGCATCTATTGTAGAATGGGCATGACAGTTCAAGAATAGTTACCAATGGGGCACAGCCTACCTCCACCGTGGACTTTGTACCTCAAGTATACTTTGATCTGCTTGCGTCAATCATTGACAAT	Simulated_Annealing	hepg2	0		-0.8084784447708491	4.6697134234538	-1.26356182872297	5.478191868224648	0.255758764002363	0.33703977036682503	0.32533252661351303	-0.6664598	5.4214153	-0.8159465
20211207_63610__124703__376::sa__hepg2__0	CTAAAATCAGTGCCAGGACAAGCGTAAAGTCGTATCACCGCATAGCACATCGATGTGCATCCTGAGTTAATATTTACCTTAGATTCAACAACCGGTCAGTTAAGTATGCTGGGCATCCTTTCTGGACCTGTATGCTACACAGTAGTTAGTCAAACGCGTAAGTGTTGGACAGGTGGGTTATTCATTAAATAACCGGGTCG	Simulated_Annealing	hepg2	0		-0.545152930371144	1.10326160950332	-0.7143381179186171	1.648414539874464	0.25259883784826503	0.26245629617105104	0.36633340993147706	-0.71928656	4.540354	-0.63229877
20211207_63610__124703__378::sa__hepg2__0	TATATCTCGTTAATAATTAACTAATCCTCGGACCACGGTTAGTCAACAGAACACTCTTTAGGTACTTGAAAGGGTTCAAAGTCCAATTGCATCTAGGATTATAGGGGATTCCTAAACTGTTCATTGGTGACACCTGTGCAGCGTTATAAAGGTGGCCGCTTGGTACGAAATCACGGTCTGTTATAACATGAGATGCAGCT	Simulated_Annealing	hepg2	0		-0.495323807844624	3.764997838235681	-0.740900161830907	4.260321646080305	0.244303007247576	0.277269921611328	0.2457217780136089	-0.58559865	6.757891000000001	-0.62516224
20211207_63610__124703__379::sa__hepg2__0	CACCTGTGTCACCCGATGGTGGTGCCCAGATGAGTCATAGCGACCTTGGTTAATGAGTAACCTGGTCCCTGGGCAGGGGACTCCGGACCTTGCAGTGGGTGCGCAATTGGTTAACCGAGACAGAATCAACATTGATTGACTTTTGAGTGCGCTTACCATATCTCAGAACGTCTACCTCGCATATCGTACCTTCGGGAAAT	Simulated_Annealing	hepg2	0		0.569265171445698	5.23979840477566	-0.0262421309572422	4.6705332333299605	0.520141877959223	0.289368833062938	0.8731496422937081	-1.0680915000000002	6.7762145999999985	-0.9869094999999999
20211207_63610__124703__388::sa__hepg2__0	TGACAATGGTCGCCTTTTGTCAAACTGACCGCGATTGCATAATAGTCGAAGGACGCGTTTCACAGGGTATTCCGCGACGTGCCCCCGGGGACTTTAATCATCCCCCATACGTCGACTGTGTTCCCTGTCAATTTCTAGTTAATGATTAACTAATTCGGGGCGTGTGGCACTACAATTGATGCTAGACGAAGGTCGGATGC	Simulated_Annealing	hepg2	0		-0.132520417357533	2.73381346486633	-0.984063086094527	2.866333882223863	0.211851360694823	0.273477597033355	0.295443399641561	-0.34397540000000004	6.8038979999999984	-0.5270206000000001
20211207_63610__124703__389::sa__hepg2__0	CCTAGCGGATCCGTTAATGATTAACCGGGCCAAGGTCCAACATCCCAGATTTCACAAATCACAACTTGCCAGTCAACTACCATGGGGCGACCCATTTGTGGTCCAATCTGCCTTATGACCATGAGAGCACTGATGTTTTGTTGAATATGAGTAGCACACTGTACACTTGGACTTTGGACCGCGAAGTCTCTGTGCACCTG	Simulated_Annealing	hepg2	0		-0.506142506323046	4.1048408206382	-1.66753706267652	4.610983326961248	0.695960347956834	0.291103298010379	0.559907530708468	-0.99301624	6.7033143	-0.95292944
20211207_63610__124703__395::sa__hepg2__0	TCAACTGGTCCAAAGTCCACTTTGATGACTTATTTCAAGGTCAATATTGCCCTTGGCACCCCGCAGCCGAGTAAGTAGATATCAGCATGGATGGCATGAGACACCCTTAGGTGCTCCTATAGTAAATATCCTGGTCTAGTAGGTCGGTGACGGCACCATAGTGTAAATCACTGCCTTTACCTGTTGATCTCACGCTTGTC	Simulated_Annealing	hepg2	0		-0.397526319824536	1.1792518686780902	-1.0412181265917702	1.5767781885026262	0.209276301552128	0.20382161729724102	0.2951172385349339	-0.67329025	4.9955764	-0.7582525
20211207_63610__124703__396::sa__hepg2__0	GCAGCCAATCTGGCAGGTAATCAAAGAGCATCACGCCGCTCCGCAAATCAGTGCACACTCATTGATACATAAACCGTTGGTCACGTCGCAGTTCGAAAGGGTCCGTGGATGGCTTGCTTTGTGGACCGACATGACCTTCCTGACATAGGTGACACGAATAGCGCAGATGCCATGGCCTGGACCAGGTTAATGATTAACCA	Simulated_Annealing	hepg2	0		-1.23553985989037	2.87070710440983	-0.825845636645794	3.696552741055623	0.3864887449579899	0.318606876349679	0.3215979102597069	-0.87288725	6.1710769999999995	-0.6006839
20211207_63610__124703__401::sa__hepg2__0	CTACCTACTCACATGGGGCTCAGGTGGGTAAAAAGAAGCCTCCTTGTCTCAACGATAATTGAGAGAATACGTTGTATTGTGCAACAGGTGGTTACCTAACTGCCCAAATAAATCAGGGCTGTGACCTGTAAGGTCCAAAGTCCAGGGAACGTGATTAACCATACAGGTGGACATTGGCACTTGTTTGCTCATCCCACGAT	Simulated_Annealing	hepg2	0		-0.4819628445391929	2.9419622754214902	-0.842525305840898	3.4239251199606837	0.218217646468536	0.278691079871528	0.2355695993618339	-0.6718331999999999	5.0801144	-0.9677285
20211207_63610__124703__403::sa__hepg2__0	CATCCGAACAAATCTGGTAGCGTGAGTCATGCGGACTTTGAACCGTGATTGATCCCGTGGTGGACTGTTTCATGTGTGACGCGCACCTAGTCCTGCAACCTTTGAACAGTAAGGTAAACAAATGGGTCACCAACCCCAAGCAATGATTAGACTGCCTCCCAAATACGTGTATCGAATTCCACGCGTACACCTGTTCCCGC	Simulated_Annealing	hepg2	0		-0.36458843056935	3.71264383838561	-0.785107344615408	4.07723226895496	0.253087979238523	0.253493561213718	0.31808359762911304	-0.7021761999999999	5.4239984	-0.8716948
20211207_63610__124703__407::sa__hepg2__0	TGCACCGTACAAATCGACGCCACCTAATGCTGTTGAGCAACATCAGTTAGTCATTGCGGCTAGGTCAACAGGCTCAGATTTAATTCCAAAGGTCAATTCTGCTATCTCACCTATAGTGAGTCCTCTATCTTCTGTAAATACTGTTTACCAACTTGGACTTTGTACCCATCCTAGTCGCACTTTGTGCCCGGGCTTAATTA	Simulated_Annealing	hepg2	0		-0.862636577321907	3.26424837834551	-0.9292683493424859	4.126884955667417	0.304867970399581	0.307393497446648	0.34341748077815004	-0.6950701	5.2053494	-0.61594254
20211207_63610__124703__408::sa__hepg2__0	GTTAATTATTAACCTAAACGGTGAACGTGGCACCGACGACCGTTGTGCCAGGGACACGAATGGACTTTGAACAGTCCATTGCGACATTACATGAATCTGGAGTTGGGTAATCAGGTAGTTCAATAAAGTGGTGACCTTTACCTTAAATCACATCACAAGGTGAGCTCTATCAGGTCAGAATCCTCACTCAGGTGCGCTGC	Simulated_Annealing	hepg2	0		-0.7354838816605079	3.52478420026083	-1.68900488841281	4.260268081921338	0.246986530515045	0.3822694839345129	0.303408978769973	-0.8187889	5.6298080000000015	-0.92062056
20211207_63610__124703__409::sa__hepg2__0	AATCAAAGTCCATCATTGATGAAAGCCTGATGCGCAGCACCTTGTACTCCAACATACCAATTGTATGCTCTATCATGTCATGTGCCACCAATGTACACCCTTGTGATATGATGGTTTGTGTATGGGAATCACCCAGAGTTGTGAACACCTGTGCTCAACGATTTGTAGGTTAATGAGTAACCTCGCCATAGTTATTCAAT	Simulated_Annealing	hepg2	0		-0.482462864665697	2.3081444042307995	-1.78412950797521	2.7906072688964967	0.402459056248059	0.275098729854625	0.4923247479376799	-0.96947294	4.1392126000000005	-0.986533
20211207_63610__124703__414::sa__hepg2__0	CATGGCTGTTATACATTAACCTGAAACCAAAGGTCATTCTTGGGCCCAATCTGAGTCTCTTCAGGGTTGTTTACCAAACTGTTGGGACTTAGTGTACTTTGTATACAAATTCCTGTATCCCCGACGCTTGTTGCTTTGATCAGGTGGACTATAGCCGTTGAGTCAGCTGAGATTTACTCAAGGTAATGACAGGTATGAAT	Simulated_Annealing	hepg2	0		-0.437038426267122	5.3425517669981195	-0.870009925296804	5.779590193265243	0.20408258723768302	0.24852232223050602	0.18557087876726003	-0.9399489999999999	5.3699074	-0.7684171
20211207_63610__124703__415::sa__hepg2__0	CTCTTCGTCGGTGCGCGGCGCTTGTGTTGGTGCACCTGTGTCTGGTCTGCTTACAGTCCACTTATTATAGTGAGCCAAACAAACAATGTATTCGTCGTTTCAAAGTTCAACCTGGTCAATGATTCACTTAGACTGGTTAATAATCAATCACGTCAGCTACACCTGATCTGTCCAGATTGATTTGGATGGCGAAGGTATGC	Simulated_Annealing	hepg2	0		-0.51945225345177	2.6945981247882904	-2.2738429454384304	3.2140503782400605	0.1998249724351029	0.251242296450152	0.431132332582359	-0.8654591	5.5178794999999985	-0.90013003
20211207_63610__124703__417::sa__hepg2__0	ACCCTTGGACTGCTTGGGCAATCTTGGTTCGAAGGTCCGTTGAACGGTCAAGCGGTATGTGGCCGTTGCCCGCGCCATGGGTTGCTCGGTACAAAGTCCAAAGTGCACCACTATGATTTCGGTAGTGGGTCCAAAGGTCAAGGATTCAGTCAGGCAGCCCTAAACAGACAGCTGCACCTGTATTTATAGGCTCCGATGGG	Simulated_Annealing	hepg2	0		0.6983981578614351	1.12855359730175	-0.554300367099946	0.4301554394403149	0.1995033985898801	0.2444547509890839	0.208927200625628	-0.4934767	6.0258937	-0.66026306
20211207_63610__124703__419::sa__hepg2__0	CCTCGGTGGGCAACTTGCATTCGCCTTTTCAGGCACGTCGAAGTTAAATATTAACCAACAGATATGGAAGCACAGAAGTTCAAAGGTCGCACTTTGGACCGTGCTTGCCTTGTTCTTTCGGTCATAACGCATAACTCTAGTCATTGTGAATCAGTGATTCGAAAATCACGGTCGCACCTTACGCACCTGACATTGCAGCG	Simulated_Annealing	hepg2	0		-0.411466134564149	4.5725764152960195	-1.2453594457611898	4.9840425498601695	0.6515827195479879	0.331579866776078	0.526871651006083	-1.0338521	7.5292616	-0.83971584
20211207_63610__124703__421::sa__hepg2__0	TCTCACAAGAGTGGCCTTTGATCAAAGTCCATACCTATGTGATGACTCTCAGCGGGATGGACTCTGTACTTAAACCGCCCTTTGTATGACGCCTGTGGTGGACTATGTACCTTGCTGCTCAGGTAAGTGGGGAATCTACTGTTCATTGGTAATTGAGCTCAAGGCTCAACATGCCAACTCTTTTTACATTTGATGCGTGC	Simulated_Annealing	hepg2	0		-0.237454724154892	2.95642600187032	-0.75711198142583	3.193880726025212	0.174139657529958	0.304397761909459	0.1424778931222499	-0.2691174000000001	6.7278795	-0.30212742
20211207_63610__124703__424::sa__hepg2__0	GGCACCATTCGCACTCCTGCCCGGCACCTGCCAGGTCGAGGTCAGCAGGCGCAGGTGAACGTTCCCCATTCACGGGCGAATGATCCCCAGTGCCAGGTTAATCATTAACTGCGGGCATCAAAACAGCTGCCAGGAACGTAAACCCAATACCTAATCACAGTTCCAAAGTCCGAGGCTGATAGTAAATAATTTATCGTTGG	Simulated_Annealing	hepg2	0		-0.525560391538441	4.74587268526058	-2.4686103528253196	5.271433076799021	0.370283329911457	0.290072369554676	0.840235012112071	-0.7879642	6.0848645999999995	-0.8157003
20211207_63610__124703__427::sa__hepg2__0	GCGACAACCTCGCACTGACTGGCATCCCAGAGCGTGCCCTGCTCAACCATGATCCCTTGTAAGAGGTTAATCATTAACCCTAACGTACACACTGGTTGACCAGCAGAATAGCCCTGGACATATTTGCAGTCAGGTCAGGTGTGAACGACCTGCCCCGTCCAAACCAAACACCTAACAGGTGCAGAGGTCAGAGAAACAAT	Simulated_Annealing	hepg2	0		-0.3705564425162879	0.57952056034937	-1.07517553031646	0.950077002865658	0.2369505845869169	0.190506856824953	0.38782271292471	-0.8629068000000001	6.088467	-1.014526
20211207_63610__124703__428::sa__hepg2__0	GATCACCGTATAGAGTTAATCATTAACAAGACTGGTCCAGAGATTGCGCAGATCAAATCGTGCGGAACATACGGGCACCATAAGCCAATCCTTGGTTAAACATTCACCTGAAAGGCACATATCTTTACCCTAACTATTAGGGAGTTGGCACTGGACCGGTGCACCTGTTCCTTAGTGCACCAGGGGTGCCAGGTTGCCTA	Simulated_Annealing	hepg2	0		-0.3451791108282769	3.1857997153383897	-0.847897527467203	3.530978826166667	0.20270476607571802	0.363005121660946	0.252372655262006	-0.91715056	4.7125125	-1.1730437
20211207_63610__124703__430::sa__hepg2__0	TGCCGTGATTTATTCCTGTGATCTTGAGCTCTTGGGCGGTATCAGGTTAATGATTAACAAGATTCTATACAAGGACGATTTGCCCTATTCACAGTACCACTTTGTCAAGCTATGCGCACCTGTACCTGACATTACCGGTGACTTTGAGTACACCTTGATTCATGAAATAGGTAATGCAGGTAAGTAATTATTACCTTGGT	Simulated_Annealing	hepg2	0		-1.18158155214237	0.5388513081768329	-1.3514243236716499	1.7204328603192032	0.4419687727352151	0.285151806728643	0.531911060227398	-1.3358438	5.4211807	-1.2479569
20211207_63610__124703__432::sa__hepg2__0	GGGCTCGCAAGTAATCACAGCCAAGCCGTTGGACTTTGCACCGATTGAGGTCCGTCAACCACATACCTACAACAATTAGGTGTAACCATCTGGAACAACATTGATTGGAACCCTTGCTCAGAATTACAGTCCAAAGCTCTACTGTTGATTATTAACCCTTCAAATCAGGTCAGGGTCCCTATCTTTCAAAGTCCTATGCC	Simulated_Annealing	hepg2	0		-0.4843041623153429	1.60872210529091	-0.407027629226707	2.015749734517617	0.486846008517265	0.3097264627778269	0.619687812715414	-1.0781294	4.436811	-0.79247
20211207_63610__124703__436::sa__hepg2__0	GCACTTTGGGCTCAGGTGTATGTCACTCGCAGTGATTCATCTGGGCATAAGACTGCACGAGTACATATCCCATCAAAGTACAGTCTGATGAAAGCTGCATGGGTATATGGCATGTTAATGATTAAACCTTAGTCACACAGTTTTAGTCCAACAAGTTTAATGATAAACCAGACCGCACTTCATTGCATGATTTGTTTGCC	Simulated_Annealing	hepg2	0		0.0508900851886953	4.611579169326349	-0.8509493704750251	4.560689084137653	0.406553328626705	0.301114658850707	0.501030641712219	-0.7127001999999999	5.531866	-0.7919214
20211207_63610__124703__439::sa__hepg2__0	TTCGCACCTGTTGATGGCTTGTGCATGAGTCACAGCTACATAATCACGACCTTCGAATCAGTGCATCCGACCTTTGGACCCCGCACTCTCTGTCAAACACCCAGATTTGATTTGTACAGCCATGGTAAGACAATACTAACACAGTGTTATGTAACCTAACCTGTTTAGATAAGCAGGTGCAAGGGTCACAGGAGTGAGCG	Simulated_Annealing	hepg2	0		-0.288278843992091	3.65049530951545	-1.74099506068922	3.938774153507541	0.33449689916875003	0.259018185632338	0.6460477669728261	-1.0844347	4.868446	-1.1111265
20211207_63610__124703__440::sa__hepg2__0	CGCCCTAATCACAGTCTTCATGTAATCATGGGAGGGAAGCATCCTCCACGCTTTCAATCTTAGTTAATCATTAACTAGGCACTGATTTAGTAAGTTGGCTATAGGCCGTTGATACCTGTCAATGCGCACCTTGTACCTGTAGATGCCCAGCCCATAAATACGAGCATACAGCCACCATGGCGAGTATATTGGACAGGTGT	Simulated_Annealing	hepg2	0		-0.478921069840122	-0.122639259728774	-0.576532428374599	0.3562818101113479	0.265502934136714	0.2481014683400079	0.569185842536257	-1.2815183	5.0777054	-1.3209811000000002
20211207_63610__124703__441::sa__hepg2__0	GTATCGGTGCCGTGATTCCTATGGGGGTGGGAAGAATGCTATGACCTTTGTTCAAGCAGGAGGTCACAGGTTAATGATTAACCTGGATGCTCAACATTCAGATAACTGGACTAACAGGTGTCTTGTATTGATCCAGCCAATAACGCTTTTCTATGGTTAACATTAACCCATCGGTAGGTACCACATAGGATGGGAATGGG	Simulated_Annealing	hepg2	0		-0.520358366755309	2.9934404205577003	-0.541994978938401	3.513798787313009	0.189250863314709	0.275128228272589	0.172664236272768	-0.81200993	6.5377160000000005	-0.6876259
20211207_63610__124703__443::sa__hepg2__0	TGCCCAACCTACGTCGATTCCCAGCCCCACGCTGATAAAGCTGTGTGACAGGTGCTCTAGAGGCCTCGCATCGCTGATTACTAAACTATGACACAGAGGATGGGTCCAAAGGTTACTGTTGTTTACCCATAACATCAAAAGGCCTTTGATCAAACACATCATGAGTAATGGACTTTCAACTATGAAACCTCTGCCAAAAT	Simulated_Annealing	hepg2	0		-0.0178358153149956	5.16542250942782	-0.852500140552905	5.183258324742817	0.37716224895387	0.346284414865145	0.4733739304815639	-0.66164196	5.920171	-0.66113555
20211207_63610__124703__448::sa__hepg2__0	GCCGTGATAATCCAAATCTGTGCACCTGCAAGCCAGACCGGACTGAGCAGCTGACCAGATTAGTGGTGTTTGAAAATCAGTTTAGGGGTTAATGATTAACTAGATGGTCACGCAACTTAGGTGTATGATGGGGCCACCTTTGGTATTCATCAATCAGGTGCCACATCCAGTCATCACTGGGTATAGCACCTGTGATGGAC	Simulated_Annealing	hepg2	0		-0.672043896833928	1.0991668156168901	-1.6873120530423895	1.7712107124508178	0.195303260855029	0.233327293265333	0.27349649230882	-1.372962	4.846382599999999	-1.3815549999999999
20211207_63610__124703__451::sa__hepg2__0	AGATCAAAGATAGCTATTGAAGCGTGCTCTTGCGCAACCTTTGCAGCAAATCAATGTACTAACATAGATTGAGCAAGGTCCACAAAAACTCAGATTTTACAAATCTCATCACTTCGATTTCTTGGTAGAACTCATTATGTGATGAGATCAGGTGTCGCAAGTGACTACCTTGGACATTCATTAACTTGGTACAAAGGACG	Simulated_Annealing	hepg2	0		-0.6138617481007161	3.38457881920726	-1.3464983405988002	3.9984405673079757	0.2201419651675439	0.3397254696437439	0.24965250751863502	-0.7395742	4.355067299999999	-0.6534029
20211207_63610__124703__453::sa__hepg2__0	TGAACGGGAGCCACTAGAGGAAACCACAGACCCCCTCCAAGCGGGTGCTCACAGTAAAGGGGGCACATCGAGCGCGACGGGGGATAGGGTCGTGACCTACGATTGCCCAAGGGATCGCCTAGAGGGTCAGGGGGTCCCACCGAGAATCATCTTTTACGCCCATGCTCCATGACCTTGGTTAATGATTAACTCAAGGTAAT	Simulated_Annealing	hepg2	0		-0.0082092254677321	2.84981078243635	-0.721929664184192	2.858020007904082	0.241752733399295	0.2464402494622999	0.4110059462767821	-0.377735	6.488905	-0.3964044000000001
20211207_63610__124703__454::sa__hepg2__0	CCCAGATTTGCAAAGCAAAGCATCGCTTTCAGGTAAACGCGTACTTGACACTCCGACGCCTCAGTAGGGTTAATAATTAACCTGGTCCACGTCCTGAAGGAGTGCAAGGTCCATTTGCCAATGCTAACTTGTCTGGTAGGGTAGGTGTCCGTTACGATTCGTAATAGGTAGCTACAATGTACACACCTGTGCAGGTGAAT	Simulated_Annealing	hepg2	0		-0.3415469260758909	2.04799383003395	-1.65085344321672	2.3895407561098407	0.218355199740913	0.218962013455505	0.337135053159623	-1.2476776000000005	4.778965	-1.4877368999999998
20211207_63610__124703__455::sa__hepg2__0	CGTAGTGGCATAAAGGTGGCAATAATACTAAGGTCCTGCCAGGCGAGGGCATGTCGTGCGCCACTATGCAGGGGGAGAATGCCCTGATATACCACTAGGTCATATCTAAGCTCTGATTTAGTAAGATTCAAGTAACCAGTGTAAGGTAATCAAATATTCCCATCTCTTTGCACTTGCGTCCCTGGTTAATAATTAACTGG	Simulated_Annealing	hepg2	0		-0.0832563468527076	2.19469263664068	-0.531322436588635	2.2779489834933875	0.220140314079955	0.314624743412427	0.410842975201414	-0.726258	5.4154196	-0.5918689
20211207_63610__124703__456::sa__hepg2__0	GTTGGCGATCAAGCCGTCTCGACGGCCCCGCGATGTGGCCGTGATCACCTGTCTTACCTGACGTTTTCCGTTCAGGTATACAAGTCCTAATGCGCGCTCGCTTGTCAGTTCATCAAGCAATCTTTGAAGTGTGAGTCACGATGCTGGCATGCTACCTGTTATCATCAAAGGGCCTTTGTGTGAAAGAATCCACATTCAAT	Simulated_Annealing	hepg2	0		-0.603695943666746	2.22652349435219	-0.9614222533549801	2.8302194380189363	0.2141260323120969	0.229655426827816	0.302799651012008	-0.74336934	4.023327	-0.78576154
20211207_63610__124703__457::sa__hepg2__0	CTCAACCTGGGACAAAGTCTAGCGCTCTTGTTAATGATTAACCTGATTGTCCACTGGGCATAGGTCAGTTTTGGCGCTTGCTAGTGGGTCCCGTTAGTCAAGCTCTATGATATCCTACCTAGACCGGGCATGAGTGCTTCAGGTGTCCCTTCAGGTGCACTCCCAGCCCAACCTGTGGTACCGTCGTTCCATGGTTAAAT	Simulated_Annealing	hepg2	0		-0.265777112038273	3.3475876924477594	-0.8206579768126991	3.6133648044860314	0.30369841141033804	0.285381401817574	0.622258591960949	-0.9850899999999999	5.5795956	-0.9580562
20211207_63610__124703__458::sa__hepg2__0	CTGAGGTCAAATCAGTGCCTTGCACTTACCTGCGCGTGATTTGCAAACACATGAAAGTTGTGATGGTCACCAGTTCCCCTTGTTAATCAATAACTTAGACCAATGCAAAGATCAATGCAACTGTTCGCATAGATCATCATAGTAGGTGGTTATTCATTAACACCTGTTCACCTTTGAACGGGGCACTTCACACTTCGTGG	Simulated_Annealing	hepg2	0		-0.6679928756853011	3.01607432885544	-1.03579578332344	3.6840672045407414	0.2882355362545969	0.271582495128624	0.345185293457187	-1.4300886	5.54548	-1.4468571000000001
20211207_63610__124703__459::sa__hepg2__0	AATCGACAACCTCAAAGCAGGTATAGCCGAATTGTTGCCAGGCACAATGTATCGGCGCCCTTTGATCTGTACTTGCGCTACACAGTCCAAAGTCCACCTGATGCGGCTGGAACCACAACTGTGATTGAGGAATTATGTCAACATACCTTGATTTAGTACTTGAATGGATATCATGGGCGTAACGATGGACTTTGCACCTG	Simulated_Annealing	hepg2	0		-0.287622439708807	4.17636057886234	-1.19216886634682	4.463983018571147	0.2064291845906968	0.3296071438198389	0.28554504772235306	-0.72137487	5.2614627	-0.85633266
20211207_63610__124703__460::sa__hepg2__0	TCGACTATGGTTCACAGGTGGTGTTTGACGATCAAAGCAATCGCATGCTAACCTCTTGATGAGTGTACCAAGAGGGTTATTAACACAGACGGTTCAAAGTCCGGGTCTGTCCTTGTTTGCTTTCGTCAAAGTCTAAAGTTCATGCGATTCTGTCTATTGGCAAGTCCCAGATAGACTGGCAGGTGGCACAGGCTCAAAAT	Simulated_Annealing	hepg2	0		-0.44212579849072503	3.88808468576428	-0.906823149189522	4.330210484255005	0.1746296140579389	0.294143623483482	0.2412672395218539	-0.8683325999999999	5.813046	-0.9535885000000001
20211207_63610__124703__461::sa__hepg2__0	GTGAGTCAGAATATTTGCCCAGAGGTAAGGCACAGTAGCTTAAACAAAAACACCTTTCATTCACAAGGGCAATCAGGATCTATGACTCATCAGAGACAGCATACCCATTGTGCAGTGATTTATTGACCTTGATTCCCTGGCCGTTAGGTCATGCACGTACACCTGTTCATTGATCTTGCCTGTTTGCACAACGCACGGGC	Simulated_Annealing	hepg2	0		-0.8512982873281469	5.44749012341535	-0.96130166773826	6.298788410743498	0.333935682347495	0.290919448414372	0.3928525923868849	-0.6392491	5.3954115	-0.23767221
20211207_63610__124703__463::sa__hepg2__0	CAACAGGTGGTTAATGATTAACCACAAATGTTGACCATCCCATAGTCAAGCCAACATGTTTGCAAGTACGGGTAATCATTCATACGCACCTGTTAGGCGCTAGGCGAACTCTACCTGAGGATGTGATTACCTCACCTATACTTGGCCCTAAGGGCCCAGATTGATCTTTGACCCCAGATAGGTGTACGTGATTTTCCATC	Simulated_Annealing	hepg2	0		-0.428426940440405	2.6651557423552097	-1.45097122864506	3.0935826827956148	0.246552984119483	0.32060073784528004	0.290881337199822	-0.9499289000000001	6.5531273	-1.1244353999999999
20211207_63610__124703__465::sa__hepg2__0	GACTTTGAACCTTGAACCAGATTGCTGGTGTCCAGCTCATATCAATCGGTGCAAAGGTCACTTGTTTGCTCAAACCTCAATAAATCAAACCCTATGAGTTCCGTCCAAATGCGCACATAATGTCATTTGGTATTGCCTTCTAACACCTGCCAGTACAATCGGAGGTGACTACATAGTCCATTCCATCAGGTGCAAGTGCC	Simulated_Annealing	hepg2	0		-0.4753201359083329	1.10220007088109	-1.12270480115329	1.5775202067894232	0.347670420396154	0.230425211272231	0.4241254490694461	-0.9926158000000002	5.6627707	-1.1298979999999998
20211207_63610__124703__468::sa__hepg2__0	GCGTAGGCGTGGTGCCAATACACCTGTCGTGATTTGCACTAAGGCGCAACACCTATACTCTTGATCTACTGACTGGTTATGGACTTTGACCCCCTATCTTTGGCAATATTTGGACGGCTGTACAGCCGTAGTTAATCATTGACCAGAAGCCTTAAATCACGGTGGGCAAAAGGTAGTAGCTGGCATAAGTCTCGAAGGGG	Simulated_Annealing	hepg2	0		-0.184892652331576	4.62469866257494	-1.28970781710293	4.809591314906517	0.2149075636054639	0.335786449791921	0.30698465004012	-0.9988358	5.4481269999999995	-1.0282898999999999
20211207_63610__124703__470::sa__hepg2__0	CCTGCACTGCACGAAATCTCGGTTAATCATTAACCTTTGCACTCCGACCCGATGCCTGAGAGGTGTGTCCGATGTGCACCTTCCACCTAAATCACAGCTCACTCACGTAATTCCCATTTGGTTACATATGGGCACCTCCAATAACCTATGTCAAGGATTGGGGCATACAGGCAACAGGTATGAACTGAGGTTCCACCTGC	Simulated_Annealing	hepg2	0		-0.811486955358506	1.56460008773483	-0.528476261836264	2.093076349571094	0.4343481716889679	0.350269318968879	0.478420456874822	-1.2463398	5.196492	-1.2094128999999998
20211207_63610__124703__472::sa__hepg2__0	TTATGCGTGCCACCCGCAAACAGGATGGGTTACATAACCTACGATGTATTGAGCAAATATTGCACATCCTTTGTTTGTGTTCAACTTTGGACCGCTGTGCAAAGATCAAAGTGGTAGATGGGGGCGCAGCTTGTGATTAATGGGCAGGTAGACATTCCACCGGACAAATATTGACTTTAAGTCCACAGATGCCCCTGGCA	Simulated_Annealing	hepg2	0		-0.134701147507415	4.4010184648867305	-0.9040955471816321	4.5357196123941455	0.17506353242222	0.333824805997956	0.24793837138129501	-0.5238943	5.464208599999999	-0.41799343
20211207_63610__124703__474::sa__hepg2__0	CACACATGCGGCAAAGGCTCCGCATCCGACGGGTGTTAGGTGCAGCCAGCTCAGATTTGTCACGCCCCGTAGTAAGGAGTGCTCGATGTTAATCATTAACCAAAGGTCTGTTCAAGGTCATTCTATTCCTCTTAAATAACTCTGGGAATGGGTATTGATATGCAAGGTACCATTGAACATGCAATACCTGAGGTATAAAT	Simulated_Annealing	hepg2	0		-0.511318846437001	1.9269821514386103	-1.26230130113926	2.4383009978756114	0.21508285625376	0.25307055969693604	0.292763048256361	-1.1741436	4.9123306	-1.2337432
20211207_63610__124703__484::sa__hepg2__0	CAGGTGTCCTCTGCGAGCGCTTGATTCAATCTCGACCACAATCTCAGCCAGGTGTAGAGGCAATGGTGCATGCATTAAGTGCAACGCCGAGGCTAAGGGTCATCGACTAGAGTATCCCCCTTGCCCAACTCCAGCTCGTTACTAGTTAATTATTAACAGGGGCCAGTACATTCGCATGGCCTTTACCTGCACAGAGTACC	Simulated_Annealing	hepg2	0		-0.514149027194643	2.3740127117563303	-1.36569895358536	2.888161738950973	0.180227876297372	0.285517704800068	0.2135984475315019	-0.9458084999999999	5.5533295	-0.9789958000000001
20211207_63610__124703__485::sa__hepg2__0	CTTCTGACCCTGGTCTTGACAGCTCGGTTTGCTTGTGTTGCCAAGGTCCAAAGTACAATGCCCGATTCTCTAGGTAAACATCAATCTATACGATGGCTGTTTAAACAGCTAAATGCACTTTGGCCTTGGGCAGGTGACCGCAGGATCCGTATGGTTTACTTATGATAAAGTAGACAGGTAGTGATTTAGTACTGTGTAAT	Simulated_Annealing	hepg2	0		-0.8007178294424409	3.80917204552844	-0.9668826304252728	4.6098898749708805	0.197756005094689	0.3368525659255021	0.175213410012797	-0.7486503999999999	5.0707617	-0.8338515
20211207_63610__124703__487::sa__hepg2__0	GTGTGGCCAAATCACTGCTTTGATTTCCGAGGTGAGGAGTGAGTACCTGACCTCTCATGCTAAGTGGACGGCAAGTCGTTGAGTCAGCTCATAGCAAGGATTTGAATGCACACACCTGTCATGCTGTCCAAAAGGTAAAGAGCATCATGTTCCCCTAAAGGGTAGTCAATCATTAACCTTTTAGTTAATCATTAACACTT	Simulated_Annealing	hepg2	0		-0.8226666955246559	2.41433823252611	-1.29715207067351	3.237004928050766	0.7222681067643639	0.278201825979089	0.504174265038463	-1.1467633	5.771454	-1.0439563
20211207_63610__124703__488::sa__hepg2__0	CACAATTTGGACTGTAGATAGCACTGATGTGCAAAATCACTGCTACTGACGGCTGAGCGCATCTGGTTAATCATTAACCTGTCCCTGATTGCGTAGTTAGTCTGATTTAGAATGTTCCCAGTTCATGCACCTGCGCAGCTCAAGCATATGTGCAGGGTACACCTGTGCGTTCCGTGGTAACACGCACCTGTATGATACTC	Simulated_Annealing	hepg2	0		-0.7656876366330121	1.64081127797723	-1.90131657088446	2.406498914610242	0.23722571040217	0.24084216125565902	0.3950487865611621	-1.2896821000000005	5.038536	-1.3177985
20211207_63610__124703__489::sa__hepg2__0	CGAGGGCAAAGTCCATTGCAGAGCAGTCAAAAATGAATCTTTGATCTGTTGTCCAAAGTCCAATGCTTACCGCGGCTTGTCATCATACTCTGATTGCCATTCAATCACTGCATAGCCCAGTAAGGTGTCATCATAATGTCACAAGTACTCTCTTATGTCCCGGACGTCAATGTTGAGTAACAGGTGTGCCACCGTCTGTG	Simulated_Annealing	hepg2	0		-0.2954099084932249	2.8164718015773498	-1.9715136254885501	3.1118817100705747	0.522074145164695	0.311349084260001	0.884119432895609	-0.86497366	4.9113955	-0.93658996
20211207_63610__124703__491::sa__hepg2__0	GCACAAAGCACGCTTGCCTTGGGCCTGTCAGCTTACGAGGTCGTTAGTTACAAATTGCACGCGCACCTTAAGATGAACTTTGGTCCCTTTGTTCGTCAGAATGACCTTTGGACCCCATGAATCATAATTAATCCCATACCTTATGTAAGCATCCCGTGTCACCAGTCACCTTGCCTTGGATTATTAATTCACTCGGCAAT	Simulated_Annealing	hepg2	0		-0.210177410753998	4.72219669267174	0.0607129302852131	4.661483762386527	0.646714150392687	0.278370413899483	0.24266712895328	-0.54412985	5.029395	-0.5783087
20211207_63610__124703__494::sa__hepg2__0	CGCAGTGTCCCAGTATGCTCAATCCCACAGGTGCCGTGATTTCGGTACGCCGAATCATGACAGGTCATATGGTAGTTCCATGAACAGTCAATACCAGGCTATGGACTTTGCACCTCAACACAGGCGGGCCTAGGTCACTGTTTGCTCAATAGTTAGGTAACCAAGACCCATTCGTAGACACCTAGCGAGTAGCATACAAT	Simulated_Annealing	hepg2	0		-0.631307002906403	3.4918652885625203	-1.2776878230903401	4.123172291468923	0.420834845367101	0.2914401706409339	0.546423312087813	-0.8132199000000001	5.8275504	-0.7552545
20211207_63610__124703__499::sa__hepg2__0	CAGCATGGTCTACTCTTGTGTAGGTGCCTTAGCCATCACCAGGTGCAAATATTCCGCGACCTTTGATCTCAAAGAGTCAATAAGTGAATCACTGCGAAAGTGAATGCCGTGATTTGATATTGACAGGTGGCCTTGGACCCGATGACATTGACTCTAACACTAGTGTAAACAAGAGTGGGTTAGGTGCACATCGATGTGCC	Simulated_Annealing	hepg2	0		-0.3463308948365189	3.8910141655642496	-0.343170251337916	4.234184416902165	0.1959846085268519	0.24101121835657802	0.222658195323453	-1.0521472	4.353114	-0.8472649999999999
20211207_63610__124703__501::sa__hepg2__0	CCCTCCAGTTGCTACCATCATATATTTGAACTCCGAGATTTTTTAACCGACTAAGAGTATAATGGGTCATACTCCGTACAGAGTGACTATGTACATATTCCACAGATTTGACCTTTGGACCAAAGTCCGGGTCACCTGCTTGTTAGATAATATCGTCTGTACACACTCCCCGATCGTCAGGTATCCCTCAGGTGTACCAG	Simulated_Annealing	hepg2	0		-0.4308915267752199	1.60306926856709	-1.09054964947851	2.0339607953423102	0.236501473324108	0.2174779234582989	0.264524301258585	-0.48644218	4.150881	-0.6388166999999999
20211207_63610__124703__503::sa__hepg2__0	CCCAAGGCTCTCATCTTGATCCGGGTGGTGATGCCCATACCTCAACCTGGTTAATTATTAACCGGGGAGGTCAACGCCCCTGGCATTGTTGACCATAGTCCTACATACAGTCACCGCGAACCTTGACTTGCTGTAAGCCTATGGTCTTGCTGATAGTGTGTAAGGCTGCCAGGTGCAGTATTAGATGTCAGTGCCATGGG	Simulated_Annealing	hepg2	0		-0.7555567394322559	0.845979803979332	-0.204998050757111	1.050977854736443	0.391035653651432	0.280697485750155	0.351759469127927	-0.876023	5.642978	-0.7378576
20211207_63610__124703__507::sa__hepg2__0	CACCTGTCCAGGTCTTACTGGTGAACAGGTGTGGCCAAGGTTAATGATTAACCAGATAGGTATGCCGTGATTTGCTTAAACATCCTCTGGTGACCGTAGTTGATAGTATCAGGTAGATGACCTCTATACCTGTGCCGTCGTACACCTGCAATCACTGCAGGCCACACAGAGACATAGACGGCACCAAGAGACTAACCAAG	Simulated_Annealing	hepg2	0		-0.3923143456281501	-0.427427400618829	-1.6125910868104898	-0.0351130549906789	0.2068477266613179	0.3627249567049559	0.33915057213522704	-1.7690279999999998	4.898576	-1.8249232
20211207_63610__124703__511::sa__hepg2__0	CACAGGTGAGTTCATCCACCTGACGTGATTTGCTGTCATAATAAGCAGAGATTGCTTGCAGGTGACATGACATACAGTGATTGACCTTTCCTTTGGCTGCATAGTTGGGGGGGCCTGTCCAGAATCCATCAATATATTGACTCTAGGGAATCTTCCAGGTTAATGATTAACCTGAGCTAAACGCGCGAGCGACTAGGCAC	Simulated_Annealing	hepg2	0		-0.645660318778124	1.94638543756571	-1.2958423305603401	2.592045756343834	0.5285556544166591	0.27118716732283604	0.2388432956526569	-1.2202541999999998	6.8448649999999995	-1.1112293
20211207_63610__124703__515::sa__hepg2__0	TCTCTATGCATCCAAGTCCTTACCTGTCAATTATTAACCGGTCGGATGGCGCCAACAGATAAGGTTCATAGTTCAATGTGTACACAACAGGATGTCAACATATTGAGCTAGGCTTGGGATGGTTAGGGGCATGGTCTAGATAAATCACAGCAGTGCGATCTGATTAGCAGCCGGTCAAGCGCTCTTGCCACCCAAGACTT	Simulated_Annealing	hepg2	0		-0.255558793425597	2.17765572363994	-1.1669912357487	2.433214517065537	0.184868770778557	0.3634539852625979	0.3765999442292121	-0.72899055	5.4953059999999985	-0.94407004
20211207_63610__124703__516::sa__hepg2__0	TAAGGTGCGAGGCATGGGCCCATATAGGAGCCGCGCCGATTTATACTCTTTCCTACCTGTCGTCCGACACATGATCATTGCCTACCTAAATCAGTTCACTATAGCAGTGATTGATAAGAACTCTCACCCCAGGAACTCTCAAGTTAATCATTAACCTGTTACCACCTTGCTATCATCTGTGCAAGCTCGTTGGACATACC	Simulated_Annealing	hepg2	0		-0.343549285608548	1.6401716749995905	-0.5281627084520021	1.9837209606081383	0.5802954992174351	0.317902787978612	0.9450291824416321	-0.8267909999999999	5.590657	-0.8794719999999999
20211207_63610__124703__517::sa__hepg2__0	TGATGCTGTCTACGAACAGGTACGGTCGTTCGGCGATAAGACTGAGCTCAATCTGGGTCACTCACTCTGCCTCAGACAAGGTAATTAATTAACCACCCCAGGTTAATCATTAGCTAATCTGAACGACGCAGACGAAGGGGATTTACCATGTATAGCGCGTTAGTGGATCACCGGGTATTCACTCTCTAAAGCCACCTGAG	Simulated_Annealing	hepg2	0		-0.1881578559269488	2.67537909168463	0.190442887053798	2.484936204630832	0.170153537450433	0.27634785319016403	0.156270545033099	-0.652782	5.5932293	-0.6507915
20211207_63610__124703__518::sa__hepg2__0	TCTCTTGCGATATAGTGACAGGAGTCGGCAACCCGAGCTTATCGCACTGATTGAATGACTCTGGTTAATGATTAACCTGTCCAATCTGGTCTAGCCTATTTATTTTGAGCCCATCCCAGAGCACACTCCAAACTAGGTTATCCTATCCAAAACTTGATCCTCCTCAGGTGCGTACCTATGGTTCAAAGTCCATCGGTGGG	Simulated_Annealing	hepg2	0		0.04620556806175	1.82831114836817	-0.943667530457994	1.78210558030642	0.4407823735923	0.4256895259340779	1.0971353181047	-0.9910643	6.533493	-0.8378916
20211207_63610__124703__520::sa__hepg2__0	CGCAAACAAATCATGGCACGAGTCACAGAGGTAGATGCCTGGGAATACAAAGGCCGTGATGTGTCACATAGTAGCAAGTCAATCAACTGGTAGATTATTAACCGATTGGATTCTGCCTAGTTAATGAGTTGCCAGTTGATAAGGTAGCATATTGAGGCAGCATGGGTACGTATAAGCCTGTCAATGGGCTGGCAGGTAGC	Simulated_Annealing	hepg2	0		-0.078602485596312	3.0729247927278	-0.8680366681647509	3.1515272783241115	0.18343244961669103	0.3068480744182619	0.217504796121302	-0.56177294	5.41962	-0.5902175000000001
20211207_63610__124703__521::sa__hepg2__0	GGCCACAGGTGTCTAACTTATCAAGATTTGGTGAGAAATCTGGCTCCCGCGTTTGGTATGGCACCGGACTTTGGACACTCCGCATGGTGACTGGGGACCACACTAGATAATCATTAACCATCTTTGCGCATCCAAAGTGGCATGCCCATTGATCTGGGTTGCAGCCCGATGTATCCACAGCCACCTGAGTCTCTGGTCGC	Simulated_Annealing	hepg2	0		-0.313596723983745	3.93601994962829	-0.9388851339483841	4.249616673612035	0.2333182651106301	0.36895826345785104	0.3466080739978079	-0.7038629	5.184627	-0.75574803
20211207_63610__124703__526::sa__hepg2__0	CCGCCGCGCATTGAATGTTCCAGAGATTAGTCATTAACTAACTGTGATTGTCCGGTTCTGGTAACTCAGTTGACATACAATGTTAAATCACCCCCTCTGTCCCAGATTTGTCACGCACGCGCGATGCTAGATAACGGACCAAAGGTCAATTATTAACAGCAGGTGTGCATTACCTGCATCCGCTACATCCGTCAATGTTC	Simulated_Annealing	hepg2	0		-0.6012309378036149	3.17108972637873	-0.240080249118695	3.4111699754974247	0.3863697221059079	0.2025637726807	0.341051303921062	-0.82886124	5.7787027	-0.7489095
20211207_63610__124703__527::sa__hepg2__0	TGCAGGTGCCCAAGTTAGATGTACGCTATGCAGTGGACGTGACCCTGTACCGGTTAATCATTAACCTGGTCTCAATCACAGTCCCTGACTTCTGATTCACAACAGTCCAATGCTAACCCCTAGACTTAAGGTCCCTAGGCTTATTGCATCGCTTGGTCGAGAGCAGCATAGGTGAGCTGCACCTAGCCTGCCGTGTCTGC	Simulated_Annealing	hepg2	0		-0.5236175050023231	1.42845550488338	-0.6379740748853411	1.952073009885703	0.165959390325526	0.2638177566719439	0.18831787106437803	-0.9337208	5.4577723	-0.9591805
20211207_63610__124703__529::sa__hepg2__0	TAAGACTTGGTACGGTTCTATGCGGTACCCAAGCTGGTCCGGTGGTGAACCAGATTACCCCTCTGTGGCGAGCAATCGGGACCAGGCAGTTTAATGTTAGCAGACCAATCACGGTCAAAGTGTGAAACAGGTGTGACTCAAGTTAGTGGTTGTTGATCTTTAATCTCGGCATCCTAGTTAATGATTAACCATCACCCAGG	Simulated_Annealing	hepg2	0		-0.143018695604144	2.9330358113833905	-0.487424938993539	3.0760545069875347	0.270133565377887	0.2619120602611849	0.40375401344883705	-0.79373753	5.7714300000000005	-0.7047889
20211207_63610__124703__533::sa__hepg2__0	CAATCCTGGTCCAAAGTTCGTTAGCACTATTGTGGACCATAGCCTCGTGTCGAGCCACATATGTTGCGTCGGCGCAATTCTACGGAACCGTCCCTTAATGTCTCAACACAAAGCGTGCCCTTTGTGCCCATGTTGAGTGTACAAATGAGTTAACCAGAGCATAGTCCAAATCTGGGCAACTGCGATGCGCGCTCAAAGGG	Simulated_Annealing	hepg2	0		-0.502186968126055	3.03675568212776	-0.3659708298966369	3.4027265120243975	0.247024274584168	0.34971939529058	0.296318747122803	-0.5489254	4.890546	-0.45044154
20211207_63610__124703__534::sa__hepg2__0	CTTAACAGCACTCAATCTCGGCAATGCACTCGACAGCGTCCTCCCGACACTACCTGTCCAGATTGACACGCTCTGTCATACTAGTCAGCCACCAGTTTCGCAATCTAGTTAATTATTAACCTGGAGCTAGTGTGGAATCAAGCGCCCGCAGTCTCCACATGATAGCCATCTCAATACACACGACACCTGTCTAGTGGTGT	Simulated_Annealing	hepg2	0		-1.33907625525528	0.5316003671782871	0.18416321627488602	0.3474371509034011	0.9996532678023092	2.6951229843306397	3.7293409232720798	-1.060154	6.561864	-1.0061754
20211207_63610__124703__538::sa__hepg2__0	CGTCGAGGAGAAAGGCAATCACCGACTGTGCCACCCATTGACTTTAGGTTAATCATTAACTTGTCAGGTGTACCATTAGTGTTTAGGGCTGAGGTCAAACATTACCTGCCGAGCGGGGGCTACCATTACAACCTCTCTAGTGCTTAATACCTGTGCTGTGATTGCACCTGAACGTTCCCAGCTATACATACCATTCAAAT	Simulated_Annealing	hepg2	0		-0.7521783739590071	0.931882506393403	-0.454176206396695	1.3860587127900978	0.3355428003622089	0.24665926493798002	0.29006799000356104	-1.3100889999999998	5.7829102999999975	-1.2907517
20211207_63610__124703__539::sa__hepg2__0	TACTGATTTATACTGATTGACTTACTTACAGGTAAGGGTTGTGGCATTATGGTTAATTATTAACTACTGGGCGCGGACGTCCTGACTTTGCTGTGCGAGATAAATGGTACCATGCACCTACCTGCATTCAGTTACTGGGCATGCACCTTGGTTAAACATTAACACGCCCTGGACATGGAATGATGCCAGGGGTCAAGTGC	Simulated_Annealing	hepg2	0		-0.292232552504721	2.3982754496698395	-0.2275696479015639	2.6258450975714034	0.207699849088955	0.259092861344519	0.157883174021597	-0.9506249	6.5667979999999995	-0.8757735000000001
20211207_63610__124703__540::sa__hepg2__0	AGCGCAATCACCTTTTCGGTAAGCATCGACAGGTGCAGCGCTACGAATCGTGGTAATACAGGCGGCCAACAGGTGTTAATGATTCACAGAGGTACTCATGAGCCTGTAGGTCACTCCAAATCACTGCATCGATAGTGCATAGCGCGTCCATGGAGTTAATCATTAACCACCTGCTAATCTGTGCCAACAATACACGATTC	Simulated_Annealing	hepg2	0		-0.6283143868317591	2.59568915174431	-0.794422939424002	3.224003538576069	0.279564725918511	0.258577014879098	0.33049436078215005	-1.0765793	6.2591753	-1.2531298
20211207_63610__124703__543::sa__hepg2__0	TGATTTGGCCGTTGTGCTCAATCAATGCCGTGCATAGCCTGGTTAACCATTTATCAGGTAAACCACCTCCTATCAAACAGGTGGTTAATCATTAACCAGGTGGAGTGGCAAACCCAGGCGCTGGCATGCCAGGCAAGTGCTGTTGGTTATAACCGTTGAAAGGTGCATGTATGCACTGGCAGGTGTTTGTGAGAGGTGGA	Simulated_Annealing	hepg2	0		-0.685648731391629	2.3124367731485687	-0.717583337646182	2.9980855045401977	0.19477193352305103	0.283200819053867	0.203735822843765	-1.1119725	6.6470966	-1.1123916
20211207_63610__124703__545::sa__hepg2__0	CCTGTCCTCCAATACTACCTGCACCTGCCCGCTTTTGATAGCCAGGATCACACCTAGCATGCTGATCCCCTAGTTGGAGTCCAAAGTTTATTCTAGTCAATGATTAACCCCATGACGGCAATGTTGTCAAGGTGATAGCCCTAGCGCCGAAGGTGGTATATTGGGTAAGGCCGATTCAAGTGTTGGTTGCTAGAATAAAT	Simulated_Annealing	hepg2	0		-0.238751656767626	4.47439228649058	-2.51284508468792	4.713143943258205	0.433729746246432	0.2175200881117029	1.7716033633910302	-1.0434116	6.159976	-1.0767822
20211207_63610__124703__546::sa__hepg2__0	CACCTTCGGACATTCCCCTATTGATGTTCAAAGTCCATGTTAACACCATTTCCCGAAGTAGACCCCCTCCGACAGTAGTCCTCATTTGCGAGTTCAAAGGGCATCTAGTAGTTGTCGGAATCGCTCTCGCTCCGACCTGGGGATGGCCCCAGGGAGACAGGTTAATGCTTAACCTGCCATCTCGACTATATCAACTTGGG	Simulated_Annealing	hepg2	0		-0.631553611774021	4.88554139466259	-1.47506658588723	5.517095006436612	0.420339960388522	0.34378621035551504	0.561796005542793	-0.35853407	5.8249035000000005	-0.5217883
20211207_63610__124703__547::sa__hepg2__0	AAATCACGGAACAGGTGATTCCCTCTTTGATCTTATCGATGTCCAAAGTTCAGTCTGTACAAAGTACCTCTAATGGGTATGCCCAACTCATCCGTTCAAAGTCCATTCTTTGAACTCCATCAAGTTGAGCTCACAGATTTGGTCAGCCTAGTATGCAGGTGGCACTCGAAGGATCTAAGTATAAGGATGACCCTGTACTA	Simulated_Annealing	hepg2	0		-0.54139630638101	3.0778633660187595	-0.928605002590674	3.6192596723997696	0.2176681592425829	0.36445646405878	0.336510756730308	-0.71841747	4.7170404999999995	-0.8944222
20211207_63610__124703__548::sa__hepg2__0	GTCAGATATGTTCCGAAGTCCAACGGTGGCCCCAATGCAGCATCACCTGTGGCGTCACCTATCGAAGGAAATCACAGCCATGCATGCTTCACCTGATGGAATTTCTATCAAATGGACGGATGAATAATCAGAGTCCAAAGTCCAGTACTAAATTGTATACGCACCTCAGACAATGAACTTTGGTCATAGAGATGAACAAA	Simulated_Annealing	hepg2	0		-0.26985410992102205	3.22696913885421	-0.5476803128561171	3.496823248775232	0.1672365965527399	0.282467997645071	0.14425458134284302	-0.64005333	4.725683999999998	-0.78602076
20211207_63610__124703__549::sa__hepg2__0	AATCACGACTATGGGTATCCTTTGAACCTGTGCTCTGATTAATGATTAACCAGGTGTTGCAAAGGTCGGCAACCCAATATACTCGGGTGCTGGATACCTAGTGATTCGCTTGATAGTATGGGTAGGTAGCCTTGCCATCATCCACCGTGCCCAGGCGATTTGCCTGGTAATGGTATAGAACAGGTGATAGAGCCACCTTA	Simulated_Annealing	hepg2	0		-0.0906609981511536	2.4689279744149903	-0.98392926771348	2.5595889725661443	0.171905505422526	0.364254460699553	0.1902882572867819	-0.79297817	5.677245	-0.91733485
20211207_63610__124703__555::sa__hepg2__0	CGCACCTGTTGCTCACCTACAGAACCACCTTATCGTTAATCATTAACCAGGCCCGACAAACGCTACTGAAGGGATTGATCTAATAAGTGGTCCGTAAGTCCTCTGATTCAATGGTTCCGAGACACTGATTTACTCAGGTCAGCAGCATACTTTGCAGAAATCCTAGTCCCTGGTGGCATCCCAATCATGAGACGCGTGGG	Simulated_Annealing	hepg2	0		-0.3781679155395901	0.19856155312708	-1.2255745106251699	0.5767294686666701	0.226362848321748	0.27765019220167	0.3666323480408879	-0.84315705	5.0782557	-0.7904223000000001
20211207_63610__124703__559::sa__hepg2__0	CTTACCTGTCCAATGGTATACCATATCGGATGAGATAAGCCGAGTATGCAGGTGCATCCCCATGTTTCCCTATTACATCATGACATTCCTCACAGCATTCCTGTTGCAATGAGGATCGGTGCTGTGGACTTTGATCTCGAATAAATCTGTGCAATCAGGCCAGGACAATTGTTTGCCTTATGAAGGTCAAACATCATAAT	Simulated_Annealing	hepg2	0		-0.677666645925982	2.04723293678593	-1.04550229671677	2.7248995827119122	0.196867336845036	0.265937494207294	0.2122290045785369	-0.7870115	5.3191285000000015	-0.60034883
20211207_63610__124703__560::sa__hepg2__0	GTACCGGTGCCAAGTACACTCGGTACCGTTAATGCCTACGAGCTGATCAAGGGTCACAAGCCTGATACACCTGTTGGCACCGGACCTTGGTCCATGCCGCCGATAGAGCGAGCTGGTTAATTATTAACCTTACCGCGCTACAGAATTATGCCAAGGACCTTGTTGGGCTACGTACCAAGGGCAATCAATGTATAACCTGG	Simulated_Annealing	hepg2	0		-0.0231270097219781	1.27069139416837	-2.7129159524264903	1.293818403890348	0.380710207598935	0.45919234913504703	2.12964793269291	-0.7366594	6.3741117	-0.7464553
20211207_63610__124703__561::sa__hepg2__0	GTTCAAAGATCAATGTCCGCAGTGTACCCGAAGGCAATGACGCGACCCATAGATATTGGACGAGATCAAAGGCTCCATTGTGAAAGGTGAGTAATCCATTTAGAGAATAAGATGGTCTTAGTCCGCATTATACACGCCCAATCAATCACAGCACAAGCAAATTGGAAATACACTGCTCAGGTACAGTCATCAGGTAATGG	Simulated_Annealing	hepg2	0		-0.3639530602884241	5.16804205294506	-0.886988508704279	5.531995113233483	3.97652263221741	1.7028921516039601	3.97652263221741	-0.6146259	4.99504	-0.69202876
20211207_63610__124703__566::sa__hepg2__0	CTGTACCCGTGTGCTAGGTGTGCTGCTAGACACGAGTCCGTCGCAACGAATGTTTTGGTTTAGTAATCATTAACCAGTTCCCACTTTGAGTCCCCACATGTCATTGTTTGTTCAATGGAGTGGAGTTATCCGCTCTGCAGGTGAGTTGTCTAATGTGGGTGACCTTGACCACAAAACATGTACAGTGATTTATTACACAA	Simulated_Annealing	hepg2	0		-0.710580695587804	1.8092185953411002	-1.69218678125081	2.5197992909289044	0.1845542207405719	0.264886931079858	0.30179471224744	-0.6259029	5.4024839999999985	-0.67324924
20211207_63610__124703__569::sa__hepg2__0	CTACAGGTGTCTCCTACCGGCCACTTCGTTAACAGGTGGATCGAAGGCAGGTGCATATGGAATACAGTGCCGTGATTTGGGGGAACGCTCATTGGGGCCTTATCTTTAGTTAATGATTAACTAGGTGGTTGGGACAACCAAGGTCGGGGACAGCTGCGTCTGATATGTGCCCGCCGATCGAGCTGAGCAGGTGTGTAAAT	Simulated_Annealing	hepg2	0		-1.1818143079875802	1.1019001739260401	0.307434922808625	0.7944652511174148	0.25875117691509103	0.25191272137106	0.13712364901545301	-1.6131313	5.799513	-1.4746714
20211207_63610__124703__570::sa__hepg2__0	AAATCTGGCTAGACGGGGTGGCAGTGATTTGTCCCTGGCCTCAACCTAGCCACCTGTTGGTCCAAAGATCAAGGGGCCCCAATCTCAACGCAATAGGAAACTTTGGTTAATCATTAACTCTCAGATGGGTCACCGTTTGTACACCTGCTGGGCATCATGTTGCGTCCTGCCGCGCATGGCACAGGTAGGTACAACGATGC	Simulated_Annealing	hepg2	0		-0.457871368916778	2.84361240867517	-1.22761621488452	3.3014837775919483	0.264715314742348	0.259289043982112	1.05766926543598	-1.3028035	6.1273956	-1.1501901
20211207_63610__124703__573::sa__hepg2__0	GTTTGATCAGAGGCGTTCAGGTGTTATATCTCGTCATTCTTCATGCGCATAGAGCAAATCTCTGCACGCCAACAAATCTCAAACTACCTCCTGTCTGTGCAGGTACACGATCCCCCGGTAAGCTATGTGCCGGAACAGATTCACCTCTCACTTGGCACAGGTTTGTCATGGTGTAGCACCTTTGGTTAATTATTAACAGA	Simulated_Annealing	hepg2	0		-0.8408944743869681	1.61856748726464	-1.1994325813387	2.4594619616516082	0.294981481316845	0.214682060606798	0.558039797205603	-0.8397027	5.501139599999999	-0.6864648
20211207_63610__124703__574::sa__hepg2__0	GATTGACCTTAGCGCCCGTGATTCGATTTCCAGCTGGTTGCAGTGTAAACAGCCTCTTACCTGTATTGAGTTATTGATGTTGCAATTGCCGGAAGGACCTTTGCCCTTTGTAGACCAAAGTCCGAGGTTAAATACTTATGAGGGTCACCATAACACAGAGCCACAGGTGCCAGTACCATACTGGAGTGGCTTTGAAGTAT	Simulated_Annealing	hepg2	0		-0.26693029873621	2.01548699589467	-0.884870756028693	2.28241729463088	0.1699880404524869	0.3527789839978571	0.285858269746231	-0.36061847	4.4812956	-0.45302492
20211207_63610__124703__577::sa__hepg2__0	CCGTCTAATGCTAAAGTTCGTGTACGTCATTACTACACCTGAACAAAGGCCAGTACTATTCAAGTATCCTGTTAATGATTAACTAGGGCTTTTGTGGCTAGACCAAGGTTCATCAATCTGTGCCGTAAATCACGGCCTTACACCAGTGTGAGTATCCACCTGCGCAAAACTATGTGACAGTCAGAGTGCCATCAAGGTGG	Simulated_Annealing	hepg2	0		-0.78130282137222	3.61982430053716	-1.14302165844047	4.40112712190938	0.205861417993318	0.354724948739735	0.2471000937944439	-0.96630776	6.006839	-0.7679148
20211207_63610__124703__579::sa__hepg2__0	CTCGACCATCCTACATATATCCATGATCCCATAGCTACTTGTATTATTGCTCACTTACCTAAGCATCACATCCGATATTCTGTCGTAAGAGGTCCTATGCCCTCAGTACGCGTGCACCTGATTGTGAAACAGGTTAATCATTAACTAGCCAAAAGGTACAATCATACTTCAAAGCCATCTGGTACCTATAGCATTAATGG	Simulated_Annealing	hepg2	0		0.0072861122718934	2.9568418371890197	-1.12666349343338	2.949555724917127	0.30832763587571005	0.27843552566901003	0.562499893076396	-0.46194294	5.6276784000000015	-0.7602293000000001
20211207_63610__124703__580::sa__hepg2__0	TGTAGTTCAAAGTGCACAGATTGCATATGCTCAAATCTCGAAACCTTTTTCCTCGCTACAGGTGCATGACACCCCACATACCTCCTAGGTTAGTAGGTTGTCCTATGGCCCAATAGATGAGGAATCCCAAACGTCTCAGCCAGTATTGACATTGGACTATGCACCTAGTCAAATATTTACCTAGCTGTGCCATCGCAGCC	Simulated_Annealing	hepg2	0		-0.75947145896317	3.2957221097850797	-1.22213481822605	4.05519356874825	0.188121488348457	0.300596763680258	0.250731871543871	-0.98896265	5.458461	-0.9801143
20211207_63610__124703__583::sa__hepg2__0	TCGCATGGTGGCTCTTCCACCTGTGCGTTATCACTAGTAATAGAGAGTCCTCAGGTGAGCATGTGCGGACAACCAGAAAACCGACCTCCTAAAAGCAACTTGCACAGATTCAACAAATGTTTGCAATCAGTGCAAAGGTCAATAGGGTTGTTGGACTTAGGACCGTTGTAAGACGGTACATTCAATTACACAAATATTTG	Simulated_Annealing	hepg2	0		-0.588303115004136	3.6477451316000495	-1.38683269914853	4.236048246604185	0.17932413543657	0.33053037241098304	0.20653229948413301	-0.679488	6.024568	-0.78394115
20211207_63610__124703__584::sa__hepg2__0	CCTTCACGCAGATTTTATACCCGGCGGATGCCGCGCTAGTGGGTACCTGTTGCCGGTGCTCACAGTACCCCATAGGCCAAACCGGCTCTGACTAAACTCACCTGCACAGATTAGCAAATCTGGCAACTTCATAAGTTAATCATTAACCAGGACAAACAAAACATTACCATGTAGGTTCAGGTGATATCCATGCCAGGGCA	Simulated_Annealing	hepg2	0		-0.415883045155788	0.5838900633041829	-0.158562953159016	0.7424530164631991	0.248515256069783	0.256894773663476	0.3680666403503089	-1.0579207	5.6531706	-1.0198421
20211207_63610__124703__585::sa__hepg2__0	TGGGTGAACGCAATCCACTATTGATACTCACCTTGTCTTGGACGTGCAGGTGAGCGTATGGGTGGAACTTAGTCCTCGTTAATCATTAACAAAACGCGGCAGTGATTCAAAAGATTTGAATCTCAGCCCTATCGGGCAAGCACCTGAGGGAAAGATCAAAGTTCACCTGTCCATTGGGGACTGCACCTTGTTGATACTCT	Simulated_Annealing	hepg2	0		-0.1893794365055599	2.99079176462654	-1.14233350005734	3.1801712011321004	0.168023707396627	0.29544694546654304	0.302337367675716	-1.1457224	5.3834343	-1.2484561
20211207_63610__124703__587::sa__hepg2__0	TCAATGCCAGGCAGGTGGGGGACCATAGATGATGGAATCGGTGCCCCGAGCAGTGGGGAGAACATGGCAGCCTCTGGAATTTTCCCTCTCAAGCATCCTGGTTAATGATTAACCAATATAATGATGAGGTAGGCGTTGTGGGACAGGGGAGGTGTATCACATTGTATTGATGCCACCTGGCAATACAATCAGTGCACCTG	Simulated_Annealing	hepg2	0		-0.171460605275856	1.07443769078588	-1.20601731195954	1.245898296061736	0.168559039730529	0.2401815241407369	0.20352288173054103	-0.91888314	6.1689653	-0.85770583
20211207_63610__124703__588::sa__hepg2__0	TTCTATACACCTGATCCTTCTACCTTCCACATATTCGCTGCGCATTGCCCTGACAACATGAACTAGTGCATAGTGATTTGTTAACAGTGCAAAGACCATAGAGCAAATCACAGCCAGCTCGTCACTTGGTGCAAAGTCCGCACCTTGCACTCAGGTTACTCATTAGCCAGATTGCCGCTAGCAACACCTGTTTGAGGTAA	Simulated_Annealing	hepg2	0		-0.9222326026595492	3.5184661798777097	-1.3068604638708898	4.440698782537259	0.270220769808948	0.259364862521124	0.27061222966130105	-1.0508122	5.3851239999999985	-1.2034717
20211207_63610__124703__592::sa__hepg2__0	TCGCGGTGCTGACCCTGGGATCTCAGGCGCTGTGATTTGCGCACCTGCGTCTGTCGGACGGAAACTGATCTATCAGGGGGGGTACCAGATCATGCAACCACCGACGCCCTTGCACCTGTGCTAGCCTACATTGGGAAACGGTGAGGTCTATTTGCCAACTGCTAGGTGGTTAATGATTAACTATGGAACGCTTTCAAAAT	Simulated_Annealing	hepg2	0		-0.0027698050286799	2.40983769379704	-1.09088771614301	2.4126074988257202	0.1944171806324019	0.26190651479049204	0.255563893659203	-1.2168663	5.4250292999999985	-1.0568358
20211207_63610__124703__593::sa__hepg2__0	CATCAGGTGCATTAGACGTGAATCACCAGGTTTCATGAGCGCTGCTAGGGGCACTTTGACTGGTGTTAGCTCAATATGTGCATAGGTAGGTTGGCATTTGGTTAATCATTAACCACCATCCCGGCAGGTGCAAGGTCCACCCATTAGTACAGGCTGACTTCTAATCAAATAGGTGTGTGCTCTGATCTACGTTCTTAAAT	Simulated_Annealing	hepg2	0		-0.6855877390291489	4.8781238563219285	-1.6500593547016	5.563711595351077	0.165899050406656	0.262064892600536	0.179665059932138	-1.0665455	7.1186539999999985	-1.2730108
20211207_63610__124703__594::sa__hepg2__0	GTGATGCCCGCGAAGAACAGGTGCTTTAGCGCGGCCAAGCATCTTTGTAACGGATTTGTGATACAGTCTTGTGGGGCGTGTGGCATGGCATCCCTAAACAAGCATCCCAATGCTCCTAGAGTCATTGTTTAACCAGTGATTTGTGTACTTTGCACTTTGGACCGGATTCCATACCTGTCACTTAAGCCCAGATTTGTTTG	Simulated_Annealing	hepg2	0		-0.568592181478506	3.1035481673099796	-1.0785008919911898	3.6721403487884863	0.191038320080309	0.33077473398684404	0.19309842390313603	-0.8796792	4.946913200000001	-0.85502553
20211207_63610__124703__596::sa__hepg2__0	TCGAGGAATAATGGCTGTCGGGCTGTATCCCGCAATCTGGCTAATTATTAACAGAGATGGTTGCTGGAGAGGTGTGCAAAGTCCAGAAGGACCTTGGACTGATAGGACCCATCATGATAAACTCCCACCTCAAACCCTGACCCCTCGCCCTCTTCAATGAAGACCATATGATAATTAGGGTTACTAAATCACGTCGCGGT	Simulated_Annealing	hepg2	0		-0.7152951541675221	2.69264137331624	-1.24686811046468	3.4079365274837623	0.180326103614151	0.333781767054368	0.2419235237517999	-0.56326956	5.8110743	-0.7056439999999999
20211207_63610__124703__597::sa__hepg2__0	TTGGCAAGGGTGCAGACCATTTCGCAAAGATCATACATCCTTGCCTTACATCCAGCGCAGTAAATCACATCTACACGCTTGTAACTTTAGATCGGGCCAAAGTCCATTGCGAGCATAATAGTCTCCGACTGTCTAATTAAATATTAACCAGGGCAATGTCCATCCCCACAAAAAGCTCTCAGGTGAGCTTGGCATAGGTA	Simulated_Annealing	hepg2	0		-0.4230634710085221	4.503381378313518	-0.735936142030299	4.92644484932204	0.3394137918917119	0.309771866060903	0.489190029351199	-0.7101773	5.9635415	-0.70311296
20211207_63610__124703__599::sa__hepg2__0	GTAGGGCAGATGCCAGGATAATGGATACTGACTTAACCACCATGGGGTTAATCATTAACCCGCAGGGCAGTTACTAAACTATGGCTCTGATTTATGGTCTGTGAGCTCCGAAGGATATAGCATCACCAATGGCAGGTGCGGATGGATCCATGTTCAATAATTAACTCCCTATGCACCCATGGTACTTGGTATGGCAGCTC	Simulated_Annealing	hepg2	0		-0.531084337240395	1.7315437420835	-0.461110036124898	2.192653778208398	0.174730356843992	0.24018418320344	0.154750409404812	-0.9546251	5.44174	-0.8365997
20211207_63610__124703__606::sa__hepg2__0	CGGGACAGGTGTTGCTATTACCGAATATTCCTAGAGGCGCATACGCTTATGGACACCTGTCAATTCTTGGTGCATTACTCATTCGCAGTGTAAACACCCCTGTTCCACAGTGTAAACACGGACTGAATTCCACTGTGTTCTAGGCATGCCGGGTACAAAGGTCAGATGGCTTCGGTAGCAGGTGTCGAAGGTCGGTAAAT	Simulated_Annealing	hepg2	0		-0.786294283371001	3.9942679430834596	-1.01314450666195	4.780562226454461	0.187301032424107	0.2338510200285089	0.261618977438117	-0.79849654	4.1679196	-0.8961868000000001
20211207_63610__124703__607::sa__hepg2__0	CACCTCACAAATCACGGCGTGATTTATGCAGGTGCTCCCTCTTACTGTCTGCAAGGCAAATAACGATTGACCAAGCTTAGGGTGGAATAGTGACCATCAGGACTAAAGTCCACTAATGGGTGATTCACCATCAGGTACATCTAATTGCACTTTGGAATCGTATGTGAACTTTGCACCCAGTTATTGCATTTGAACCATTG	Simulated_Annealing	hepg2	0		-0.308654275164706	2.57299448481956	-1.1318633044036999	2.881648759984266	0.19422154410527104	0.33722517983529	0.23956659811289102	-0.9198945	5.279852	-0.94130313
20211207_63610__124703__608::sa__hepg2__0	GTGCGCATCCAACCTTGCACGCAGTACTACGCGGACGTTGGTGTGTACCTGCTAAACTAGCCTACGCGTGCACGCTCAAAATACATGTTGCATAGCTACTAATCAAACCCCAAAGTAAATCATTAACGAGGGCCAATAGTTCAAAGTCCAATAGGTCCGAAGATCAAGGTGAGATACAGGTGCTACAAATCACAGCACCT	Simulated_Annealing	hepg2	0		-0.549457974320646	2.8187628195298906	-0.570296230005359	3.3682207938505364	0.338114961941519	0.2845100409150639	0.4325738105044689	-1.1114358999999998	6.2787169999999985	-1.0884751
20211207_63610__124703__611::sa__hepg2__0	TCGGTCTGCCAAAGCAGTGGATGGATGGATAGGTTAAGTGGGTGAGCAGCGGGTTAAGAATTTACCGAAGGTGTGATTTATCTACTAGACCCCTTGTCGGGTTAATCATTAACTCCAATCCCAGGAGCCTAGATTAGCTACTTGAGTTTGAGCTGTGATTCATGTGCTTGCAACCTGTTCTCTACACACCTGTTCACATA	Simulated_Annealing	hepg2	0		-0.6691536678143579	0.9783922189498441	-1.27845121596902	1.6475458867642019	0.19244089234536604	0.194916921045026	0.3581157125006729	-0.899491	4.4409722999999985	-1.0024749
20211207_63610__124703__613::sa__hepg2__0	CTCAAATCAGAAGCCCAGATTTGATTTCAGTGCGTTGACATTATGACTTAGTCAATGCTTAAGCAAGCACAGGTTCAAGGGTTAGCTCAAATAATAGTTAGCACATACACTAGGCCCCACAGGTAATCTTTGGGGCCAAGGTTGTTAGGTAAGCCAGCACACCTGTGCAGGTCTAGAGTAGGTTAATTATTAACCAGGTG	Simulated_Annealing	hepg2	0		-0.205051497252708	0.7687372942964791	-1.14835498589778	0.9737887915491872	0.391829331688343	0.337558115915901	0.524991873450694	-1.0221969000000002	6.033717	-1.1194522
20211207_63610__124703__614::sa__hepg2__0	GCAGGTGCTCCGGTCTACCAGCCTACACCTACCTGATATGAATCAGATATATAAATCACTGCCCCCGAGAGGGATTGAGATCAAAGGACACAGTTGTTTCCCAACTAGTGGATTCCAGTACGCAATTATCTCTAGGTTGGTTAAACATTAGCTGGTAGTCAGGGGGTGGCATAGAATGGCTGTGGAATAATCCTAGGCCA	Simulated_Annealing	hepg2	0		-0.54089572762827	3.48617856320491	-1.00720527616061	4.0270742908331805	0.190409971526828	0.292925079848885	0.180771537933232	-0.96265066	5.2098937	-0.82824224
20211207_63610__124703__615::sa__hepg2__0	TACCACAATCAAAGGAACAGTGATTTCCTTTACGACGCGTTGGCATACTGGTTAATCATTAACCTCGCCTGTCGTTCAGCTCATCTTATATATGTTATCAAATCAGTGACTTTGAATTGGTGTACTCAAATCCGTCACAATAGACACCCTCGACGTGTGGATACATATTAGTTAATGATTTAACCCATCAGGTGTGCAAC	Simulated_Annealing	hepg2	0		-0.325054540859128	2.0600914719955	-1.66382872488809	2.385146012854628	0.345478804612207	0.226560500147648	0.458673837473723	-0.96024203	7.040526400000001	-0.83772534
20211207_63610__124703__618::sa__hepg2__0	TCGAATGGACTCTGTGCCATCTAGGTAGCTGGCTCCATCACGCAATGAATAAATAATCAGGCCTAAGGTCTGCTGTCAATGTTTACCTAGGCGGTTAGCCACCAAGGTCACCTTGAACTTTGCCCAGATGACATCTCTTCTAATCACATGTTTGGTTTAGAGCCTAACCTGATGGCAAGTGCAATGCAGTGATTTCGTTG	Simulated_Annealing	hepg2	0		-0.3587825073766839	3.45775972150734	-0.836799553365393	3.816542228884024	0.304130986202409	0.21374315973704502	0.379332611270723	-0.9669277000000001	4.5397077	-0.8060706
20211207_63610__124703__621::sa__hepg2__0	GGGTAAGGTAAATCACTGCACCGATTGATGAGTTATCAGCGATGGGTCTGACGCTGCACAGGCAAATCGCGCCTTCACCTGTGCGAATTGAGGTGAACCGTCATGGCCCTCTTTGCCTAAAGTGTTCAGGTGGACTTTGATCGCTCTGAGTCAACATGTACCTTCGTTGAGTAGGCACACAAAGTTCACCTGTTATGTAA	Simulated_Annealing	hepg2	0		0.187407059471353	3.42675760074816	-0.8434625372852109	3.2393505412768064	0.1751443688802849	0.3101665995069479	0.263317822262772	-1.0747652	4.552283999999998	-1.0383375
20211207_63610__124703__622::sa__hepg2__0	CAATCGACAGTCTCATCCAAAGTTTATTGTAGGTTAATCATTAACCGGGCCCTCGAGGACTATCACTCAGCGCACCTGCACGCAAGATTATACATGACACGTGCCCAAAAATCACGTTCGAATGGGTAGTATACGAATGTTTCCAATCATGAGGACTATTAGTGCGCGATGGGAGTCCTAGGTTCTTAAATGCACTCAAT	Simulated_Annealing	hepg2	0									-0.6685369000000001	5.7382050000000016	-0.7254721
20211207_63610__124703__623::sa__hepg2__0	TCTATGTAATGCACCTGCCGGCGCGCCGGGGTATCGCACCTGCATTGCGAGGAGTGCCACCGTCCGTGCCAACATACTATATTTCAAGGAATATCCAGTCTGTCCCAGTTTAATCAGGCACTGATGGCCAAGGTTAATGATTAACCTGATGCTAAACATCCGGCGACGAGAATGACACCTAAGGTAGGCGTGAAATAAAT	Simulated_Annealing	hepg2	0		-0.536435749473036	2.1359038189451702	-1.11665806542093	2.6723395684182063	0.222072352574443	0.241120814660741	0.362301626763521	-1.0842988000000002	6.2355947	-1.2586857
20211207_63610__124703__626::sa__hepg2__0	CCTGAGCGATACCCCTAGGGCAAACCTCGTGATCTTTGCTCTGATTCACGACGGCAGGATCAGAACAAATACTCGTTGATCTTTAGCTCGAGAGAACAAATTACTAAATACATAGCAAGGTTAATCATCAATAGTGTCCGTCAATGGGAGCTTTGCACCCTGGGCAAATATTAGACGGTTCCAAGCATGTATACCTGAGC	Simulated_Annealing	hepg2	0		-0.6491062904019189	2.9549082127585202	-1.0163894544911	3.604014503160439	0.239709428435375	0.276398567362276	0.33913538771572704	-0.64178294	4.933376	-0.65731025
20211207_63610__124703__628::sa__hepg2__0	CAGATTTGAGGTTGCCCGATAAAGACCCAGTACAAAGGTCGCTTTGTGAGTCAAAATACGAGTGCAAAGTCCAATATACCATCATGACTTACCCAAGTAAATGTTTAGCGAAGTAGTCACTGCGTCCTGTACCGTGACATTTTGCAAGCCGGTATCGAAAGGCGTGAAGCGTGAGTGCACACCTGTCCGGCACTGGTACC	Simulated_Annealing	hepg2	0									-0.6556805	6.3829126	-0.79675937
20211207_63610__124703__631::sa__hepg2__0	GTACAGGTGCGTACCTCTATTCAGTACCTCACCTTGCATAATCGATGAGTAATCACTGCTTTGATCTCCGGACGCAGTACATTGATATGGGCGATGCAAACACCTGCAGACTGGTCAATTGCCTCATTGAGCAAATATTTGCCTAAGTACACATAGCTAGCGCACATCGCCTGTTAGGTGCGGTTGCCAGCACCTGCAAT	Simulated_Annealing	hepg2	0		-0.210840686016952	2.5863820797405097	-1.43602087519601	2.797222765757461	0.225352890919302	0.2224842464263109	0.280801470766637	-1.468801	4.8044195	-1.5100124
20211207_63610__124703__637::sa__hepg2__0	TGTTATTGTCTAACCTGGCACACTGATTTACTCCTATCTTTCATTGCATACCACCTGCGTATGTAATGGATGACCTAGCGATATGGTTCCTAGAGAGTGCAAAGTCCATCAAACCCATAGATTAATCATTAACCATCGAATGGTAGTCCCTCATCGCTGCTAGTAGCAGTGGACAGGGGTTCTTTTGGGCAAAGTTGGAA	Simulated_Annealing	hepg2	0		-0.24320747071675	4.88428769977212	-0.33860745142991105	5.12749517048887	0.196611904711756	0.317493178909507	0.2767996026605049	-0.79465806	5.9618263	-0.7579244
20211207_63610__124703__639::sa__hepg2__0	ATGTCCCATACGCATGTGTTGCATAATCCGGGAATCTGAACTTTGATCCCTCTGATTCACCTACCTGTTCACACCGAATCAATTACTGCATTGTACGTGAGTCACCTAGTGTACACCTTGACTCCTATTGACGGAATGACATAGATCGGCCGGCAGGTATCCCCGTAGGTGAACCCGTTATGCTAAGTCTTAGGATAAAT	Simulated_Annealing	hepg2	0		-0.4928774939953571	2.65200673397845	-1.35587102671392	3.1448842279738067	0.191865489963502	0.2387380724966989	0.17753168429428	-1.1204399999999999	4.6696444	-0.9163094
20211207_63610__124703__644::sa__hepg2__0	CAGGTGTGTCCGGCTGTGATTTACCTTCTGGCAGAAGTTAATCGTTGACCGCCCGCCAATCTTCGACAAGGGTTCATGTCACGAACAGATTCCAGAAAGGTTAATCATTAACCTAGCGTGGTGCGAGGGTTGTCTTGGAACCATCACTCCGAGCCATGCAGGTGCATCATTCACCATGCCAATCATGTGATGCATAGGGG	Simulated_Annealing	hepg2	0		-1.4868035595998899	2.46021483100883	-1.93575400020949	3.9470183906087204	0.645014028372766	0.2391719796370139	1.3560385222137201	-1.2035136	6.3572564000000025	-1.1300207
20211207_63610__124703__648::sa__hepg2__0	CTGCTAGGGCGCTCCTGTTGAACAGGTGTATCGTGGACCAGATTGATCTCATGCCAGAGGACTGCATGCTTACCTAAAATCAGTCCAATCACTGCAATTGTGTAACATACCTTTGAACGCCAAATGGACTTTGGACCTGTTGGAATGAACGGTCATAGATAGAGATTTGTTTACACAAGCCATCACCATCCAAGGTCCTA	Simulated_Annealing	hepg2	0		-0.880315338462354	3.0795854734302504	-1.57439513756571	3.959900811892605	0.263596444538355	0.301952464240435	0.3963672196919649	-0.72836804	5.2955084	-0.8975251000000001
20211207_63610__124703__649::sa__hepg2__0	AGCAAGGTGAGACAGAACAGGTGCTACCGTCCCAAGAGGTAAAACTTCTATTCATAAGTCTGTGCCATTAATGTAAAATGCTTACTACCTCAATTTATACGTGGACCCTTGATCAGACTGAGGCCTTATCATCTATGTCAACACTCTCATCTAGTTAATGATTAACCACACTTAGTTTGTAAACCAGAGATTTTCTCAAT	Simulated_Annealing	hepg2	0		-0.8430434138857908	2.99237245906283	0.114714574468317	2.8776578845945133	0.418147732943666	0.2459896517314439	0.3646981715067249	-1.0273113	6.267551	-0.9219724
20211207_63610__124703__650::sa__hepg2__0	GCCGCCTGCCTCAAACTATTCTGCAGATGCCAACACGCGCAGGCAGCTTCCCATTCATATGTCAACAGGTGCACTCGCTGCACAGCTTTTGTTTGCTCTTACCGCGTCGGGTGGAAAGTTTACCTGTGATTGGGCCAACCTCTGGTGAATCAGTGCTTACATAACTCCCGAAGTTTACCTTTGAACAATTATCTCTCGCG	Simulated_Annealing	hepg2	0		0.0327760772133482	3.50427122074693	-0.5345387062815821	3.471495143533582	0.26878570285972203	0.307893976634991	0.306823442145695	-0.34580570000000005	4.1767035	-0.59700656
20211207_63610__124703__652::sa__hepg2__0	TACCTGGTACCGAGCGGTCGTATCCGAGATCAAAGGCATCCTTCGATGGTCTTTGAACAGATTACATAATCCACGCCACCTGATATGGTTAAACATTAAACTAATCCATCGTGTTAAGAGATCACCTAAACTCCCTTTGGTTATACTGGCGCCTTTGAACCGCAAGCCAGTTGAATGGCAACACAATGGCATATAGGGAA	Simulated_Annealing	hepg2	0		-0.16495909782998902	4.11151095824788	-1.2958876386148899	4.276470056077869	0.245141809301752	0.34067040765413203	0.4967249828897229	-0.3963239	5.3398247	-0.40564236
20211207_63610__124703__659::sa__hepg2__0	GTTCCGCTACCACTTATACCTTCGTTGGGGCATACTGGGTTAATCTCTAATCTGTCCATCCCTATATAGTCGAGATTCCTCCTGGGTCGTGATTTAAACAGATTTCTCAACTGCAGGTTAATCATTAACAGGTGGATCGGAACGGGCACTTCAAGGTTAGTAATCAACCAAAATACCTGCTATTGTACATGCTCTACTGC	Simulated_Annealing	hepg2	0		-0.2040269720337569	3.33470795753731	-1.04103662916174	3.538734929571067	0.8862796743042091	0.2784815895727849	0.7308791624059642	-0.8079165	5.785413	-0.7727126999999999
20211207_63610__124703__660::sa__hepg2__0	TGCCTCAGGTCAATGATTAACCGAAAGCCCAGATTGCAGGACGGGGACTAGTCACCTGTGCTCACTGGCACACAGGCAACGTCCCGCTTAAGGACATTGATAGAGGTAACAGGTGAGAGATTAATGGGCTGGTGGCTTGCACATGCTACCTGTGTACCCTGCTCTCCTAGTATAATAATTAACTAAATTGGTACAGAGAT	Simulated_Annealing	hepg2	0		-0.839741087009812	2.9973822025330197	-1.14084442257704	3.837123289542832	0.34251873255833	0.225521369158844	0.577260600079017	-0.88664854	4.726825700000001	-0.9644406999999999
20211207_63610__124703__661::sa__hepg2__0	GGTTATGCTATGAGCACTTTGCACAGAGGTGGCAAGCGATCTAAGTTAATCATTAACTCAAAGTCCGCTTCAGATTCAGCAAATCTATGCAATAGGTGACTGTGATTTGATCCGGTTCTTATCGATATCACTGCATCACTATCTTATGCCTATAACACCTGAGCAGACCAGGTGAAGATGGAGCACAGGTGTTGGATCCT	Simulated_Annealing	hepg2	0		-0.681764012764035	1.50393390852496	-1.01742597529238	2.185697921288994	0.241155724059693	0.269279445947374	0.3246306779864989	-1.3728482	5.918786	-1.1464542
20211207_63610__124703__662::sa__hepg2__0	TGCAATGCAGGTTAATGGTGCCGAGATTGAGAAATCTGAGCACTGATTCAGGTGTTTCACTGGCCCTGCAGGTGGCAGACAGGCGAGGAAGCGCTCCCTTTGATCTTGGTACTTTTGACCACTATGCGATCCCATACTTATGTATTTACCCAGTGAGTTCAAAGGTCACAGCCTGGTTTAGCACGCCAGTCATGCTATCT	Simulated_Annealing	hepg2	0		-0.0861147299027134	3.77601870105457	0.335141972327456	3.4408767287271136	0.215457355147531	0.284207770162802	0.143570395732839	-0.80032444	5.175046	-0.70688593
20211207_63610__124703__665::sa__hepg2__0	GCTGCACCTGATCCTTTTGGGATTAGTCCCAGAATGCCCCGTACAGTCCAAAGTCTCGCGCCCTTGTAAGTATTGGATCAGTCCAAAGTGCAGGAGTGACTAAGATCACAATTATGTAACGTAGGATACCACACCTGTACTAGGACTGTTGTTCTTATCCATAAACGTCAGGTGAATCACGGGCTCTGATTTACCTTAGC	Simulated_Annealing	hepg2	0		-0.9316028349870308	1.8585387825243402	-1.60243185791592	2.7901416175113707	0.325548086385609	0.1985503941344439	0.4243088075184029	-0.8694569	5.5623445999999985	-0.9214426
20211207_63610__124703__669::sa__hepg2__0	AATTTAACACACCGGTCTGCATAGGTCGCGGCACGCAAGGAGCCCAGTGAATCACTGCGAACTATGGACCCAACGGATAGTCCACGCATAGCTTGACATTGAGGCCCCATTAATGGAAGGGGGGTTGACTTCCAGTTTGGAAACACAGTCCTAAATTGTGGACTTTGGTCCGAAGATCAAAGTCCATTAATCAGAGTCAG	Simulated_Annealing	hepg2	0		0.0851770696160881	3.3910309146261097	-0.2529916757156519	3.3058538450100214	0.185187820781846	0.332011716590709	0.22239615375897	-0.34266084	5.0777626	-0.43095782
20211207_63610__124703__671::sa__hepg2__0	TGCGGAAATATGCCACTTTGATTTGCGGCGACCTTCGCAACCTCATCAATAATTAAGTTAAGGTAAAGTACAGGTAGCCAACAATGCAAACATCGATGGGGTATTGCACAACAAAGTTACACTTGTAACTCTTTGATCCCAGAGGGACTTTGACCTCGTAGGTGAATCATAGGTGCGTGCACCTGTAGCAGAGATTTGTT	Simulated_Annealing	hepg2	0		-0.90982461152764	3.9059992881721497	-1.2991991488468302	4.81582389969979	0.213141211907494	0.246742462584594	0.21186076183499802	-0.91477674	4.9687743	-0.97501457
20211207_63610__124703__672::sa__hepg2__0	CCCGTCGAACGTTACCTGTGATTTAGCCGGACGCCAAAGAGTAATAGGAGCAAACATTTCAAAACTGATGTCCCCTTCCCTGAATCAGTGTCGGTATGCGCCAGGCGCTAGGAGGTCGACTACATCCAATGTGGTTCATCTATGGTTAATGAATAACCTGGTACCAGTCCATCGGGCAGGGTTAATCATTAGCTACCATC	Simulated_Annealing	hepg2	0		-0.42889519965668105	4.26377244539667	-0.6634847952099661	4.692667645053351	0.22604887118434802	0.343537087381938	0.351069058778875	-0.8848623999999999	5.5734043	-0.9011963
20211207_63610__124703__673::sa__hepg2__0	TGTTGGCAATTAATGATTGACTCGGTGAGTCACACTACCTATGATTTTCCACGACAGTCGACAGGTGACAGTCATTCACGCGCTGATATCTGCAGGTATTCACTATCAATCAGAGCAAACAATACGTGTCAATTGATAGGTCCACTCCAAGAGTTAATGTTTAACCAGATTTGGTCTCAGCTCCTCTCCGAGGCGAGTGG	Simulated_Annealing	hepg2	0		-0.295198041986459	2.32978221343402	-1.3367828104080501	2.624980255420479	0.184504615362638	0.2444383150547739	0.19107213122980102	-0.8782566999999999	7.0471562999999975	-0.9783031999999999
20211207_63610__124703__679::sa__hepg2__0	TGCATAGCACGTCTAGCATACCGCGTGCAAAATCAGGGCCTCGCAACACAGATAAATTGTGGGCTTAGTTAATCATTAACATGTGCAGTCTACCGAATGATTACGCAAGTGCAAACATCAGATAATGAGTCATGTCGAGATTAAATCAGAGGAGACCGGTGCTACAGGTGAATCTCAGGTCCAATGACACCACGCACCTG	Simulated_Annealing	hepg2	0		-0.46656510822543	2.96505488697038	-1.86619688224951	3.43161999519581	2.1662186425924297	0.475018886004305	1.45515767328047	-1.0474721	5.1195846	-1.1607842
20211207_63610__124703__681::sa__hepg2__0	ACGCCCAGTGCGGAGCAGTGATTGACTTTGCGGTGCTCCGATAATGTCGATTGACACAACAGACTACATGGTTAATCATTAACTAGGTAGAGTCCTTAGTCTCAAGACTAGGAAAGAATGGTTTTGTAGGTAGGCGAACTTGCACCTCATGTGTCCACCTGTTGCCTAGGCCACGGGGCATCACAGCAGTAGTACCAATG	Simulated_Annealing	hepg2	0		-0.8723708392386099	0.42038520618137104	-1.20887839291549	1.292756045419981	0.284441539580681	0.275472276695944	0.6069759807017809	-0.9902122	5.921651	-0.9022667999999999
20211207_63610__124703__686::sa__hepg2__0	CTCGGACGGCGTGAACACGATGCCGAATTAAGTAGCCACCTATACAACTCCGGGTCTTTTGATGCGGGGTTAACCATTTATCTCTTAGGGACTTTGACATCTCAACTCGGGATGAAATCACGTCTAGTCAATCATTAACCAGAGGTCCAGGTGCCTTTGAACTGTCCACGTAAGTTTAACTTGCCAGGAGCATCACCATC	Simulated_Annealing	hepg2	0		-0.998289040326421	5.09979856850071	-0.8656496042708729	5.965448172771582	0.2903497516748359	0.356386369411356	0.33284434457670303	-0.7956729	5.1724977	-0.67562497
20211207_63610__124703__696::sa__hepg2__0	CCGATTGCACCTGATCGTATGTTGCTGATAAAGGCTAAATCACTGTCAGCACGGAGCACGGATTCTAACAGACTGCCGTCGGAGCTCCCTTCAAGGGTTAATGATTAACTTTGTATGCCTCTGTCGGTCAACACCAGATTGCTATGAGCTATAGGTCCAAGGTCCATTATTTTCAAGTCCGACGAGGTGTGAGTAAATCA	Simulated_Annealing	hepg2	0		-0.637434930011804	3.8579304744875698	-0.89319206017482	4.495365404499374	0.1766587549478649	0.31932941991718605	0.219526970575307	-0.8483207	6.110335	-0.8254391999999999
20211207_63610__124703__698::sa__hepg2__0	TCGGGTATTCGCTGAATGTTCCTATGCGGAGTGCAATGTGGCCCCACCAGTCACTCTTAGGTCATGTCCTTTGGTGGATAAACATGGTCAAAGCTGAACTTTGGAACCCGTACGTACGACGTATTGATGATCTTACGCCATACCAGGGAAACGTCATGTTTGATCAAGGTAACCTGGCACCACTTATGCAGGTGTTTACA	Simulated_Annealing	hepg2	0		-0.24111756373801801	3.7602864045796096	0.0182181478828396	3.7420682566967702	0.17009117742899302	0.294498786502515	0.130723495677459	-0.38004693	4.002653	-0.70587635
20211207_63610__124703__701::sa__hepg2__0	TATCATAGCTAGTCACTCACATTGCGACAGGTGGCAAAGTCCAACGTTCTCCAAATCAATGTAGTCATGAAGAAATCACATCAAAGGGGTAGATTGTGACACAATCTACCGCATCTTAATCATTAACTACATAGTAGCCTACATATGCCCTTTGATCCCAGAAGTTGGCTAGGTATGTAAGGCACCTGATAGCTAGTAAT	Simulated_Annealing	hepg2	0		-0.0706175066098152	6.19056056219646	-0.4648586946892949	6.261178068806276	0.3233046315942839	0.352949576043901	0.4952467846757249	-0.94790936	5.4616365	-1.0713148000000001
20211207_63610__124703__702::sa__hepg2__0	TCGAGAAGGCATCCCATGTAGTTAATGATTAACCAGCGGAATCACGGCCTTTGACTCTCAAAGCAGCCGCTCAACATCACCAATGCCAAGATAACGATTGACCAAGAGGAGGGTGGTAGTTTGCCATAAAACACCTGACCCATTACCCACCATCAAGGTCACCTGTCAATGTGGTGAATAGTATACCTGCGTGCCATTGG	Simulated_Annealing	hepg2	0		-0.295395289349312	1.69725652499385	-1.23589449612711	1.992651814343162	0.281827387041496	0.19565490440136302	0.381055405983729	-1.0961094	5.0111756	-1.2543437
20211207_63610__124703__703::sa__hepg2__0	CAGAGTCTCTCCTAGTTAAATATTAACCAAGAGGTGACGCCAGACCTATGCATTCATCAAGCATGGTGTCCAGCAATTGTTTCAGTCTGCACAATGGATCGGAGCCCTCATGGACACAGGTAACAGATGGTCAAGATATCCAATGATTCCTCATAAATAGGCTTAATGGTTGCTGCCCATGCCAAAATCATATTGATACC	Simulated_Annealing	hepg2	0		-0.10625735905418301	1.9520604427581798	-0.271461565340483	2.058317801812363	0.195255654062322	0.3162592412769069	0.17723979110870602	-0.32640022	5.392578	-0.5319668000000001
20211207_63610__124703__704::sa__hepg2__0	AAGTGGACTATCCCCGTAGACAGGTGAGTCTGCAGTATGGCACGCGAGGTGATCATATGCTCGCACACGTCGGTTCGACGCCGGTTGATATATCTGGTTAATCATTAACTAGGTGAGCACTCCCGCGTGAGAAATCTGGGCAAAGCATTCTCAGACGTCCAAGTATGTGTGTGATGCCCGTCATACCAGTATAGCCATGC	Simulated_Annealing	hepg2	0		-0.7137261041432179	1.10203939045279	-1.1881133138906899	1.815765494596008	0.321037348286673	0.227936548564868	0.4300916617174989	-0.74540913	6.27275	-0.7043278000000001
20211207_63610__124703__705::sa__hepg2__0	CCACCTGTCAGGTAAGCGCACCGGTGCGTCCGCGCGTGCAGATCTGGCATAACTTCAAAGTAGATCCAAAGGTCAATAACAGTGTGGCGAGCAGTGATTCATGGACTTTGACCCCTGTTATTGCATGTCGCAACTCGTTTAAGTTCAGTCGAGAGGGGTGGCCCCATACCTGTCATCAATCAAAGGGGCATTACATGCTC	Simulated_Annealing	hepg2	0		-0.7570093430229521	1.8698920096116	-0.8286457800426179	2.626901352634552	0.24860085492289602	0.229501717730316	0.319884410788607	-0.80359817	4.878972	-1.08574
20211207_63610__124703__707::sa__hepg2__0	CTCAATCTGTGCTGCGGGATCGAATGCCGCACTATCGCTCCTACTTCAATCTATCGTTGATCTATGATGAAATACTCCTCTTTACCAAATTGGACTTTGCCCTAGTTATCTATATTCCAGGCAAGTTACACAATGCCCCTCTTTCTGTCGAACTTTGATCCCACGCAATCAATCAAGGACTATGTGCTACCTAAATGGGC	Simulated_Annealing	hepg2	0		-0.212936983664085	3.8366503379453913	-0.5923583275903471	4.049587321609477	0.281637727328643	0.37454728314554603	0.2971560439972119	-0.6935441999999999	5.0582542	-0.58174825
20211207_63610__124703__709::sa__hepg2__0	TTCGAAGTCCGGTCCGCGCGCACTTACCAACAGTCGGGGGAGGTAACTCTTTGAAATCAGAGCTTAGTACAAAGGTCAATTGTGTCACTACCCAGATTGCGAAATACCCTGCACTTTGCCCTTAGAGACACCTGTTTACAGAAGGGTCTCATTGACCCTTGGAACTATGTTAGCTCCTGACACCCCATGGACCGCGAGGG	Simulated_Annealing	hepg2	0		-0.550663331986288	3.87709831404917	-0.22720737691662	4.1043056909657905	0.280737473745951	0.305349797613245	0.26232753525467	-0.6468353	5.819491	-0.7577568
20211207_63610__124703__710::sa__hepg2__0	ACGACACCTCCACCTGATTAAACTTCCAGGCCGGGAGACGGGATAAGTGGCTGTGATTTATTAGGTGACGACTCCCATGTGCTCATTCGACTAGATGGTTAATCATTAACCAGAGATTCAGAAGTGAACTAGGTTTCCCTGATAACTAGAACTAGAACACCTGCGCAGGTGTAGGGGATCCACCTATACCGGGAGGTACC	Simulated_Annealing	hepg2	0		-0.6467743551245401	0.445018574217683	-1.23791290014449	1.091792929342223	0.3102537349493811	0.223238575584343	0.259738709265386	-1.2717702	6.0058765	-1.2187048999999999
20211207_63610__124703__711::sa__hepg2__0	CCGAGGTCCCAACGTGAAAATCACAGCCTGAGTTCAACAGGTGTCAGCACCGCCCTCCGTGCACAGGTGCATCTATGCCTATTCATTGTCATTGACTGCATTTGGTCCCTAACAAATTGTATGTAGATTCTGGAGATGTCACGCTTGGGTAAACAAGACCGATGGGTTAATCATTAACCCTGGCCTATATGTCTGACTGG	Simulated_Annealing	hepg2	0		-0.534843550420751	2.35251117618089	-1.25176213961181	2.8873547266016413	0.21715378102562302	0.323922584913927	0.172125290594994	-1.0002376	5.398521400000001	-1.1365936
20211207_63610__124703__712::sa__hepg2__0	CACAATCCGGACAAATCACAGCACGTACCGGTGTGATAGATGCACCTTCAAATGGCGCATCATCAGGTGGATATGCGGATAGGTATGAGTTAATCATTAACCAGAATTCTACAATAGACTTTGTGCCAATGCCAACACACCCCTCACCCCGCTGGGCTAGTACAGGTTACTGGTCCACCTGTAAGCCTCACTCTGGTTGG	Simulated_Annealing	hepg2	0		-2.61412272122004	0.3383861939377639	-2.91098037100662	2.952508915157804	3.16531814726694	1.46726246668608	3.7834758323124302	-1.2533482	4.990318299999998	-1.2233717
20211207_63610__124703__714::sa__hepg2__0	ACTCACACCTTAGCAGTTGATGGTTAACTCACCTGCTGCTGAGATTTGAGCAATCTCAGCCTCGTCCACCGCTTGTGCATTCCTGGTTAATGATTAACAAAGGTGCCCAAAGCACCCCCTCCCCCTATGTGAAACCCTTAATAGCCAAGTCTTATATGGGATGCAACAGGTGGCAGGTACCTGAATGATTGGGCACCAAG	Simulated_Annealing	hepg2	0		-0.0199667797244125	0.0851727758106954	-0.694473531923843	0.1051395555351079	0.3380252270343859	0.4552724016595539	0.726603903251043	-1.6743078000000002	5.5185559999999985	-1.2296915000000002
20211207_63610__124703__717::sa__hepg2__0	GTAAGGTAGGAGTGAAACCGCCAAGTCGGAATGAGTCAGTTGGGTCCGACTGTCCAACTTTAACCTGTACCTAGTAGTAAATCACGGCGCCAGTCACGGGCCCCTTATGACATTTGGGTCTATTAGTTAATCATTAACTAGGTTTCTCTAAGTTCTAGGGTCCTAAGCCTAATCCTAGGGTGTAGTGGCAGATGTAATGG	Simulated_Annealing	hepg2	0		-0.240864273269647	1.8547998809617496	-0.971035929339522	2.0956641542313967	0.1777232586166739	0.281971683414885	0.22648872807373602	-0.5908494000000001	5.2432594	-0.71320707
20211207_63610__124703__718::sa__hepg2__0	TCTGAACACAAATCCGACGCCCTGACCCGATTTAACACCTGCTATCACCGACAGGCGGGAGGTCACTAGTACAGACTTTGCTCTAGGTTGATGTTTACATTCGTTGAGTCCAAAGTCCACATTGACTCAAGATTGGAAAATCACTGGCAGGTGCTTTTAGTGGTTGTACCCTTGGCAAGAAGCCCAGATCTGCGAAGTGG	Simulated_Annealing	hepg2	0		-0.5860515384695361	3.0387855386958904	-0.986546755099708	3.6248370771654255	0.172078431799388	0.340981830798856	0.20208239292207603	-0.6958468000000001	4.8277245	-0.8346499
20211207_63610__124703__719::sa__hepg2__0	TCGCGCCATCACACCTCAGGTGATTAAACAGTGCGCCTCCACCAGATACCAGAGATCAAAATCTCTGCCACGGCCTCGCATTGAATCTGTATAGGCAGTCATTCCAATCAGGGCATAAGAACTATTTGGTGAGTTATTGTATAACCAAGGTTCAAAGTACACCACCTGTCTATGCACCTAGGACTAATCATTAACCGCAT	Simulated_Annealing	hepg2	0		-0.23729961867233101	5.784944816756799	-1.33692965184372	6.022244435429131	0.6405851336342739	0.238753885801082	0.8048942717409371	-1.0432342	5.6831517	-1.1260155
20211207_63610__124703__720::sa__hepg2__0	CCTGCCCGTCCTTCACCGGAGTCCAAAGTCCAGATTGCTGGATTACTAAGTCAATCTGCGCACCCCACCCACTATTTACCTACTGTTACTTTACCCAAAAGGCCACGTTGAATATCTGTGATGAGACACCTGGACTTTGCACCTGCCATTATCAATTAGGGGTAGAGCTTGGTGGTTTGCCAACTAGTTGGATGAGGTGC	Simulated_Annealing	hepg2	0		0.0883510166006747	4.24422733222956	-1.21599238887523	4.155876315628885	0.254501847662446	0.293684981584562	0.34846883285297603	-0.9585091	5.589611	-0.79134923
20211207_63610__124703__721::sa__hepg2__0	CGCGCGGTTAACCTGACCTATGATGGTGTTGACATTAGCGCGCCAATCTCACGGAGTGCAGTGATTGAAATTCAATCATGGTGGACTTTGTACACCCCAGGTCAAACATTTGACGGTTGCGTAACTTGTCCAAAGTCCAATATCGTTGGTGGACCAGAATCGCCCCCTGTCCTAGTGCCAAAATCAATCAGCTCACTACT	Simulated_Annealing	hepg2	0		-0.61761170378763	3.0314175772584107	-0.9765968253040392	3.6490292810460407	0.2096956802669179	0.39475066893091204	0.196178683724305	-0.696872	5.241418	-0.4959210999999999
20211207_63610__124703__723::sa__hepg2__0	TTTTGGTCAAGTGGCGTCAAAAGCTAAAATCTCGTGTAACTAGCGACAGGTAGGGCAAAAATCACAGCTGTCGTCCAGAGTTCAAAGTCCATTTTCACCAGTCAACACAAGCAAAGGTAACCGGGCGCAGGAATGTCCAAAGGTCAATAAAGCAAAGAGAAAACGAATTTACCTATATGCCTATAGATGAGAGGTGTTGG	Simulated_Annealing	hepg2	0		-0.6467650447483551	1.52961350674734	-1.20324355036069	2.176378551495695	0.230715356309022	0.257542610791186	0.310658408270044	-0.6812116	5.3851337	-0.6636985
20211207_63610__124703__726::sa__hepg2__0	CGCTGCACCTTGACACATTACATGACGAACCTGCGAAGCAGGTTGTTTGAATCTCAGGCTGATCAGTCTAAGGATCAAAGTACACATGCTGTCAAACCTCATTCAAAGTCCAAAGTCCAAAGAGTAGGACTTGGTGTGAACCGAAAGATCAAAGGTCGAAAGGGGCCGTATAGATGCGTAGACTTTGGTGTGCAGTAAAT	Simulated_Annealing	hepg2	0		-0.64241109965189	1.97084081582853	-1.21478518084444	2.61325191548042	0.2288419771487869	0.295832071974973	0.2884834908417539	-0.6336931	6.026842	-0.6947139
20211207_63610__124703__729::sa__hepg2__0	GCTCTATTTCCACCTGTGGACTTTGGACCGTGTAAATCACATCTGGGTCCTAGTTACGGAATGTACAGTTCGGGCTAATCTGGGTCTGACTCAGCGATCCTGCTATCAATGTCAGGTTAATCATTAACGGACCTTACACCTGTCTGTTGGCCATGGCAACTTAAGCCAACCTTATTGTGCCCCCTGTGCGGAGGGCAACC	Simulated_Annealing	hepg2	0		-0.1034717435589119	3.679542909777661	-0.7021786564350861	3.7830146533365734	0.316503090590682	0.29299140665042306	0.35123744682908603	-0.76094586	7.572122	-0.79981
20211207_63610__124703__732::sa__hepg2__0	TGGGTTACTGGCGGGCCCATTGTGCTCTTCGAAATCACGACGGTGCAAATCTGGTTAATCATTAACCGGTGGGGAGGATGCTCAATCGGTTCAATGGGCACGTTATTCATTGACTTTGGATCACCTGAGGTGAGGTGGGGCGTCTCGTTGATGCTAGTTCTATGAGCACAGGTGTGGATCTGCCCCCGAACAGATTGACC	Simulated_Annealing	hepg2	0		-0.7108910330780349	0.637192012984244	-0.8280605951007791	1.3480830460622788	0.5473182109386979	0.1752903213903119	0.201010240740385	-1.2399621	5.9312544	-1.0163566
20211207_63610__124703__733::sa__hepg2__0	TGATTCACACATGGTTTCCATACCTAGCGTGTCGCCTGGTCAATCTCACTACTGGATCAAAGTTCAAAGTCCGCTATTGTCGTTGCTCGTATCAATTGAAGGCAGAAACAACAGTGATTTGTGTGGGTGGACTTTGAACCGGCTTATGCCGACAGCCATTGAGTAATATTGGCATCACACTACACCTGTGCAGGTGAATC	Simulated_Annealing	hepg2	0		-0.1469843976510809	1.91196831601396	-1.06120292981227	2.058952713665041	0.2061358091646039	0.211337576646722	0.427064456043116	-0.98652565	4.8896823	-0.9191921999999999
20211207_63610__124703__736::sa__hepg2__0	CCACCAGCTGTCAACCCTTGGTCGTCGATCGCAAATCAGTGGAGCTCGATGATGCCCACACGGCAAGGCGCGCTAAGTACCCGACCCGGTTAATCATTAACCGTATCCCGTGACCTCAATGACCTTTGAAGCTTGCCAGATTTGCTATGCCATCCTAACTAGGGCGTCCTTGGTTGATGGCATGCCTGATGCTCACATAT	Simulated_Annealing	hepg2	0		-0.3463969403471519	0.8470305135148659	-0.6870394347547889	1.1934274538620182	0.242089549017998	0.3876909613584099	0.5432177303530089	-0.7440549	4.6042510000000005	-0.7256949
20211207_63610__124703__740::sa__hepg2__0	TAACCTAAAGAGGTCTACGTACCTTGAGATGTGTCTCACTGGATCCACCTGTTAGGTTAATCATTAACCTGGCAGTCGTCCTATCCTCTCAGTCTTGGCGGTATTGGCTAGGTGTTTTGCCTTTGTAGTGGTCCTGATTTAGCGGCCAGGAATGTCCGGGATTTGCAATCAGGACTTTGTTCCCAGATGCAGGTGTGTAT	Simulated_Annealing	hepg2	0		-0.639700081638922	3.931150468325181	-1.3423085622316202	4.570850549964104	0.189910604204619	0.2814039855533	0.2064930591894789	-0.9823463	6.220209	-0.77159745
20211207_63610__124703__742::sa__hepg2__0	CGCTATTTGACCTCAACGATCGAACAGGTGTTCAGCAACCAGGCAGACGTTCAGGCAATTCCGAGTTAATGATTGACATGGGGTCCTACCCAGATTTGACCCTCACAGTGCTTCCCAGATTCAACCGCCTATGGAAATCGCATTCAATCACTGTTAGCTAATGATTAACCATCTGAGTAGAGTACCTGTTGGTTTAGCAT	Simulated_Annealing	hepg2	0		-0.6542930633774979	1.61877878990363	-0.863296913318627	2.2730718532811283	0.243927348989273	0.27055706385266604	0.3515732878200269	-1.1829278	4.9399223	-1.1126556
20211207_63610__124703__746::sa__hepg2__0	GTCCACACTTACTAGAGAATGAACCTTGCTTGGGTTGAATCGGCCCCCTGGTTAATCATTAACCTAGAGTCGTTTGGGTTACACCAATAGATATCGTGACTTTCATACTGCTAGGCAACTGCTGTGATTGCGTAGAGGTAAGGTGAAGAATAGCAATCTCAGGTGTGCACCTGCCGAACACACCTGTGCTCTTGATCAAT	Simulated_Annealing	hepg2	0		-0.3824429000086741	0.41590108448351504	-1.4980484073446598	0.7983439844921891	0.219588488862379	0.1992675756638839	0.426074597122019	-1.3781303999999999	6.5379157	-1.4939443000000001
20211207_63610__124703__750::sa__hepg2__0	CTTCGCTCATTGCATGGGGCCGAGGTCTAGAGGCAACATCCTGTGTAAACACTTTGAACTCTGGACCGTCCCTTACCACTACGATTCATCATAGCAGTAGCAACCACAGGAGTCAAAGATCAACTTACATAGCGTTGACAGTGATTGCTAGTGGTACGCCTGGCATGCATGGACTTTGGCACCGCCGGACATTTGCATGG	Simulated_Annealing	hepg2	0									0.018232167	5.2536597	-0.2374607
20211207_63610__124703__754::sa__hepg2__0	TATGGTACGTTGACTGACAAGTGCCTGCCTAGTTTAGTCCTTACCTTGATTGAGTACGAAATCTGGCCAGGCTTACTCCGTGCTTGTTTGAGCTAGGGACTGAATCATGGCTAGAACCGTGCAATACGATAGAGGTTAATCATTTACCAAGGTATGACCAAGTACTCCAACAGGGTGGCAGGTACGGGCCACACAAATGG	Simulated_Annealing	hepg2	0		-0.576241735893291	2.2299251983553	-0.984421660581997	2.8061669342485898	0.21178257775222	0.3122333802899519	0.264193128593601	-0.627076	5.8647019999999985	-0.6094246999999999
20211207_63610__124703__755::sa__hepg2__0	CTCAGTTAATTATTAACATTACCTGTGTGTACATCCAATTGATGCGAAAAGAATGAGTCATTTTAGAGGTAGGCAAATTGCACTGGTCTTAGGGGTCAAATCACGGCTGTCAACACCTGCTGGTGAGACAGTAACCCTTTGGCATTTACGTGGCATTAGCCCGTCACCAGGTAGTTAATAATTACCTATCCCTAAGTTGG	Simulated_Annealing	hepg2	0		-0.6019495076727099	2.9656941427362997	-0.9325945940621141	3.56764365040901	0.194683202974856	0.243618238115379	0.154295807249646	-0.90226036	5.8886757	-0.8136085
20211207_63610__124703__759::sa__hepg2__0	GTTTCAGTCCAAAGATGCCTATGGTTAATCATTAACTTGAAGAGCGCACCAACGACCAACTGTGTATTAGTAGCATTGATTATGGGGAACTAGGCTGATTCAATCATGGACTGCAGGTGTATCATTAGTCTATGCCTCTACCTTACATTGACCTTGGGGATAAAGTCCAACAAACATGAGTATTGGAATCTCGAGCAAAT	Simulated_Annealing	hepg2	0		-0.5318672194787539	1.73911178027683	-1.12977037810975	2.270978999755584	0.191372846113026	0.27593261550704	0.2033094963479	-1.0962492	6.4735947	-1.0698465
20211207_63610__124703__761::sa__hepg2__0	TAGCGCGACTCCCACCTGCCAGGACTTAGAGCCGTCCAAATCAGAGTCCACCATAGTCAAACACCTGGTAAATATTTACTCTTCCCACGTTAAAGTCTTCAAACTGAGATTTGCGCACTGTGACCCACCTACTTTAAAGAGATCAAGTATTTACCTTACCTTCTGGGCAAAGTCCAGGAAACCTGACTAGATTAATAAAG	Simulated_Annealing	hepg2	0		-0.475202160772485	4.42929807767649	-0.637643564192129	4.904500238448975	0.675789917112067	0.274742808534997	0.5761179751883629	-0.54282594	4.9258375	-0.5343443
20211207_63610__124703__763::sa__hepg2__0	CAAGGCGTAACCGTTTGCACTGCTCAGATTGAGGTTGGCCCTAAGGAGTGCTCGAGCCTTGAAATTGGTGTCTCCAGTGACAAGTTGATCCTTGACCCTATTATGCTGAGTGGGTAATCATTAACGACTTAGCGAACTTTGGTCCTTCCCATAGCTCATCCGTACAGCACAAACACCCTTTAGTGTCCATCAAAGATACC	Simulated_Annealing	hepg2	0		-0.6759321475012501	5.10125156367904	-0.388966850135905	5.4902184138149455	0.238628707922845	0.322139541724153	0.302695186468839	-0.5319894000000001	5.0600863	-0.43814808
20211207_63610__124703__765::sa__hepg2__0	CACCACAACCTGTTACGGTTTTACACCTGATCAGCTGCGATGCTAGTTAATTATTAACCGATGGTATACGAGACACTTACAAAGGGAGTTTGTCGCTTCACCATAAATCTGGTTTGACACTAGTTATTGATTAACCTACCCTGATTTGTCATGCCCAATCAACCATAACCGGCAGGTGCAGAACCTGGCAAATGCCAGGA	Simulated_Annealing	hepg2	0		-0.544723240868769	1.7720913843811297	-1.09101948593888	2.316814625249899	0.2931350035876119	0.20528605200449102	0.4866299264232621	-1.0339527	6.782764	-0.99625266
20211207_63610__124703__766::sa__hepg2__0	ATGAAGGACCAAGGTTGGATTAGTTAATCATTAACCAGTACCATCCTTATAACCTTGCACAAACAGCTATATGCAGGCCACGGTAGGTCTTCAGGAACTGTTCGGAACGACAGTTGACCGTGAGTTCATTAGGAGTCGTCGTCGTTCCACCTTCCTAATACGTGCAGGTTCACCTACAGGTGCATTGCACACAGGTAAAT	Simulated_Annealing	hepg2	0		-0.893903582336467	1.38071100947061	-1.3273454426908702	2.2746145918070773	0.230493944356318	0.22397684888674	0.26512268445625803	-0.9413451999999999	5.1499367	-1.0834559
20211207_63610__124703__775::sa__hepg2__0	TACAGGTGTTCCGGGGGTCAGATTTACAAGTCACGCACAGTCTTCTGTAGCAGGTGATACGGTTCCGAATAAAAATGCCACACCAGATGAATCACGACCTTGTCTGAACCCTTCAGGTGAATAATTAACCGGTTTCAGCGTCAAAGGCTGTTTGTCTAGTGCCAAGGTCACACCAAGAATGATGCTATTGGTGCCAGTGC	Simulated_Annealing	hepg2	0		-0.33186554240918	4.18150504350046	-1.2303031835926102	4.51337058590964	0.227960789064493	0.252761973909625	0.26761038686164	-0.8525155000000001	5.2157434999999985	-0.875403
20211207_63610__124703__777::sa__hepg2__0	TTCTATATTAGGCATGAAGCAGTTATCACCTGTTAATTATTAACCAGGATCGTCGTTTGGCAACTGAACTACACCAGCGTTGACCCAAGTTTACGCTGTGTACCTTGCACCCTTGTGGCAAAGAGCCATCGCGTGTGACAGCCAGTGATGCGTCTTACCCATACCTGCGCTACATCGTCCCGACTTGGACGTAATTAAAT	Simulated_Annealing	hepg2	0		-0.4282097025627361	3.28117351080468	-0.288988250839597	3.5701617616442767	0.301530789690803	0.255710673560907	0.339872553161721	-0.8057749	5.142633	-0.8432529000000001
20211207_63610__124703__778::sa__hepg2__0	ATAGCCTGAGTCGTTAATGATTAACGAATGGTGCAGCGATTGCCAAGGAGTGTCACGCTAATGTTGCCAAACAGGCGTCCTGACAGTTACTCCATGACTGAGGCCACTGTGTAGCAATGGGTGCATCTCAGGTTAATGATTAACCATCATATGGAGTGCCAGTCGAAATCGTTATGCCAATCGAGGGCGTCTTACCTGCA	Simulated_Annealing	hepg2	0		-0.295361007601049	2.01278566775175	-0.64571050359213	2.308146675352799	0.194463505780688	0.3099566509741889	0.232300549369349	-0.71082354	7.378193	-0.8581873
20211207_63610__124703__780::sa__hepg2__0	GGTGAGAGTCAACAGGTTCGAAGGCATTACCGTCTAGTGAATCACAGCTGTTAATCATTAACTAGCCCTGGGCAAGGACAAATTGGCATATGGACCTAGGGTACGGGTTGGGATTGATGTCAATAAGACTGGAGCATCGGTTCAGTACACCTGTGCCAGAAGTCTCCTGCAGTGATTGATTCAATCACAGGTGCAAAGTC	Simulated_Annealing	hepg2	0		-0.780179709486461	1.96154618972113	-0.9940596176124079	2.741725899207591	0.2355833580678489	0.1952189506949288	0.25489407507239603	-1.5813042	5.9013267	-1.4657183
20211207_63610__124703__785::sa__hepg2__0	GACCGGGCACTCAATGCCAACTACCCGTTCATCTAGGGTACTCCAAGGAACCAGGTTAATGATTAACTCTAGCTAGACTCAACGGCCAGATCACAGGAGGCATAGCGTCCTTTGGACCTTGGCCGTGATTTTTAAGGACGAATCGTACCACACCTAGGCGATGGCCTGAGGCATGTGGGACTCACCTGTCGCCTTAGGAG	Simulated_Annealing	hepg2	0		-0.281744121748253	2.50605350220308	-1.28342537662097	2.787797623951333	0.2639967978311749	0.2212981817559639	0.4131713243142779	-0.98372245	5.65819	-0.8915472
20211207_63610__124703__787::sa__hepg2__0	TACCTGTTAGTCGACACTGGCGCTTTGGAGCGCGTACCCATAGAGGTTGAAAGGTTCAGTTAATCATTAACTGGAACCCCTCCTCCCATGACATGATTTCACACCCGGGACCCAGACCTCAAGCATATTGATACACAGTGTGTAATTGCGCACATCCCGCCTAGGTGTGAACTGGGGTACCAAGGTCAGATAACATAAAT	Simulated_Annealing	hepg2	0		-0.3625065697500479	0.5687920524501501	-0.6357053668049399	0.931298622200198	0.290947336226523	0.270943845864567	0.457863280844976	-1.0066116	4.8418665	-0.9378289000000001
20211207_63610__124703__791::sa__hepg2__0	TGGATAAATCTGTGCCACTAGTCACGCACCTGTCGCCCGGCTCCCGGTGGCCACAGTCTAATCACATCTAAAGGTTGGTGTATGGCAATGTTATGTGCAATACCTGTGCCAGGGGGCATCCTACTGGGCAATGACCACTAAGTGAGTTCAAAGTCCGCCAAAGGAGCTATTTGTAGGTTAATCATTAACTCCCTCAGGTA	Simulated_Annealing	hepg2	0		-0.6884531645791521	3.72059494380552	-1.75246163472645	4.409048108384672	0.2364592697798199	0.308085833663547	0.475657555922406	-1.0125098	5.9232264	-1.1291634
20211207_63610__124703__794::sa__hepg2__0	TGAGCCTTGGACCCTGGTCATTCCTGACCAGAATGAGATAGCTGGTTAATCATTAACGAAGGGGACCACAGACTTGCATCCCATTTGATAGGCAATGTAGCGATCACCTGTCAGTGTGGCAACTTACGTAGTGATTTATAACACCTGCCGGGGAATTACCCGCTGTGTCACTTGCACCTTATGCCCGAAAGGCAATAAAT	Simulated_Annealing	hepg2	0		-0.6426162153033411	2.2475252210594903	-1.0776762274707	2.8901414363628315	0.19350561968069502	0.21890222730704	0.16435399798018	-1.1552672	5.7664747000000025	-1.1332813999999998
20211207_63610__124703__800::sa__hepg2__0	CGAAGACCTGGATAACACCTGTGCGATGGTCAACCATAACACCTGCCCAACTCATGGTGCTAAGGACAATGTCCGCGGGGGCATATCAATGAGCTCAGCGGTGACCTTTGAACCTAGTATTTGACTATTGACTTTGTTCAGGTCACCAAATCAAACAGCGGGTGCCTTATTGATGTTAACGCACATCACATCGCACAAAT	Simulated_Annealing	hepg2	0		-0.95019383876159	1.68252628364999	-0.706053958597299	2.388580242247289	0.2224946243421779	0.22202118585387803	0.2322093659583519	-0.9864898000000001	4.5456448	-0.99938524
20211207_63610__124703__807::sa__hepg2__0	CAAGTCGCGATCCTAGCATTGTTTAATCTCAGGTGCCTGAATGAGTACTATACGGTAAATCAGTGCTACACCTGCGTGTTGCAAACACAAGCCAAGGTAGTGATTCATTTGGCCTTTGGACGCTCTTTATCTGAGTTTCCTACACTTGGTTCAAAGGTGACCTTTGAACCGTGAAACATTGATACCATGTGTGCCCGCTA	Simulated_Annealing	hepg2	0		-0.6493271565737609	3.3127636461392798	-0.57807188088866	3.8908355270279413	0.21626300733287301	0.31655960774826003	0.18958751245339103	-0.6886492	5.5497303	-0.73604393
20211207_63610__124703__808::sa__hepg2__0	GCACGCACTGATTGAGTTACTCATTAACCGCGAACACCTGTTTGCATCTGCGGAATACTGATGCTCGACAGCTCAATCACTGCGAGTAAGTTAATGATTAACTCCACCACGAGTCAAAATCTCGGCCCCCTCTTACCCATAGATATAGGTCATGGGTAGGCAATCGCATGCGGGCACTGATTTACCTTCGACGTCGAGCG	Simulated_Annealing	hepg2	0		-0.6783515920584829	1.1176717141613	-1.3629867581256399	1.7960233062197828	0.3050783065384589	0.201970616477181	0.456236490281322	-1.8028691000000003	4.9656296	-1.5200619
20211207_63610__124703__810::sa__hepg2__0	TTAGAGCAATCCCCGTAGTCACACCGTTTAATGATTAGCAGTGATTCAGAGTTTCGCGCAACACCTGACTAAAGTCCAACAGTTGTCGTATGCCCACACCCATCAGCATGACCAAAGTCCACTCGGTGGTACATAGTACCTTATTCAATAGTAGCCGTCAATAGTGCTAGTTAGACATTAACCTTGACAGGTACGGTGGG	Simulated_Annealing	hepg2	0		-1.5680897773662401	5.8843804504478205	-2.0911252257820903	7.452470227814063	3.93716983476798	0.7371655894606909	3.93716983476798	-1.0826323	5.6032367	-1.1795208000000001
20211207_63610__124703__818::sa__hepg2__0	CACTGGTTGGCACGTATCTGATGCGACCAGATTCGTGGACTTTGGACCGGGGGAAGCTGTGATTGCCTTCAACGGTTACTCATTAATTACACACCTGCCGATGCCTGATTATGGTAACCTACACAGTAACTCCATCAATCAGGGCAGGTGTGCTTCAACATACCTGAACCAATACCTTAGGCACCCATGAGGTCCCGGAT	Simulated_Annealing	hepg2	0		-0.8667416979421121	1.01620064206262	-1.05763382307291	1.882942340004732	0.319557015755822	0.2317736829007939	0.4701043940825421	-1.1941919	3.662918	-1.2473383
20211207_63610__124703__820::sa__hepg2__0	GACTTTGAACGTTTATTGACACATGGTAGAGGGTGACTCAATCTCAACATTCCAGTCTAAGGCTCAAATCACTGACGTTGATTTGCCAGACACAGTTGGGTTAGCTTCAAATAGGTAAGGTGCCAATCCTATTCAAACACTAACTGTCAGTCCCAAGGGCCAAAGTCCAACCAGTTGCCAGCTGTCAACATGCCATGGGC	Simulated_Annealing	hepg2	0		-0.7533556876483509	3.41660843383938	-0.960309450784741	4.169964121487731	0.7085414457292859	0.333060212906078	0.2961972894901249	-0.86552703	6.0260024	-0.9792056
20211207_63610__124703__829::sa__hepg2__0	CCTAGGGTGCCGCATGAATCACAGCTGTGATTTAGGCGTGGCGGTTAATGATTAACCTAGGCGTTTTCCACGCCACACGATATTTGCAGTATAAGCCCTCAGTTAATAATTTACTAGCGTTAATGTTAGGTATAATAGTACCTGACCCATCACATAGTAATTTCAGGCAGGTGCAGGTGACACCAGTCTAATGACAGGTG	Simulated_Annealing	hepg2	0		0.0	4.08537948119052	0.0	4.08537948119052	4.08040491892634	3.96007699185323	4.08040491892634	-1.5186819999999999	5.0289335	-1.318953
20211207_63610__124703__830::sa__hepg2__0	TAATCATCGGTTCTAGGTGATGCCCATACTCAACTCCACTCATTGATCGTGCAGGTGCAAAGTCCATGGCCCCATGTCTGCGCCCCCGGGTAAATGAATGAGTCCGTTGTGTTTACCAAAGCTGGACTTTGGTCTTGATTAATAGTGGGGGCAGGTGAGAGTTTCGCAATCACAGCCATTCCCTCCAATATGTAGAACTT	Simulated_Annealing	hepg2	0		-0.136420053452829	4.74922968684419	-1.3539934598344199	4.885649740297018	0.364966753382189	0.348345263669125	0.796641702627999	-0.75155675	5.182661	-0.86381435
20211207_63610__124703__831::sa__hepg2__0	TCGAGTTCAAAGGTCAATCTCGGTTATCACTTCGATGGTTACACATTAACCCAAGGTCACTACACATCCTTTGACCTAAATCAGGGCAACGCATAGCACCTTGGCCAGCTTCCCAAGGTGGCATACACAACGTCCACTAGGTAAACCTCCAGCTGGACTTTGCCCACCTGCGGGTTACACAACAGGTGGCATAACCCCAC	Simulated_Annealing	hepg2	0		-0.901529950875947	3.86543664609125	-1.32235371825257	4.7669665969671975	0.209009428017224	0.3825997025548521	0.207653433617162	-1.3916978000000002	5.61792	-1.3911414
20211207_63610__124703__832::sa__hepg2__0	TAGCATGGCATGTATGACCTTTGGACCGGTGACACAGCTGTGATTACCGGTTTAAGTATGCAATCACAGATTCAGCAGGGCACACTTTGGTCTTTGATGTCATGTCCAATGTCATAGATTGGTCTCGGAGACTAATCAAATAATTGCTTTCACTGAGTGACCTGCCCCTCCGGTCCGTCGGTGATTCAGGTGCCCTTGAT	Simulated_Annealing	hepg2	0		-0.362510329223736	3.95945304956021	-0.5280855259457079	4.321963378783946	0.210629260595345	0.265420102427804	0.320087073787668	-0.78540266	4.633898	-0.75151634
20211207_63610__124703__834::sa__hepg2__0	CACGTGCATACTAAGTTACACCGTATAAATCTGAGTCATGTCGTGATTTCGAATGCACCTGTTTACTCACCCAATATGAGGTCAAAGCTGTTGACTCAAGAAAAATCAACTCCCGCCGTTAGCAGGGGCAAAGTCCACCAGCTTTGATCTTTTTACCCCCTGCACCCATCAGTGTGGACCACACCTGTTGCTGACGGGTA	Simulated_Annealing	hepg2	0		-0.881511019253516	4.4900063821074925	-1.28377969717373	5.3715174013610065	0.386576452677964	0.270708701650802	0.664859431750396	-0.80882484	4.528217	-0.89429986
20211207_63610__124703__837::sa__hepg2__0	TTTCCACGCGACGCATAATAATTCTGGCCCTGTGCTGATGCCACACCCGGGAGTTGAGGGATGGGACGTCTTCAATAGGTACTAGCATCATACATCCTAGACTCCTACGGTAAATCATACATGACTTCATTTCTTAGCCTTGAGCTTTGATCTACCTGAAGGTTAATCATTAACTAGTAATGACCTTACGCCCCCAAAAT	Simulated_Annealing	hepg2	0		-0.6494141594822199	4.38979509541029	-1.22704444290399	5.039209254892509	0.2173330739620619	0.29185883427541803	0.24769701704961603	-0.74847233	5.970166000000001	-0.68715954
20211207_63610__124703__841::sa__hepg2__0	GGTTAATCATTCCCAGGTCCCATCCTAAGTTTGTACGGTAAATAGGTCAGATGTCGTGGTTGAACCTCGGCTTGTTAATCATTAACCACTCACAGATTCCTGTTACCTTGCAATCAACCACAGCTGGACGTCTGTGAGAGTCCTTACGGTAGATGACAAGCCCCACCTGCACGGTTCACAGGTATTCACACCTGGCACCT	Simulated_Annealing	hepg2	0		-0.669139613281049	3.6400540381639903	-1.7034474076187802	4.309193651445038	0.393569442311079	0.305473033855304	0.60774719159691	-0.7043015	6.109643	-0.8765491
20211207_63610__124703__842::sa__hepg2__0	CCTCGCGCACTTGTGCCAGTGTTGCGGGACGGTTGCACCTTTGGTTACATATTGACAGAGACTCAGGGCGAACTTTGAGCTTTGATTTGGATACTACCAATCCCTTATTGACATTGGGTGACTAAAGGGCACAAGCCTCGCCGTTCGCACTTTGATCTTTACTAGATGCCCATAGGTAGATGATGTTATAGTCACTCAAT	Simulated_Annealing	hepg2	0		-0.438395739538187	5.4926826945507	-0.822635396116423	5.931078434088888	0.260124652101216	0.320757503029893	0.329081733871655	-0.8464966999999999	5.3608637	-0.706831
20211207_63610__124703__844::sa__hepg2__0	GCCTTGCTGGCGCCGATAAATCCCGTCACCCGATGAGCATGATTTGCAAACCTGATGCGAAGCAGGTGCCTTACTGGGAAGCCCGGGTTCCCTCAGCAATCAACCAGATAGGTTCATAACCGATTAGTTAATCATTAACCAGATAAACCCTTAGCTCTAGGGTTCCATGTTCTTGTTGGTAGACACTAAGGACAGAATGG	Simulated_Annealing	hepg2	0		0.20955094761057802	2.1433411358387398	-0.3817218204097979	1.9337901882281625	0.1940439895424839	0.33973777758354	0.363075175963266	-0.6550739999999999	6.4937353	-0.72330844
20211207_63610__124703__845::sa__hepg2__0	CAGTGATTGCGGCCTGATGAGCAATCTGTGCACTCAAAATGTGCTTACATAATACCCGGAAAGTTCGCGCTTTGATCTGGTTAATCAGTAACCAAGGTTAGCTCTTAGTGGGCAATCACCTGCTCACTCACTATGGAACCGCCGGTTAGTCTTGATGCCATCGCAGACCCAAGCGGGATAGCGCACCTGCACCTGATGCC	Simulated_Annealing	hepg2	0		-0.608172669958157	3.1525678818689595	-0.704721195801736	3.7607405518271166	0.307075977011167	0.25063522293262	0.3917706554425229	-0.85550416	6.0343475	-0.7927715999999999
20211207_63610__124703__848::sa__hepg2__0	GAAACGGCGACAGGTGGGTAACGCAGATACCGTTTGCTTAAATCTCAGTCACCCAACCGATTGTCAGACTGTTCACCTGATCCGGGTTTAATTATCAGACCAACCGCCAAAGATGACTAATCACGTCCATTCACCCGAACCTTGACCTCTTTGAAGGTCTCAACTCAGTAGATCAAACACCACCTTTGAACAGGTACACT	Simulated_Annealing	hepg2	0		-0.871990538813141	3.7986091547042995	-1.03698339307865	4.670599693517441	0.22810757530862902	0.25813131955794	0.398992102222368	-0.7712758000000001	4.766248	-0.77178967
20211207_63610__124703__851::sa__hepg2__0	TCCCTTGAGCTATTCGTGCTATCAGAGTATGGCACCATTGTTGCGAGGCCGGTTAATCATTAACCCTGATTTTGTACACAAGCCCGTATGACCCGACAGACCCTAGATGGACTTAGCCCTACAGTTAGATAAAAGCCACTCCGCCCTCGGGCACTACAGGTGTGCCGCGCAGGTGAACGGTATCTCAGCGGTCGGTGAAT	Simulated_Annealing	hepg2	0		-0.732490359796445	2.38305117306923	-1.88117141924256	3.115541532865675	0.244391187939822	0.220736212012718	0.589633493397826	-0.9063618	6.1570263	-1.1321181999999999
20211207_63610__124703__852::sa__hepg2__0	TCGAGGTGCCAACCCTATCGCATGTTAGTCACGGCGCTGGACTTTTGCCCAAAATCACTTATCGGGACCAGGGTTAATGATTAACACCATATACCCGCTTGGCAATCACTGCCCCGTACTAAACGGCCGTGACTTGCAATGTCTAGAGCATCGGCAAATGTCAATTATTAACTAGGCATGAACCACCTGTGGGCATGCCA	Simulated_Annealing	hepg2	0		-0.4779203736931839	3.2971075387825697	-0.5251200773884489	3.7750279124757538	0.228905586159682	0.244830728650967	0.271018216327283	-1.1385713	5.9033555999999985	-1.1848178
20211207_63610__124703__854::sa__hepg2__0	GCTCGTACCATCTGTCCATCCAATGCATGAATGCTGCGGTCAGGTTAATCATTAACGAGACAGACTTTAAGCCTGGCACAGGGCAAACATTGATGTGGCACATAATATTATTTTGCAGTTTGGCACATTAGGGATACAGTCAAGCTCTTGGGTCATACTTACATGGTAGGATACAGGTGGTTGGCACAGACAGGGGCTAC	Simulated_Annealing	hepg2	0		-0.4106308669272	0.4475592442498139	-0.8345155448003181	0.8581901111770139	0.197039800921471	0.1731822706910289	0.271298809276602	-0.76644707	4.815415	-1.0158106
20211207_63610__124703__856::sa__hepg2__0	CCATTCAAGCGCTACCTTCGACGGTATGTTCCATCATATGCCGCCCTAACTCGGTATCACGCTGCAACCTACTATCATGTCCTGAATGGGTATTATAAAGTTGCTAAACACCATGTCAGCAGTCTGCAATCTGACGGTTAATCATTAACCTAGGTTACTAAGGTCGAAGTGGGGGGACTGGTGGGCATGGCACCTGCAAT	Simulated_Annealing	hepg2	0		-0.3612253656319169	2.0934656300595003	-1.1758409552928502	2.4546909956914167	0.213489066561064	0.2611220689457	0.29853360999406503	-0.90920556	5.954894	-0.91663325
20211207_63610__124703__857::sa__hepg2__0	GCAGGTAACCAGGCGTTGAAAGGCCAGAGCTTGACAGGAGATGCTCTCAGTTGCAGCAGCAGAGCTTGGTTAATGATTAACTCAATCTGAGCTCAGGCAACCAATGTTGATAGGATACAAACAAGTCAGATCTGCACAAGTGTGTGGGAGGCGGTGAATCCAATGCACCTGACCAGCAGGTAGTCAGTGGAACAGATTTG	Simulated_Annealing	hepg2	0		-0.607848441739635	0.843733336255981	-1.36127138382354	1.451581777995616	0.199570971719327	0.214794339072282	0.1557610856801269	-1.1764214	5.4562902	-1.1604543999999999
20211207_63610__124703__859::sa__hepg2__0	TCATAGCAATGCCCATACCATGTTTGCTTTGGACCAAAGTCCATGAACACACCTGAGCCCAGAAGCGCTCCCGATTAATCATTGATCAAAGGTCAATTGTATTTTTGTGGTACATATCATGGCAAACAGTATCCTATTGATTGTAAACCAGACAAGGTGAGTGAGGAACCGTGATTTTTAAATGGGCTAAACGTTTGGTC	Simulated_Annealing	hepg2	0		-0.2293417225258949	3.40705909170416	-0.601397960788079	3.636400814230055	0.295641824604072	0.2202840229636688	0.450844215774749	-0.7966535	4.8610888	-0.7684827
20211207_63610__124703__862::sa__hepg2__0	TTCAGCATCTCACCTGTACAAGGAGGCGTGCTGACACCTCTATACTCATAGACAGGTGGAGCAAAGTTCAGTGAATTATTAACCAAGGATGGCCAACGGACCATGCTGGAAAGAACATGGTACTTTGCCGTGGACTGCACTGCTTACCTAGGTTAATAATTTATTGGTTCTGGGAAGAGTCCAGATTGCCGATATTCAAT	Simulated_Annealing	hepg2	0		-0.338907003717763	1.80406623119406	-1.19425618257907	2.142973234911824	0.18061320888628	0.255505882028067	0.228906118905614	-1.2103739	4.472698	-1.151422
20211207_63610__124703__864::sa__hepg2__0	ACCTTTGATCCTGCTGAGATTGACGGCCACCCTGTATTTAGTTATTCATTAACCAAAGGGTCGGACTCTTGTATTAGGAAGCAATGCAGGCAGCCCAAGGAACCCCAACTGTATGATCGACATATCCAAATTAGGCCAGGGGTACCAATACCCGCGTGATGTGCCCATCCTTTATCTTGGCACCTAGGTCGTGGTCCGGC	Simulated_Annealing	hepg2	0		0.0561359836932311	3.6695494527727996	-0.5924003085625339	3.613413469079569	0.2192081506377879	0.3401990281183379	0.298972618516261	-0.77111596	4.9213285	-0.7185458
20211207_63610__124703__870::sa__hepg2__0	TTGATGTACCAGAACCAAGGAACAACGTGCGGTCTCACATGTCGGTTAATCATTAACCCAGTAAACTGTGCGATCCTTGCCAAGAGTCCCCTTGGACCAAGTGGACTATCAACCCCAGGTTCCTACTCAGTAAACAGATAGTCCTCCTCACGGGCAGCAGGTGTTAAGGGCGGACTGGTAAATCACAGCCATGACATTCA	Simulated_Annealing	hepg2	0		-0.3963118437745611	2.90157523282726	-0.7860870210495071	3.297887076601821	0.423564895505181	0.323752599093327	0.4716394559433899	-0.9169373	5.448064	-0.9581668
20211207_63610__124703__871::sa__hepg2__0	AGGTCTATCCACACTGGTTAATAATCACCTAGTAGCTCAGACATCGAGAATGCATCATACTTGAGCTGACCTTATTTGCTGAGGCATGAAAGACTCATCCCATTCCAGAGACCGTTGCACACACCTGTAACATGAGCTCAGGCTAGACTTTGTTTACCAGGAAGTCAATAGAATCTTTGTCCTTGACATTTGCCCTCAAT	Simulated_Annealing	hepg2	0		0.0	4.085410438017919	0.0	4.085410438017919	4.0804049189543	3.96007699204864	4.0804049189543	-0.49371970000000004	5.22224	-0.5077063
20211207_63610__124703__873::sa__hepg2__0	AGTAGTCAATCATTAACCAGTCTCCCTACAAGTATTGATGATGCATTGCCGCCAATCTGCCACTTCGACAGCAGGTGAACTAACTGCACATTTTAGACCATTCAATCAGTGAGATGATATCACCTAAGTGATTAATCAATAACCAAAGTCCAAAGTACATCGATTATGTCAATAGCCCAGTGTGATAAATCCCGGCTATA	Simulated_Annealing	hepg2	0		-0.259951706462434	3.5588373187496503	-1.7741953302543998	3.818789025212084	0.23787084766575303	0.275202256609877	0.34358953235674605	-0.8774923000000001	7.693036	-0.9744258
20211207_63610__124703__876::sa__hepg2__0	CAGCCCGCGTCTCAGTTCGATAAGCCGGTAAATCAGTGCCTTGACTTTTGGTGGCGTGGCGCTCGACGATATCGCTGGTTAATAATTAACCCAAAGTCCGGCGTGGGCACTAATCGAGTATTACGCACCTGTTCTCCCTACCTTATGCTGCCAGATCACCTGTCATCACTCACCTGCATGAGGCTATTAATAATTAATTC	Simulated_Annealing	hepg2	0		-0.8053891318317701	0.0976223729362433	-1.83221296731693	0.9030115047680134	0.489298587342377	0.4671788061496649	0.7932094626320391	-0.92715013	5.090152	-1.1223929
20211207_63610__124703__877::sa__hepg2__0	GCAGTACCAAAGGCTAAATCACGGCAATTGAATTACCTGACAGGTGTATCGCTCCCACTTTGGGGTCAAATAAGTATCTGAACCGTGCTTCAATGAAGGTTAATCATTAACCACAGGAGTAAGCAAATACGATAATGGGCTCGACAGGTAAGCGCTAACGTCGTGGCAATAAATCACTGCCAACCCTCATACACCTGCAT	Simulated_Annealing	hepg2	0		-1.0226157554495	-0.678497628158606	-1.77701668796287	0.3441181272908938	0.247679974884978	0.302572665409989	0.2983192197532119	-1.6275711000000002	4.8896685	-1.5705808
20211207_63610__124703__881::sa__hepg2__0	GCACCTGTTAAGCAGACCTGTAATCACCTGTAAAGCGCAGAGGGGCGATACAAAATCTCAGCAGGCCACTTCCAAAGCATTTGAATGACCTCACACAGAACCCTTTGATCAGATTAGTTAATCATTAACCCTGGCTCGCTGAGTTGGCGTGCAGATTACACCTGTACAAATGGTCCTGAAACCCAAGGATAACAGGTGAG	Simulated_Annealing	hepg2	0		-0.472951006638659	1.07507107241365	-1.1712355864834598	1.5480220790523092	0.226336619642482	0.28159823449493604	0.256900621657102	-1.3367658000000002	6.160568	-1.4102694
20211207_63610__124703__882::sa__hepg2__0	GTCAATTTATCATGCATACGCCGCCCCAAGTCTATAACCGCACTGCTTGTCTCTAAATCAGAGCTCTGTTCTCGCCTATCTGATCAGGTGTCATCCGAATGGATATGCTCCATGATAAGTCCCACTAGAGCCAAAGTCCTAGGGTCTTAGTTAATCATTAACCTGTGAGCGCGAATAAATCCTGATAAGGGAATGCTTCA	Simulated_Annealing	hepg2	0		-0.0617239736712458	3.0831599631318	-0.759666092844245	3.1448839368030446	0.2436134288340719	0.34115030472505303	0.42825768656705604	-0.6813640000000001	6.4891815	-0.6740616
20211207_63610__124703__887::sa__hepg2__0	ACTTCGATATGGTTAATCATTAACTCAGATTGCTGTTTGACCCTCGCAAACTGGCCACCCATGAACTACATGCTTAGCCTTCATACTAGCGGTTGCTATATAATTCACCTACGCTTCTGGGTTATGATCTTTGCCGTGATTTCAACACAGGTCGCGTGGGGAGACAGGTGTGCAGGACATCGCCTAGAGTTCTGACTAAT	Simulated_Annealing	hepg2	0		-0.140737624948537	2.3207253626640094	-0.788604843217062	2.4614629876125464	0.20724689668546104	0.249601924006368	0.234908616094781	-0.75242174	5.492017	-0.7325387
20211207_63610__124703__893::sa__hepg2__0	TTCCATCAAATATACGATGGACCGGCACACTGGGTTAATGATTAACGCCAATCACTGCCTTGCAAGCACACTTGGCCCATATTCGCGGTCGTCTAGGGACACCGACTGACAATCACAGCACGAGAATTGGAGTTAATCATTAACAATCATAGCGCCATCAGAATAGCACCTGCATCGCCTACACCTATGCGTAGGTGTAG	Simulated_Annealing	hepg2	0		-0.294140468476021	0.6867214340715	-0.7135589163985909	0.9808619025475208	0.2060407093616219	0.17356252027407001	0.427986358096181	-1.2133938999999998	4.691541	-1.3776635
20211207_63610__124703__894::sa__hepg2__0	CAAATCTCGGAACGTTACAGGCCTCAGGTAGGTCAAAGTCTAAATCAGAGCGCAACCTTTGATCTGCACGAGGTGATAAATCCAATGAGGCTTTCCATCTTGAATCTTTGCTGTCATGTTGACACAAGAGCGAAAAACCCTATTACGTCAATATTGGCTCAAGGGTGTTGTCCACCTGTGTAACACCTGAGGCACCATGC	Simulated_Annealing	hepg2	0		-0.339723391204474	0.714738960793918	-0.774949122295996	1.054462351998392	0.2019448598535499	0.20295652607177803	0.302716119298765	-1.0943018999999998	2.9779720000000003	-1.1560137
20211207_63610__124703__896::sa__hepg2__0	CACCGCTATAGAATTGCAGGTGGTAAGCTACGCTGGAGCGTTACAGGTGGACTTTGAACCGTAACTCAACGTACCTTTGATGGTCACTAATTATTTAAGCATGCATCAGGTAAACCAACGTTGTGTGCTAAGGTGCGCTCATTCTCTCATAGCACGTTAGTGATGTTTGCTCATGGTTAGGGTCCAAAGTCCGAATAAAT	Simulated_Annealing	hepg2	0		-0.0435530109123678	3.4624702613043397	-0.8085780318609591	3.506023272216708	0.200295380716879	0.21557761369102102	0.269765323228729	-1.0921006000000002	5.341631	-1.1489935
20211207_63610__124703__897::sa__hepg2__0	GTTAAATATTTGCTCAGAGCGGGTGGCACCAGACCAAAGTCCAAGGAAATATTGATCCACTCATAAGACAATGTCAATTGCAGATAGTCATTGGACACATTCGAGAGGTTTAAAGTCCTTTGGTGCAGGGACTCGGGTGAATCACGGTCAATAATTAGTAGGCAATCTCAGCTTTATGGTCTGTGCACCTGTTGGGTACG	Simulated_Annealing	hepg2	0		-0.548169634373594	4.74622376522714	-1.5914273209021499	5.294393399600733	0.7609951212624679	0.2832059585476369	1.48919194386341	-1.0399053	5.0046706	-0.9797845
20211207_63610__124703__902::sa__hepg2__0	CGCTAATCAATCACGTCTGCTCACTCGTTCCAAAAGAGTTCTCGTCCTCATACAGAGTTGCCATTGACATAATGCCGCCTGCCCTTAACAAACATTATCTAAAAGGTCAAACAACCACAAAGTGCCCTTTGAACCCTGAAGCAAACAGAGCGGTGACTCAGATTTACCTGTGTACCAAAAGCAAGGTGCTGGAGTGGTAT	Simulated_Annealing	hepg2	0		-0.8407064073934029	1.9564059665471598	-0.8680606010686651	2.7971123739405632	0.31751304087195803	0.189722741040762	0.3349578939341419	-1.0020262	5.4433565	-0.9929031999999999
20211207_63610__124703__908::sa__hepg2__0	CTCAGGTGAGCGGATCTGTATGGGAACACACCTGTCACGCTGCACAGCTACCTCAAAACAATTATTTACTGATCACATCTTAGGTCATCGATCGGAGATGTCAAGCTAATCATTAACCCGAGCAGTGATTCACTAGAGCGAGGGCCACAGCGCACCCAGATTGTTAATCATTTACTTTATCGCACCTGAGGGCAATAAAT	Simulated_Annealing	hepg2	0									-1.5282034	6.2626343	-1.3202956
20211207_63610__124703__909::sa__hepg2__0	TCGAAGTGCAGGTGTGTTTCCGACCTGGGATGCTGGTGCTAAATGGGTTCCCGCAACTAACCTGGTTAATCATTAACCTGTAGCCCGCCCCCGGTGAATTCAATCTCAATCAGTGCAGCCCATACACGATCAAGACCACAAAGCTTATCTGGCTACAAACATTAAAGGGTAAGCACAGGTGCATTACACAGGTAAAGTAA	Simulated_Annealing	hepg2	0		-0.85032402316842	-0.23997813749007102	-1.8361564948501101	0.610345885678349	0.216076484667814	0.24080948528911603	0.5522990264657429	-1.1265258	5.7731133	-1.2745004999999998
20211207_63610__124703__910::sa__hepg2__0	TCCCATAACAGCTAACAAATACAGGGCATTGGACTTTGCACCTGTGCAAGGTGCGTCAGGGCGTAAGAATTCAAAGTCCACTTTTCATCTAAGTATGCAGTATTTACACTGGGGTCGTAGCAGTGATTTGTGCGCGGGCATCTCCCGCTTGTTATGCAACGGTAACCTTACCTCACCTGCGTCGCGTGAATAATGCCCAC	Simulated_Annealing	hepg2	0		-1.06244062206122	3.1422208176030897	-1.07550364773187	4.20466143966431	0.318879117470363	0.2092312983766039	0.361209264212825	-0.9076158999999999	5.9623117	-0.9378004000000001
20211207_63610__124703__912::sa__hepg2__0	GATGCAATGTGCCATGCCTCAGCCAGATCGGCTTGTCCCACCATCCGCGAACCGGGGCTGTCCACATTCGAGTTAATCATTAACCAATCTGGCCAAGGGGCATTTCAAGGTCAGATCTTTGATAACATATCTGCCCGCATATGAGCAACACCGTTGCCGAACCGTGATTGCAAGGTGTTTCCATGGGGATTGTTCGACGG	Simulated_Annealing	hepg2	0		-0.0750960234083593	1.1057290825644701	-1.3841179108247301	1.1808251059728292	0.65482090040156	0.3936511760057671	1.44454845933103	-0.7406071	5.8713627	-0.6600036
20211207_63610__124703__914::sa__hepg2__0	CGAGACGTCACACCTAGAGAACCGCGTCCGCACACACAGTAGGTGTAGGCATGAATCGCATCGGATCAATCACTGAATCACAGTCAGCGATTTAACCAAAGGTTAACCTAGTTAAACATTAACCATCAACATACTTTCCAAGCGGTGCATAGTTCAGGTGCAGGTCAACAGGTGATGCACTCGTCAAAGGTGCACTTCAA	Simulated_Annealing	hepg2	0		0.0704131976973909	4.13378836222355	-1.20821008257106	4.063375164526159	0.366499287208701	0.202222951162952	0.44220163988041705	-1.0856493	6.309533	-1.1739396
20211207_63610__124703__915::sa__hepg2__0	CTATAACAGTGTAGCCCTTATTACGTACGATCAATCAGGTGTAAATCCTTGTGGTGCGTAACCTTTGACCTTGATTTGATGTTTGAACTCCAAAGCCAGTATGTACCTTATGATACAGGCTCAACAATGAAGCATTGTTGACCTCCACACTCACTCAGTGCCCGACCACGAGACTGACAGTGCCCTTTGATCTTGCCCAA	Simulated_Annealing	hepg2	0		-0.8051428496964531	4.35805747399639	-0.607337151538323	4.965394625534714	0.345962987920973	0.305632672632539	0.548402354026505	-0.58960277	5.4270535	-0.57559085
20211207_63610__124703__916::sa__hepg2__0	CCACAAAGGCTACGTCTCTACAAAAGTGGTTTCTCAACGTAGGTGCCCCAGACAGGTGCTGTCCACGCGCCGGGATAGTCTTAGCCCATAAGACCCTCTCGTGCTTTAGGCTCTAAAGTAGCCACCCAAAGGGACCTTTGATCTTTCCACTGGTTAATGAGCGGCTGGATGGTAGGCGGGCAACAATGCCACCTTTGTTT	Simulated_Annealing	hepg2	0		0.0175507715120912	3.708175099951141	0.5776768712103929	3.1304982287407483	0.220588998533215	0.3622032967232179	0.144143054725823	-0.37677467	4.0723505	-0.4958172000000001
20211207_63610__124703__917::sa__hepg2__0	GCCTCATACGGTCAAAGGCTTTATTATGTCACGACGACTCACCTGTGACTCAGGACAAATCAGTGAATCACGCCTCAAGAGCAGCGATTTGGACATATGAGTTGATAATTGGTTAACCACAATGATGAAACCACAGGTGAGCGCAGAGGTGTGCTTGCGAACCTGACCTTTGTACCCGCAGGCTCAAGTACAGGTAGAAT	Simulated_Annealing	hepg2	0		-0.412132222442673	1.22529219683524	-0.853738093406245	1.637424419277913	0.2110606616596988	0.219096930636811	0.155720958070544	-0.87075955	4.451029	-0.82497734
20211207_63610__124703__918::sa__hepg2__0	TCTATGATTCTCGGAGATGACAATCCACGGTGCAAAGTTCAATCTGTTCAAACAGATGTAGGGGTGGAACTGATTTACACTGGCAGTTGTGAGGTGTATATGGACTTTGTTCCAACTGTTAACCTGTTCACCTATACCAATAACCCATGTTGGGTCAAAGTCCATACATGCGATACCCATCCAACGTCTAGACTGGGACC	Simulated_Annealing	hepg2	0		-0.33997552161458	2.74728955442102	-1.12570196674982	3.0872650760356004	0.166876864837715	0.367868229141192	0.1825985033657188	-0.88940275	5.2568980000000005	-0.9016004999999999
20211207_63610__124703__921::sa__hepg2__0	GCATATGTTGGATTTAGACGGATCAATGCGCGCTATCTGGGTTAATCATTAACTTATCTCATGGACGTGATTGCCCTTACAATATAGACTTCACCCCCCGTGGCATCGTTCAACCAAAACACTCAGTTATCGACATGAGTCATAGAATACCGCTACAGGTGCGCTGTCAAATCACTGACAGGTACAGATTGCTGCTTTAT	Simulated_Annealing	hepg2	0		-0.6597554563390949	0.310840221454088	-1.1078672860391798	0.970595677793183	0.182009502293012	0.1741334024283929	0.23974874045278602	-1.194216	5.6019793	-1.2304335
20211207_63610__124703__922::sa__hepg2__0	TCGAGGAAGAGCGCTCCAGCACCTGCTATAGGCATGAAGGTAGCCAACGCCAGAGCGCAAATAAATATTGACAGTGAGTACCCTTTGATCTCCTAGTCAAATAGGACTTTGCACTGGGCAAGGTTAGTTTAGGTCTGATCCCCTGGTCCATATTGCACTCACGAGTACAGATTGACTAGACCGTGATTTACTCAATCTTG	Simulated_Annealing	hepg2	0		-0.6733299775351571	3.1079744583511	-1.0902150134949302	3.781304435886257	0.2367953150810939	0.3230392160537589	0.3860917744878179	-1.0639973	4.8198120000000015	-1.0859736
20211207_63610__124703__926::sa__hepg2__0	GTTGGCAATACTGGTTATAGATCAACCTGAATTCTTACTCATGTCCTTGGCACGAGAACAACAAGGGAACTCTTTGAACAGACGTCCGAACTTCACCTTTGATCAAAGGTATAGTCACAGGGAAAGAGATACAAAGGGCCCATTGTTACTCTAGGGCACATTTCCCATTCAGCAGGATGGTCGGGGCTATGCCACCTTTA	Simulated_Annealing	hepg2	0		-0.328337561177454	4.24831223985027	-0.616542812623488	4.576649801027724	0.175198953907663	0.3117891757941239	0.156758853913431	-0.47479388	5.1326103	-0.37122542
20211207_63610__124703__927::sa__hepg2__0	ATTCAGATGTGGCAGGTGCGCCGAGATTTAGCAATCTGTGTACTGCGCTCCCGTGACTACACCTGAGGTATATGTAAGGTGATATTGCATAGGGCAGGTGTTAGAAAACCTGCCGCCAACATTTTAAGTATGCGAGAACTATCGTCCATGACCTGGGCACACAGTGGTTCCAAAGTATATTAGTTAATGATTAACCTTTG	Simulated_Annealing	hepg2	0		-0.518562690747469	2.3506759885551	-1.00617173809341	2.869238679302569	0.259479924713319	0.335826325978438	0.41368146011195706	-1.238832	5.628953	-0.95767826
20211207_63610__124703__928::sa__hepg2__0	CTCGACCAGTCTCGCACAGGTACTAGTGCCAGGTAACACCGATAAAGTATCCCAAGGGCTGTTTGGTAAATCAGTGACGGCTACCTAAACAGTAGGATTGGTGTTCAGATTTACCGGATAGGTGTCATATCTGCACTAGCTGGTCCAAAGTTCACTCAGCCTCCCCAATGCTTCATGCCATCCGTGGTCAAAGTCCACTT	Simulated_Annealing	hepg2	0		0.0079337012409479	3.5258287363290797	-1.70502113921755	3.517895035088132	0.4039064149999029	0.3627450387055201	0.7830199563036659	-0.5989601999999999	5.2762839999999995	-0.6573484
20211207_63610__124703__930::sa__hepg2__0	ACATGTACTCATAGACCGTGATTGCCAATTCAATGCGTCCGTTCGACAAGACGTGATCCCATACTCGGTCAAAGGGCACACGAGTCAGGGACCCGACCTTTTGACCGCTTTGTTATCCTATATGGTCATTGACATGGACTTTGGACTCAAGTCCAAGGCTACCCCGGCTATTATGCAGGCGAAGGTTCAAAATCGTGCAC	Simulated_Annealing	hepg2	0		0.0416613166890049	1.28489351337915	-0.9121860579509008	1.243232196690145	0.163881729974569	0.2746838597890589	0.17194038147007	-0.35901517	5.334750700000002	-0.34862596
20211207_63610__124703__934::sa__hepg2__0	TCGTGTCGCCGGTTAATCATTAATCTGGCTAATCTTTAACTCGGATTTAGGGGTAGGACAAGGACGTGAAGCCTTGCACTTAAAGTCTATCACCCTCACCCATGCGGTTTAGTGCATCAGTTGTCAATCACAGATAGGGCCTCGTTGTAACACCTGCCCGAAGTCACCGACCGCACCTGCATTTCTGCAAGTACCTACAT	Simulated_Annealing	hepg2	0		-0.524414885371019	2.20592885513858	-0.59910058096665	2.730343740509599	0.383166261715561	0.377528613853158	0.5955064062233979	-0.68323374	5.6956725	-0.80319375
20211207_63610__124703__936::sa__hepg2__0	TTAATATTTAATCAGAGGTGACATCGCGCAGGCTTCGTTCCCTTCACGTTCCCTCTTCTCCAATTACAGCATCACCTTTAACCGGTCTGTCAAGATGAGCTAGAACGTGTATTTCAAGTCTGGCCCGTATGCTCTAGTTAATCATTAACATGGTTGATGTACGAAGTGCCAGGCGTAAAGGTGTTCTGAGCCAGTCGTGC	Simulated_Annealing	hepg2	0		-0.4630760296965301	2.4919188740980296	-0.801813865615737	2.9549949037945598	0.1827840010276339	0.401368456177399	0.20764122507552102	-0.63207316	5.4258537	-0.6639119000000001
20211207_63610__124703__938::sa__hepg2__0	CATCCACCTTTAGTTAATGATTAACCTAGAAAAGGATGGGTATCCCGGGAAGTCTGTGCCATACAAGTCTGTCTGCCTGCCAGGGGCAAAGACCAGTATGAGTGTTGTGTCAATGGATACGGGGCCTAGAGCGCAGACGAACAGTGGTGACCTTTCTGCAGGTACGCGATTTACACCTCTAGCCACCCGGCTGAATTACC	Simulated_Annealing	hepg2	0		-0.091403232432672	2.6675386389674	-0.70884461347718	2.758941871400072	0.187648198117415	0.3096738545292899	0.2802005922434989	-0.47564453	5.9889793	-0.60406995
20211207_63610__124703__939::sa__hepg2__0	GGCTCAGGTGATAGCGCCGATGACCATTAGACTAGATGAGCCTCAATGTGTAACTAAGTTAATGATTAACTTGGCATAGGGAGCTCTGCTTTGATCTTTATCAAGGAAATCATGGTTCCACTGATTAATGACCCCACGCTGTAGTGCCGTGATTTCTTCGATCTGGATAGCATCAACACCTGTGCCGTACAATCTTTAAG	Simulated_Annealing	hepg2	0		-0.584691102901853	1.1185821325589498	-1.15092828315152	1.7032732354608031	0.19352668799359302	0.21115075589001	0.19148975367305	-1.1818559	5.3736440000000005	-0.91837204
20211207_63610__124703__940::sa__hepg2__0	AAGGTACACCTAGGTTAATCATTAACCCATGAGTCAGTACAAAGGTCGGTCGTGATTTCTCAGGTTATCTGAGTGTTTCCCTTTATAGGGCGATAAGTTCACAAAGGGACAGGTGCCTTTCCAAATCACGGTTGTCGGTGTGACCATTAAATCCATGTTTCATGATTCAGGTGGAAGGGAGCACCTGTGCTATGTAAAAC	Simulated_Annealing	hepg2	0		-0.670703374329948	2.9684024410075898	-0.610559553514527	3.5789619945221167	0.2326534044377689	0.238240413374218	0.4044067384550099	-1.1546768	6.7283729999999995	-1.2135186000000002
20211207_63610__124703__945::sa__hepg2__0	GCTTTAAGGATGCATCTCGGTACCTTAAACCAATCACTTTGGGTCAGTTACTAGGAAAAAGTATTGGCATGAGTCAATCTGGGCTAATCTTTTGAACTATCTCTCATAAGGGGTGCCTTTGACCTGTCTACGGACTTTGAACCTTTGCCCTTATTGCAGAACTGTTGGTTAAAGAAGTGCAAAGTCCGGATCGTTGGTAC	Simulated_Annealing	hepg2	0		-0.0071344471029647	1.7582653792601601	-0.38047863116846503	1.7653998263631243	0.1804193415436761	0.317118296068613	0.176412164698828	-0.57846045	4.9640217	-0.5092611
20211207_63610__124703__946::sa__hepg2__0	CTGCACAGGTGTATGTCGCGCGTTCCATCTGCAGGTCACTATATTATTAGTCATATTGGCCGTCCTGGGGTTAATGTTAAACCAGAAAGAAAATCACTGCACCTGGTATGAGTTAATGATTAACTTGCTCACATCTGTAGAAGATGACACCATAGACGCCAGTTTGGTAGCGGACCATGTACCAGGAGGCAAGCACCTGG	Simulated_Annealing	hepg2	0		-1.2639641532453	2.2799443893842204	-1.22580976910307	3.5057541584872904	0.569061281810827	0.22965600703379502	0.7725829982601621	-1.0459497	5.4638205	-1.2188852
20211207_63610__124703__947::sa__hepg2__0	CATGAATCACGGCCAGTAAATAGCAGGGTGTCACAGTGCGAACGTTACGTGAGTGTTGCCTACTGGTAAGAGTGACTAACAGGATTGCGACATCAAAGATCACCTGCTGCAGTTCTTTACTTCCCGTATATGGTAGACTAACTCTACCAAGCGTAGAATATACACCCCATATACAGGTGGACTTTGGACTTGCCCAGGAA	Simulated_Annealing	hepg2	0		0.1198843683031619	4.38497397598709	-0.2733966607520069	4.265089607683928	0.2612559430092	0.360099851736766	0.287051469423949	-0.24031246	5.458288	-0.09065496
20211207_63610__124703__950::sa__hepg2__0	GACAAAGTTCAACAGGACCAGATTTATGTGGTAATCATACTTTCCCATAGACGAACTCTGCGCGTCAACGCCCACTCAAAGGTCAAGGTCCCCGATACTGGTTAATCATTAACTCATGGCCTAGATTGTGCGTATTAGCCTCTACCACTCCTCGCACGAATAGGCGCACAGGTGAGTGGTGCAATCAATGGCACAGGTGG	Simulated_Annealing	hepg2	0		-0.640459115789095	3.1666242359440298	-0.8047141619388001	3.807083351733125	0.37807841179927604	0.212256141982333	0.444190579839706	-0.78301275	7.510478	-1.0882187
20211207_63610__124703__954::sa__hepg2__0	AGGTCGATGCCATCAAACATGGGGTATTCTTATAGTGCAGGTGTATCACAGTGCTCTGAAGGTTAATTATTAACTAGACATTCACGCCCGTCCCAAGCTCTGCCTAGCAATATACTACCTGTGAATAGTTGGCGGGCAATTACACCCATCCTGCGAAGCTGGTCCTATACAAGTGACACCTAGGCAATTATTAACCAAAT	Simulated_Annealing	hepg2	0		-0.11422002418953302	0.661961850866564	-0.21083166975543202	0.776181875056097	0.320583760176787	0.2792226780742809	0.460440134998025	-0.8641923	5.5827227	-0.93157697
20211207_63610__124703__956::sa__hepg2__0	TCGTCAGGTGAACGTCGGTCGAATCACAGCCGTCAATCACGGTCCTTACATCCACGGGACAGGTGAGTCAAACATCAATGGTATGATTTGGTTCTCCTCGCTCAGGTGATGATTGCGCAACGATACTCAAAGCAATGGTTAATGTTTAACCATCATCAGTGGGGTTGCTAAAGTCCATGGTACCACAACATGTTGTAGAG	Simulated_Annealing	hepg2	0		-0.6675197075595091	2.8845491418276805	-1.6603858450468099	3.5520688493871897	0.299085147813847	0.264706795381625	0.4589400648843409	-1.182338	5.2687373	-1.1642758
20211207_63610__124703__959::sa__hepg2__0	TGATAACAGCCCATCACACCCGGTCGGCCACGGTCTCACCTGTTCTCTAGCCAAATCAGAGCGCAAAGTCCGGTCTCGCTTATCAGGCCGTCCTCCAGATCTCATCCGTGGAAGGTGGGTAACTCAATGCTGTTGACCTTAAGTTAATCATTTACCAGGGTGCACACAAATCTCAAACATTCCTGTCAATATAACCTCTC	Simulated_Annealing	hepg2	0		-1.6234267132848101	5.01652282577012	-1.2639178491743202	6.28044067494444	0.7212707115905991	0.24247282107711102	0.9480360810116628	-0.6049268	7.367632	-0.7133619999999999
20211207_63610__124703__961::sa__hepg2__0	GTTCGCACGACGCGCCAGACACATCCAATGTTCGTCTTCTTAGCTAGTTGCAGCACGCTGCAGGGATAATTAATAACAGAAACCGGGGTAACGGGGTGAGTGGCCTTTGTACCTGTTCCTAAGGTTAGTCGTAGGTGGTTAATCATTACCTGAGTGAGGCACCCAACTTACCTTTGGACCTTGCCTAAATGATTTTCAAT	Simulated_Annealing	hepg2	0		-0.6440454698346179	5.571512048925	-0.728878473434235	6.215557518759617	0.19066970511002002	0.292139540560782	0.225739434206153	-0.84924173	5.379089	-0.9308190999999999
20211207_63610__124703__962::sa__hepg2__0	TGTGCGGTTGGCCAGTCAGTCTATAGCAGGTGAGGTGCACCTGGACAGCCTGTCACTGATTTAGTAAATCAATGCTAGTGTATCGCTGGTTAATCATTAACTCGTACATTGGGTCCCCCCCATGGACATTGGCCAGTATTGCATTACCAGATGGGAAGAGTACATCAGTACCACCTTGATGAACCTGCTGTCCGAAATCT	Simulated_Annealing	hepg2	0		-0.6393359973846829	1.1896824243087099	-0.988779083541662	1.829018421693393	0.4155654675202179	0.325566035655472	1.0076664228869199	-1.1289002000000001	4.519611	-1.2039616000000002
20211207_63610__124703__963::sa__hepg2__0	TGCTACACTCCGACACTCAATCTCGGTCCCTACTCAATCACAGCCAGCATAGTTAATGATTAACCAGAGAGATGACAGTTCAAAGAGTCATTCCTAGGTGGTCTATGCTGCTATAAGTAACATATTGGCAATCATAGTTCAGCGAGGGACGAATAGGCGGCATATCCGACATACTCCTAATTGACACAGTACAGGTGTGT	Simulated_Annealing	hepg2	0		-0.630575776881023	1.32924000576149	-1.15957583042283	1.9598157826425129	0.2341049577471549	0.238467217879916	0.325069867722899	-1.0264901	6.5112557	-0.9373345
20211207_63610__124703__964::sa__hepg2__0	GTTGGGGAAGTCTATGAAGCAGTGAGAACATTGATCTGGCAAATCACGGACATGCATTCACACTGGTTTATCATTAACTCGCAAACCGGTTGGACTTTAACCCCAATAGACCCTATCACTCAACATCCTGGGATATAGTGCCTATTGTTGATACCATGGGTGAGGTATCCGGCAATGGGTCACCAGAAGTAGACATGGGG	Simulated_Annealing	hepg2	0		-0.8044552831744408	4.53507057920256	-1.1805058801032	5.339525862377001	0.28602057998775704	0.3109709752805319	0.276623610870263	-0.6316527	5.3822165	-0.44251677
20211207_63610__124703__969::sa__hepg2__0	CCACGAGTGCTCAATCACTGTTACTCACAACAACCTGTCCGCCGCATATGTCACCTTGACTACACTGATTGTGGACTTGAATCACGAGAGTTCTAGTAAATGATTAACCCACACTATGTACTTCGACCCTCGATGGCCCAAGCATGAGGACAATGACACAATTGTTACTTAGTGCTCTTCAACAAGGACATAGGTGTGGG	Simulated_Annealing	hepg2	0		-1.0399575441799	5.45763348886503	-1.1065880247541202	6.4975910330449285	0.275534347729537	0.272716067518797	0.325235961206543	-1.0090878	6.9493922999999995	-0.9438071
20211207_63610__124703__970::sa__hepg2__0	TCTAGGGGGAATCCGGACCCATGCTTCACCTGAAAGCGTATAAACAGGTAACGGCATTCATTGAGTGTCTTGACAAGCTCATGGTGTCCCACATGGATGTGGCTTTGATTTTCCCTTTGACCTCAGCAAACAATGTTGGCACAAGGTCGGCAGCTATCTAATCGCGGTCAAAGTTCAAAGGGCATACTGTGGGCGCTAAT	Simulated_Annealing	hepg2	0		-0.41550228738338	1.0067762523815	-0.7638713735905309	1.4222785397648798	0.1943116512433999	0.222332732853303	0.174521287360209	-0.6401471	5.010113	-0.659457
20211207_63610__124703__973::sa__hepg2__0	GCAGGTACCACTTGTGTAATACCCCGGGATAGGGAGTCGCTGTGGTCGATGGCGTTCCACCCGTACCAACTTAGTTAATCATTAACCAAAGCCTCGGTATTAGACCCCACTTGAATCAAAGGTATGTCGTTTCATACTACACCAAACAGTAATTCACATTCGTTGCAGTGATTTTCTGCACAGGATGCGGCAGGTGCATG	Simulated_Annealing	hepg2	0		-0.365764121747891	0.67256190056183	-1.7768135083487901	1.038326022309721	0.276502425615761	0.2123171665017439	0.5633776684021279	-1.0083014000000001	5.4518948	-0.9500873
20211207_63610__124703__974::sa__hepg2__0	CAGGTGCACATAGTATCGGTCGTCGTGATTTGAGGGGTGGCGCCAGATTTCCCGAGGGAGCGTCCGTACCTACTGTGATTCACACGGGGATGTCTATTGATGGGTTAATGATTAATAAATCCAAGCAAGGCCAGGCCAAAGTGCATTACAGGTACAAAGGTCATGCGGGCTCAGCAGGTGAGCGCTGCCTCTCCATCGCT	Simulated_Annealing	hepg2	0		-0.212106091117967	4.7534433661116795	-1.24138838949917	4.965549457229646	0.25090545614916	0.2806564940437059	0.317146180153113	-1.3714428	5.920943	-1.188999
20211207_63610__124703__979::sa__hepg2__0	TCGGGGTTACCGCCAGAACAGGTGGTACGGATTATACCGTGGGGTAAGGCCAATAGTTGATTCAGTACTTGGACTTTGGACCATTCTTTGTTGACAAAGCGGACCTTGCACTGGCATTGGCATAGTTTAGTTCTTTTATGCATGGTCCCAAGGTCATTGCGTCAATCACCATATATCAAAGCTGGCTATTAAGTCTCAAT	Simulated_Annealing	hepg2	0		-0.31382103306340003	2.33260232526972	-1.08318938975913	2.64642335833312	0.184007401172084	0.250038260584129	0.430318979937419	-0.8624200000000001	5.4576178	-0.8401677
20211207_63610__124703__980::sa__hepg2__0	TCGAATCTGGATATCTCAAGCTTATCAGTGCCGAGCATTAGATTGACTGAATGGCAGTGATTTGACAACCAAACAAATCACTTCAGGTTAATGATTAACCTGGTACCCGTTCAATACTGTTGACACTACAAAGTTTTCCATTGAGCGCCAAGACCCATAGGGTGCCCTAAGACATAGGTACCTTCGGATGGAGACAGGTG	Simulated_Annealing	hepg2	0		-0.757636673012145	-0.191133887323734	-1.6024247200734199	0.5665027856884111	0.33652215057787604	0.3472485787873879	0.41382871388055	-1.7017064	4.7678437	-1.6077303
20211207_63610__124703__982::sa__hepg2__0	GTGCAAGGCACGGTGTGTGCGGAGATTCGAATTGGCATGGGACGACAGGTGGCTAGTTAATCATTAACTAGGTTGACATCAGACCCAATGTTATTGACCCACCTGTCTCCTAGCCTTATGTTGGTCCTTCATTAGTCAGGGACAGGGAACCCGTACAGGTATGTGCTCGCCTTACCTCTGATTCATGTCTGTGATTTAAT	Simulated_Annealing	hepg2	0		-0.621304171105035	0.171884739134104	-1.02746945497482	0.7931889102391391	0.164223244967974	0.20429386834180802	0.143744991515797	-1.1307462	6.8420124000000015	-1.129932
20211207_63610__124703__989::sa__hepg2__0	GAAAGCCAATCTGTTCGAGGTCAAATCAGAGTCAGTATTTGCCAAGGTAATCATTAACCAAGCCTACGTCAGGTGAGTTGGTTCGGCTACCCAACAGCAAAAGCATGTTCAATCAAAACATAATGCAGGTAACGATCTCTAATTGAACAACCATACTAGCGTTAGTACTGGTCCAGGCAGGTACTAAGTCCTGTACGCTC	Simulated_Annealing	hepg2	0		-0.552740766287024	1.94622352537721	-0.858613403559368	2.4989642916642336	0.17884279360117	0.27099052844578103	0.15787262310043101	-0.7702481	5.360818	-0.6732584
20211207_63610__124703__990::sa__hepg2__0	GCTGGTTGCGTATGTTATGAGCAGGTGCCTCTGCGGCATTCGACAATTCTGGTCGTTTGGGGTGCTTGGGATGTATCAAGTGATTGCTTATAGAAAATTGCTAGTAAGAAACCGTGATTTAAGTCTACTTCAAACAGACGCTGTGAGAACCGTCACTAGGGCATCTAGTTAATGATTAACCCGAAGGTCGAAGTAATGCC	Simulated_Annealing	hepg2	0		-0.4810178975819821	2.01499490605741	-0.601847864344121	2.4960128036393923	0.19303106566338502	0.269658869037673	0.1708464442736569	-0.71124625	5.6484933	-0.8623146999999999
20211207_63610__124703__997::sa__hepg2__0	TGAAGAACCAGTACCTGAAGGTTAATGATTAACCTGAGGTTTACGCCAACTAGGTGTGATGACAGGCGCATCGATAAATCTCTGCTAATCATTAACCTTCAAGTAAAGTCCCTAGGGTCTATGTTAAACCTACTTAACTCTCGTACATAAGTACAGCAGAGTACAATGTGACATACCTGAAACAGGTACAGGATGGCATA	Simulated_Annealing	hepg2	0		-0.206789367108675	1.5234426012753002	-1.2612402171654398	1.730231968383975	0.2055613727816869	0.317196282500798	0.268273921687534	-1.1220616	6.0218086	-1.2129141
20211207_63610__124703__999::sa__hepg2__0	TGCACTTCGAACTCCTAGATCCTTACCTAATATGAGTCATAGCCTCTCTCTCTTTGATCAAGGCCAGCAAGACTTTATTGACAAAGGTGCCCTTTGATCCTGATGTAGGTGAGAACAGTGATTGCTTCAATATAAATCACAGCGACCTCACTCGGTAAACGCAATCTCAGGTCTACAAGGTTCGCGGCAACAGGTGCCGG	Simulated_Annealing	hepg2	0		-0.305161306258497	3.8566223640322796	-0.708928232855822	4.161783670290777	0.288419513936616	0.2792510951195139	0.3589748358098641	-0.90899813	6.5398254	-0.8475448
20211207_63610__124703__1000::sa__hepg2__0	GCGTGCTCACCTGCGCGCGCTAGTAGCCACCGACGGCAATTGACTTTGGGGCGGTCAGATCATGCGAAAGTCCGCAAATCACTGCTTTGATTTAAATGTTATCAGTCAACACACGGTCTAGGCACGGATTATTCTACACTACCATTTATGCATCACTCAGGTTAATCATTAACTAACTCTAGAGCACTCTGTACCTAAGC	Simulated_Annealing	hepg2	0		-0.3501682831331359	2.3623402803060203	-1.30069268746252	2.7125085634391564	0.4602381094386779	0.285325161490663	0.559869816944687	-1.172585	5.3632193	-1.1288235
20211207_63610__124703__1001::sa__hepg2__0	GACCAATACCCTGGCATTTGTACGTACAAAGGGAACCCGTTGATGGCAGAACCGTACATATGCTATAGGACAATGCGGTAGGGGTTCAATGTCCAAATTAGTGTCAATTAGTTACACATCAAAGACACTGGGGAGATTTGTATTGAGAGTGCGCCTTGCAGGTAGTTAATTATTAACAGGTAGTGAGGCATTGCCTCAAT	Simulated_Annealing	hepg2	0		-0.24746402255271102	4.72555718621365	-0.907675385566952	4.973021208766362	0.16888545107446	0.34515719909271503	0.306529582631682	-0.8744799999999999	5.3975363	-0.87666446
20211207_63610__124703__1003::sa__hepg2__0	GTCGTCTCCCGCCAAACAGAAGTGAACAAGGTCATACTGTCGGTTACTTACCTGTCCGAAGTGATGTTGAGGGCTGTGCAACGGGCCCCAAGGCCATCTGAGTTAATGATTAACTAGATCTGATTTGTGAAGTTGCACGAAGTCGCAATTGATAAGTCACACCTGAGTTACCTATTGGGGTGGTGGCTTACATCCGAAAT	Simulated_Annealing	hepg2	0		-0.370485444534705	0.501772241556685	-1.2241951695597701	0.87225768609139	0.194233364683535	0.1903352637921039	0.187483616863245	-1.1749969	6.432784	-1.0016816
20211207_63610__124703__1005::sa__hepg2__0	GTATTCCGACCTCACCCAGCTGCTCACCGGACGTACAGCCTAATTGGCATCGTTGACGGTGACTCCAGGAATCTTCTGGTACCTTGCCCCCGTCCGCCCACGATATGCTGTAGGATGTGACACATCCACCAGGTGCCCGGGGACAGACTAAGTAGGTTAATCACTAACCAGGTCTTTGTACAGATTTTACCTTTACAACC	Simulated_Annealing	hepg2	0		0.296654831965057	4.7093070700835975	0.8041539210605401	3.9051531490230564	0.654153428304861	0.202007705059733	0.4415029340449961	-0.29592870000000004	5.2915154000000015	-0.2021108
20211207_63610__124703__1009::sa__hepg2__0	TCCGCAGGTATGTCTTCCTGCTGACTGCATCGCTCTAGTCGCACCTGTTCAGAAGTACGCCGACAAGCGTAAAACACTGTGCATGTCACAGGGTTGGCTCTTCGCACAATCCAAGTTCTAGGATGTAGGAATACACATACTGGTTAATCATTAACCAACTAATCCCTAGATAAGGGTTTGAATCATGCCGTCAACCAAAT	Simulated_Annealing	hepg2	0		-0.4822512376037349	1.9047270070277602	-1.13572728758204	2.386978244631495	0.194988982785692	0.256099134833281	0.248387670229786	-1.0647943000000002	6.0509559999999984	-1.0796521000000001
20211207_63610__124703__1011::sa__hepg2__0	TTCTGCAGGTGTCGTTAGGGTGGCCAATCTGGACTTCGGTAGCCGCGGAATGCTGTGATTTGTGTATTGTGCTCGGAACTTTACGCATTCGGTCTTTGATCAAAGTTCAAAGTCCAATTCCTCAATTACGCAACCCAAGTACACCTGTTGTCGGCAACACTGGAATGCCCTCCCTGACCCCCGTCAATGGTGAGCACGAC	Simulated_Annealing	hepg2	0		-0.400190886172225	2.25751363436602	-0.752317121014208	2.6577045205382452	0.250713246028242	0.226370984157172	0.217218901310401	-0.8786375	5.8201165	-0.6784836
20211207_63610__124703__1012::sa__hepg2__0	CATCAAGGTCAGGATGCCTTGAGCCAAGTACATGGTTAATGATTAACCCTCTTGAACTGGGCCCAGGTATTGTATGCGGGGGTAGTATGGGTGTCATTTACGTTTTGAGGGGTCACACCAAAATCTGATGAGCCGCTCAGCCTCCTCATCGCATAACTTGCACAGGTGAGTCACCTGTCGATGACACCCATCAAAGAAAT	Simulated_Annealing	hepg2	0		-0.140579744437095	1.5633382172088501	-1.50921498295663	1.703917961645945	0.234023707859024	0.188645426662441	0.467051377109448	-1.2064207	5.1313877	-1.2023312
20211207_63610__124703__1014::sa__hepg2__0	CCTAACAACGCCCAAAATCACAGCATGGGTGCGGCGAATTCTTCATCTGCCTCTAGAGCATCAGTGGGACATAAAGGCTACTCATAGCAATCCCCCCATGGGGATGTGGTCCTAGGCAAGTCAATACCCAATGCCCTAAATCCAAGGTTAATCATTAACCATGGAACGGTAGAACCTGATGGCCACAGTAGACACGGGGG	Simulated_Annealing	hepg2	0		-0.4977388036920129	2.21989826019948	-1.22669237042732	2.7176370638914933	0.228746898786051	0.293557583443677	0.4342597581838711	-0.9004521000000001	6.2709675	-0.8914465
20211207_63610__124703__1019::sa__hepg2__0	ATGCACTCTATCGAGTACCTTCAAGGTTATCGTGCAACATCGAGTGTCAACACTGATTTCAAAGACAGTGTTAATCATTAACCCTACACAGGTGCAAAGTCCACGCAAGCACAGCCGTATACATAGTAGGCATAGCAATCATCATGAATCACTGCATGTTCGTGATTTTGCCTGCGCACCTGTAGATGTGGCAGTCGTTA	Simulated_Annealing	hepg2	0		-0.903797843023915	5.22289365243409	-1.66455746531364	6.1266914954580045	0.32901844102957	0.29684620222637204	0.41009984849041203	-1.0862806	5.514932	-1.0181891
20211207_63610__124703__1024::sa__hepg2__0	GTCCTAGGTTACGCTTAGCTGGTACGCTATAACACACCTGATCCTAACCTTGACCGCCCTCATATGAGCAAGAGACACGCAAATATTAGAGTTTCGGGGACCGAAATAAACAGCCCATTGTCTCAGTAGTTGGCACTGGACACTCAGACTGCGGTTCAAAGTCCATCCGAAATAATGCTGCACAAATAGACTTTGAACCG	Simulated_Annealing	hepg2	0		0.320365041569815	3.6209874373500894	-1.03612714542934	3.3006223957802745	0.2497929029066219	0.334863620537315	0.32429385374600106	-0.17290053	5.2849035	-0.54094595
20211207_63610__124703__1026::sa__hepg2__0	GGCAGGGTACGTCGGCCCGGACAGATCACACCTGTACGTGCCATACCCTTGCCTCTCCCAGTATGGGAACATCCTTGTTAATGATTAACTCCAAAGCCGCGTGGTATGTTCAAGTACCTAGGGCAGGTAAATATTTACTTACCTAACCACCGCACCAGATTACAAATCACGGCAACGGCCTATGCAACCTACGGCAGGTG	Simulated_Annealing	hepg2	0		-0.5683337362755839	-0.1643549583245059	-1.3328490425997799	0.40397877795107795	0.280154269343643	0.378681988360757	0.419929461302051	-1.1940141000000002	5.274558	-1.2132933000000001
20211207_63610__124703__1028::sa__hepg2__0	TACCCTTGGGTATTAATCATTAACGTGATCTGGGTAAAGTGGCATGCTGATAAGTCATTCGATATTGCGCACCTGTGCACACAAATCTCAGCCACCCGAACCTGTACATTGCTGCACACACCTATTTCCTATCACGCAGTCATCGGTTCAAAGTCCACCTGCCTTAGACCTGGCACCCACGTTCCCGATAAGCCCGGTGC	Simulated_Annealing	hepg2	0		-1.0404781274958899	2.6855230953424596	-1.77913555598426	3.72600122283835	0.426891417898993	0.193363432891334	0.523588104199773	-1.0729613000000002	4.8526597	-1.0178645
20211207_63610__124703__1030::sa__hepg2__0	CGAGCCGACAATATTGAGCACCTGCTAGGCGAGCCGCACCAACTACCGGTGTTAGGTTGCAGGTTAATCATTCACCAACCCTAGTATTGTTGACCTGATTCATAGCTACTGTCCTGTTGACTCAATCACTGCACCACCGGCATTCTATTGAAACTGATAACTTGTGAAACAGGTGCACGTGTTAACCAAACCCAGGCAAT	Simulated_Annealing	hepg2	0		-2.00178905869104	0.6007769925457471	-1.22205683092327	1.822833823469017	1.1701179353776499	0.47100903838287705	0.874353354812635	-1.0141244	5.262198400000001	-1.0137421999999998
20211207_63610__124703__1031::sa__hepg2__0	TGCCCTAGTAGTTGACTGCGGGGTACGATGACTAAGTCTAGAGCTACACACATCTTTCCCTGGATTTTCCACTTAGTTATGCATCAAAACCATGATCTGACTGCTGCATGCACGAGGTTAATCATTAACCCCTTAGGTAACCTGTAGGCTCCTACACGAAAGGTAGGATTGGCGGATCGTGCGGCACAAGGTGCAAAAAT	Simulated_Annealing	hepg2	0		-0.427387534285176	2.88617599330495	-0.808158779084688	3.3135635275901265	0.25304589068209	0.2076305207462668	0.259159441581754	-0.69335705	6.11678	-0.63895
20211207_63610__124703__1032::sa__hepg2__0	TATGTCCGGGCGCTACAGGTTAATCATTAGCCATGACTTGTGGTTGGCACAACAAGGTTTTGTTTGGGATATAGACATGGGGGTCATCAAGAGCCCAATATGGACTTTGGACTGGACTTTTGAGCCATGCACACCTGACCCGCCTGGTCAGTAAGGAGCAACCTAGGGTCATGCGTGAAGAGATTGGGTTGCCGTGATTT	Simulated_Annealing	hepg2	0		-0.551674314928827	3.65844756757453	-0.878568937185937	4.210121882503357	0.21712597841491602	0.320083498680184	0.21502996822619502	-0.8755685999999999	6.1509867	-0.753458
20211207_63610__124703__1033::sa__hepg2__0	CACCTGTCCTCATCAACCCGCTAGGTCACTGAGCGTTGCTGGTTAATCATTAACCATGGCAACTTTTAGTCAATCTGGCCCTAAGAGCGTGTGTGCACGAGTGGTTGAGATTGAGTTACGAGTGCGTATAAATCACTGCGTTTGAAATGTACCAAACCTGACATTGACGGGGTCAATCGTGGTACCAAATCATGGTAGGT	Simulated_Annealing	hepg2	0		-0.605649466528599	0.8770539536742371	-0.8416657401792009	1.4827034202028355	0.24715194318252304	0.2134991037644849	0.2622829127332219	-1.1992085	6.3176510000000015	-0.9912075
20211207_63610__124703__1034::sa__hepg2__0	TGACTACACGGATGGCTGTGATACCACTCATGCGACGTCAATGATAACACGGTCCCAAGGTCGTACTAAATCAAAGCTGATGACACCCGGTGTGATTAACCACCCCGAGCCAAGGTCTAACTTAAGTTAATATTTACCTCACCGGGTGTATGAAGGTAATGCCTTATTGAAGACAAATAGGGACAAAGTCCAGAGTTGTT	Simulated_Annealing	hepg2	0		-0.228235240597601	5.606548320201581	-1.03533809192651	5.834783560799183	0.360602177681601	0.27217944817327105	0.6820871749271329	-0.5750772	5.5757494	-0.6201759
20211207_63610__124703__1035::sa__hepg2__0	ACAACTGTCGCTGTCCGACGTGGATACCCATTTTATCGGCCTTGGACATGTAATCTGGTATATAGCAAGTCTGGTTAATCATTAACCGACACCCGGTGTCGCAATTAGATAAAGTCTCCCAACAATCTGGTCAATCCCTTCCCCACGGGTACACCTGTGGTAGGAATGTTGTCTAGTCGGGCACAATGCGGTGGCAGGTG	Simulated_Annealing	hepg2	0		-0.805399202064956	2.04521640733354	-1.70113135242874	2.850615609398496	0.3379001741828569	0.2289177233023019	0.77025564183441	-0.75475913	5.4488454000000015	-1.0009506
20211207_63610__124703__1036::sa__hepg2__0	CTTACGGCCATCAAGGCAGGTGGAACGGTCAATCAATCTGGATTGTCACTCTAGAGCGATGCGACGTCCCGCAATCTCATACATTCGGAAATCTGACCTTTGGACTTTGGCTACTGAATTGGAGGAATTTAGCTGAAGCATCTATAGATGAAGTCAATGATTAACTAGAGCAAACGGCTAGAAATGTTAGCACATCAGAC	Simulated_Annealing	hepg2	0		-0.6417909686197719	4.91043313782591	0.292358168889424	4.6180749689364875	0.191240731016932	0.3066075718649509	0.104778831113535	-0.6706083	5.827350599999999	-0.6205028
20211207_63610__124703__1037::sa__hepg2__0	TCGGGACCCATGGCAAGCAGGTGTACTATGGCTGTACATAGGTGCCTTGCATATTCACCAACGTATAGGTTCTGTCTATCCTAGGTAGACTAGTCGATGCTGCAATCACGACAATCTTGTCCCAATGAGTCATCAGTCCAGATTAATCATTAACTAGGGTTGGACATAGTGCATTGATACACACCTTTACTAATGATAGC	Simulated_Annealing	hepg2	0		-0.195334617103112	3.31176471710215	-1.1758968198626298	3.5070993342052614	0.198600693565121	0.262508501777286	0.267050654669486	-0.7823068	6.376371400000001	-1.042706
20211207_63610__124703__1042::sa__hepg2__0	GTTGCACCTGCCTAACCTAGTGCCATGTATATGATCGCTCACTTTGACAGTTCATACTAGGACCTTGCCACTGGGTAGAACATGAAGCCTAGTTAATCATTAACCTACCAATCTCAGTTATCATGTCCTGAACAAGGTTCAGTCCAACACAGTGCTAGTTGTCAACAGTAATGTTGACCTAGACGACATTCCTCCTAAAT	Simulated_Annealing	hepg2	0		-0.820960512872307	3.3213952677050096	-1.63112158598777	4.142355780577317	0.624464002104086	0.294528567494954	0.3561693326200429	-1.1590531000000002	5.8644524	-1.2513714
20211207_63610__124703__1044::sa__hepg2__0	CAAGAGGTGAGCAACCTGTACGCAACGCACCTGTCCTGCCGAGATTACTCAGCTCCGTAAAGCATGTCATTGGAGCGAGTCCTCGCGGCTCGCAGTCCGTGACAAGGGTTCCAACAATCAGGGCATCCCCAATCTGGTTAATCATTAACTAGTATATCCACCTGACGTAAGGTGAGCTCATTTGAGGCCAGAGATGCAAT	Simulated_Annealing	hepg2	0		-0.4546288662048129	2.7903671805628103	-1.27937741294352	3.2449960467676227	0.2198535376845688	0.259105642281636	0.3022602555686211	-1.2719433	6.7441607	-1.3238156
20211207_63610__124703__1051::sa__hepg2__0	AACCATAGCTTGGTTGTACAATCACGTTTTTCTAGTTAATCATTAACTAGGCAGGTGGCATCCATACTGTCCATTCATTAGTTGATGACCAAACCTGCACGATCGTCAACTATTCTATCAGCAGTGTGTATCCAATCAGAGTAGGTCCCTAAAGTTGTAACACCTGTACCGGCAATATGCATTACCTACACATCGGCAAT	Simulated_Annealing	hepg2	0		-0.701137716883351	0.4765168895455309	-1.37352037536269	1.177654606428882	0.342557926670885	0.2936335962797139	0.4468069063842349	-0.9037013	6.16367	-0.97941935
20211207_63610__124703__1052::sa__hepg2__0	TGAGGAGTCGTGTGGCACAGGTGTGTCGATGCACCTGCGATGCCTGGCATGGGAGTTGTTGGCTCCTCCACTCATTGACTTACCCGCGGTTAATAATTAACCAGGATGGTGAAAATCATTTGGCAGGGTAAGCATTGAGGACACCTCAGGTTCATACACAGTCTGGGACTAGGGGCAATCACAGTTGAAACTCGGAAAAT	Simulated_Annealing	hepg2	0		-1.0535437268447299	0.11316091489275301	-2.00198752785393	1.1667046417374831	0.356326229239968	0.267916310866327	0.599604980956514	-1.2404491000000002	4.5890629999999994	-1.1703173
20211207_63610__124703__1056::sa__hepg2__0	TGATGGTCAACAACAATGCCAGGGTCATGGCCCTATATCCAGCGTCTAATTACCTAGGACTCCCTAGCCCTTTGGGGCAATGCGGGCAAACACTGGCTCCCAGTCCGTCTCAGCCTGTACAATGTTTCGTTGGACACCCGTCCAAGCCCCGCTGAACAAACAAAGAGTTGGTTAATTATTAACACAGCTCTTTGACCTGG	Simulated_Annealing	hepg2	0		-0.261825736977883	3.191606024282549	0.1536863720985939	3.037919652183956	0.33142708044325203	0.303523033307361	0.303972460387043	-0.5405643	6.1718874	-0.46112436
20211207_63610__124703__1057::sa__hepg2__0	GGTAATCTCGGTGTGAATGGCAGTGATTTCCACCCCTACAGGTGAACCAGCACAAATTCACGCCTACGTATTCCTGGTAATGATTAATCGAGCAGTGTACGTTAAACTTAAGAGGTTACCTACAGGTGAGCTCGAGCCCAAAGGGCAAATAGTACCTGAACTTTGGACTAAGTCCGTTATGCCCCCCACCTTTTACCCTA	Simulated_Annealing	hepg2	0		1.0978479677894	1.84584473227098	-1.2277905925013999	0.7479967644815799	0.214856516843617	0.222909959130359	0.282938623573542	-1.0723965	4.832225	-0.9215104
20211207_63610__124703__1059::sa__hepg2__0	GCCCCGACTAGGGCGCCACTAATCGCTTAGCAAATATTTACCTGATTGAACTTTGGACTCTGGTGTAACCTTCGCCTGATATCATTGCGCCAGATTTCAAGGGCAAATCACGAATGTCCTCTGTGAATCACAGTCTAGTTTATTTACCTGACCCCCGTTCAGGTAAAAGTGCACCTGTCGCTATGCATATCTCGGCATAT	Simulated_Annealing	hepg2	0		-0.8094883013337719	3.3017540294518	-0.9078707883184101	4.111242330785572	0.235600553430979	0.26974365855771104	0.296133390508029	-0.97932845	5.38544	-1.0672044
20211207_63610__124703__1067::sa__hepg2__0	GCCTTTGAATCTGCTCTTCTAAATCACGGTTCTTCACTCCACCCACTCAATAAACTAGTAGTTAATGTTTAACCTAGGGTAAGGGGGGGGCCCGAATCGGAACATCGTGTATAAAAATGTACACTGGGGGACAGTAGACGCTAATCCCGAGCAGGTGTAGTGCGTACAGGTTTGACCGGTGTGGAACCAGGATTGACGGG	Simulated_Annealing	hepg2	0		-0.7123715617168659	1.12490004003344	-0.631532409166782	1.756432449200222	0.2463221236074789	0.18378063264042602	0.21993847943684	-0.8698621	6.049282	-0.6766794
20211207_63610__124703__1072::sa__hepg2__0	GGCAACAGGTGTATCTCTGATGCATGAGATGTGCCACAATCACAGTGATTGATTCACTCAGCGTTTGTCCAACTTAAGTTGAGTTAGTTAATCATTAACCACGCAAATCAAAGCCTGTAAATGACCTTGGACTTCGACCCCGCGGACGTATACAGGTGCATCCACCTGTGATGAGCATCGCTACTAGCAGTCGTATATTG	Simulated_Annealing	hepg2	0		-0.7219459392028679	2.89210486960062	-1.0857956673126898	3.614050808803488	0.23810285070766601	0.2176889119333361	0.232957310853047	-1.1949587	5.9762059999999995	-1.2938296
20211207_63610__124703__1075::sa__hepg2__0	AGGTGTTGAGTAGACAGGGCAGTGATTGCCCATCCTGATAAACGAATCCTGGTTAATAATTAACCTGATGGCTTACATGCGATTGACGGGGCTCTGATATATACACTTTTGGGGGGTGTCATCACGCTTCAACCAGGGCCGTCCTCACCTGTACTGCCACCTAGTATAATCTGGCACTATAGCGCGGTGCCACTTATGGA	Simulated_Annealing	hepg2	0		-0.15556151911201901	1.08098014355949	-1.1745806553851998	1.2365416626715091	0.19917796623699602	0.183877035244284	0.401982956761562	-0.9517799000000001	6.473987	-0.8216625
20211207_63610__124703__1076::sa__hepg2__0	TAACTCGAGGATGAATCACAGATTTGCAACGCACCTGCTGATCCTTGACCGGTAAGCTAAGAGTATGCATCCCATTGTATAATCATTGATCGTCACATATTTACTTAAGAGCCGGACTTTGACCTGTTGCGTACTGGCCAAAACGAGGTGATAGGCACAGGTATGCTAGCCGGCAAATCACGGTGAGGTCACTTCAAGGA	Simulated_Annealing	hepg2	0		-0.502147128675132	4.03133787103625	-1.47214463291879	4.533484999711382	0.212895266615377	0.25583841244542005	0.28979836207548904	-0.9773772	5.5360456	-1.0100278
20211207_63610__124703__1078::sa__hepg2__0	ATGCTCACCTGGCCGGACAATGGTGCCCGCCAAGAAGCGCACGAGTTGATGCGATAAGCAGGCGTTATGCCGCCTTGCGTGCTCCCTAACGTCGATGAAGTAAAAGATGCTGGTTAATTGTTAACTAGGTATGCTTCCATGAGGAGCCGTCCAAAGTCCAGCTATAAGTTAAGTAAGGGACCGACTCGACCTTGTTCCCT	Simulated_Annealing	hepg2	0		-0.283923613209807	4.33449142362274	-1.07671495133678	4.6184150368325465	0.1886057542501088	0.3460443781538	0.18589014598521603	-0.3631107999999999	5.27958	-0.5544906999999999
20211207_63610__124703__1079::sa__hepg2__0	TGAGTCATCTCGTGCACACCTGTTTCCAGGTGTCAACGCTAATGCTCAGAATTCGAACTCCACTTGCGTCTACACATCAGTGGTTAATAATTAACCCAGGGAGACATGGGGCCCATGGCTTAAGGCATGGATAATGTTTAACCGACAAGACTTCAAAGTGCCCAGGGGGGATAGCACTCGCTTTCTGGCAGGTAATAAAT	Simulated_Annealing	hepg2	0		-0.480758463175205	4.1970733623392995	-1.26987126789865	4.677831825514505	0.229398898416337	0.30280609548951803	0.3065893044267739	-0.90544146	6.2029276	-0.9495454
20211207_63610__124703__1083::sa__hepg2__0	CAAAGGATGCGTTCGTATCCTTTGATCCCAATTGCGCTTTACACCTGTGCGCGCTCCTATTATTCAATCAGGGCTTGCAACCCATGAAGGTATTCAATCACAGACTGTGATTAGCACGCACCTTTGATCACCAAGTATTAGCCCAAGTGGATAATTACTCATAGGTGCATGGACTTTGACCTTGCCCACTCACCGTTACA	Simulated_Annealing	hepg2	0		-0.671069910804338	2.37962807324077	-1.24857968594422	3.050697984045108	0.229237092604214	0.209014617079598	0.350503136124397	-0.9524153000000001	4.172365	-1.0332856
20211207_63610__124703__1086::sa__hepg2__0	CCAGGCCACCCATCTACGCCGAAGGTGTACTGTGAATCGGGAGGATAGCTCTCCCAATCTCTGCATCCACCATTCGTTACTGGCTACCATCAAGTGTTAACTTGTGTCAGCCTGATGCCACCCTAGAATAGAAATGTTTATGGAACGGGTCAGCTCAAGGCATCATTACCAGGTTAATAATTAACTCAGGATGGACTGTA	Simulated_Annealing	hepg2	0		-0.2401489916140639	2.6557931379016804	-0.0050004153461487	2.6607935532478293	0.2107992506611679	0.309779422999385	0.17021987966008403	-0.5447033	5.6424494	-0.46779573
20211207_63610__124703__1089::sa__hepg2__0	TGGTTAATGATTAACGAGATCGAAGTCTAAGATAGCGTTTGGCGTGACCTTGACGCACTGATTGAGTTTGCCTGGGATTCTATGCAACGGGCTGATGGACAAGTACGAGTTTCTGGCCACCCACCTCTTCTGTTGCCCTTTGACTCGTTGGCCAGTCACCGGTGGAGTTAACCACTCACACAGGTGTACCATATTTTTGC	Simulated_Annealing	hepg2	0		-0.638789988921907	1.1527108492641	-0.616207165875111	1.7689180151392108	0.23965468899061	0.2022629885012519	0.274517247300926	-0.7589734	6.802376	-0.75333285
20211207_63610__124703__1092::sa__hepg2__0	CCCCAGACATCGTGCACCGACGTGATCCAGATGGGTACCCCCGTTGTCCCACGACCAATCTCGCCTGTTAATGATTAACTGCTACTCAAGTTAATGATTAACCTCTGTCCAGTGCATGCAAGCTAGAATACACACCTTGTCGGATAGTGGGCACAGTAATCAATGACTAGTCACTTGAGCGTGCACAGGTGAGAAGAAAT	Simulated_Annealing	hepg2	0		-0.599598112520994	1.4213751094965	-0.946383817627501	2.0209732220174943	0.24683594653179103	0.238120683997421	0.415134424069589	-1.0712596	7.6750484	-1.0856805
20211207_63610__124703__1095::sa__hepg2__0	CAATGCCACTAGGGAGATAGCATCCCTATGCAGAACGCCCTCACCTTGCACGCAATCAGGTATGCTTGGACTAACCTCCCGGCGTAACTCCTCCTGATTCCTGACATGTCATAGATAAGTGCAATCCAGTAGTTAATCATTAACCTGCACTGATTCAACAACGCGACTTTGTCGAGATAGTGTCAGGGATTCGAAGTACC	Simulated_Annealing	hepg2	0		-0.648768062404894	2.74388957690934	-1.1438418446726202	3.3926576393142343	0.373773229827959	0.35545023289042205	0.5829560660016371	-0.84269345	5.117279	-0.8429303
20211207_63610__124703__1097::sa__hepg2__0	TCTACCCATGCTTAGCTGGTGTAGTCCAAGGTGCCGCGGTTGCTGCGGCTAGATGCTTCACGCGGCACCACTGCATATCATAGTAACACAACTCATTCCGCGATGTAATGCAGATCCCTTTGTATGCCTATAGTAACGCCTATGGAATGCGAGGTGTGTAAACATAGTCCAAAGTCCGTTGATGATCACAGGTGAATAAT	Simulated_Annealing	hepg2	0		1.4528203829927098	5.04913359516811	0.9297849345768532	3.5963132121754	4.08040491891371	2.60088971012268	4.08040491891371	-0.3658942	4.5545	-0.5243734
20211207_63610__124703__1100::sa__hepg2__0	GGCTCAGGTACATCTACCGTATCTGATCACCTGTTGCAACTGCAACGGTAAGGTAAACATAGCACACGAAGTTCTTCAGACAGAGTGCCCTTTGATATGTTGAGGCGTGCTGGTGCTGATTCACACAGTCCAAAGTTTACAGAGGGGCAAAGTCCAAAGACGCAGGTGTGATTTGGAAAATGTGGTACAGAATGGGCAAT	Simulated_Annealing	hepg2	0		-0.5976431198026	3.0991700753246896	-1.23337503468877	3.6968131951272896	0.17483210713259303	0.251492511737854	0.17568241209652402	-0.8585025	5.2523089999999995	-0.9217741
20211207_63610__124703__1104::sa__hepg2__0	GGCGTACCACATTCGCACATTGACAAAGAGTCTTGATGGTTAATCGTAAGGTCTAGTTACACCTGGCTTCAGGTTAATTATTAACCAAGGTAAGACGCATATTGGTTCTGGACTTGTTTCCATTGTTGGCTCGGCTCCATCACTTTCGACCTTCGTCTCAAATCACGTCCAGTGGCATAGTGCAATAACCTGTTGCTGTC	Simulated_Annealing	hepg2	0		-0.1933121316389189	1.6169759111524298	-1.60314962564732	1.8102880427913488	0.1770306436526319	0.338664640529841	0.2165534982361019	-0.6644753000000001	5.1398587	-0.8574478999999999
20211207_63610__124703__1106::sa__hepg2__0	CGCTACACCAGAACCGCAATCACTGCTGTTGACATACTGTTAGGGCTGATAACGGGTCAAAGAACATCTCAACACTATTGTGGTGTCCTCGGCTACAACAATCACGGTAATCATTAACCTCACATAGGACCGGGGTGGACTTTGTACCCATCACTGCTTCGACATACCTGCAGTCAGGAGAAATTCACCTGTGCAATTCC	Simulated_Annealing	hepg2	0		-1.16457449629815	3.4543015824501	-1.7311035830007402	4.61887607874825	0.5471449803534241	0.29774273312700705	0.661946818460619	-1.0701935	5.6751328	-1.1131839
20211207_63610__124703__1108::sa__hepg2__0	CTTGTGAAAGTACGTTCGACAGGTACACCGAGTACATAGACAATCACTGGTGTACAAATCACAGACACGCACAGGAGTTAATAGATAGAATAGCCTGGTTAATGTGTAACTGATGCCCTTTGATCCCTTAGACAAAGGTGCAGCAGGGCACCCGTCGTCTATGTACATGGTAGACTTTGTAACATGCCACCAAGTGCGCG	Simulated_Annealing	hepg2	0		-0.689537982840538	1.7915424326671001	-0.3724697078189209	2.1640121404860206	0.277796341433689	0.231455079356097	0.4346771571169799	-0.8137991	5.1635227	-0.8138531
20211207_63610__124703__1113::sa__hepg2__0	TCGGGTGGACCGAACGTTTAGTCAGCCTCCCATGCGTGCACTGATGGATAAATCAGTACAAACAGTGGTGGTCCAAGGTCGGTGCAGTATTTATCCGCGTAAGTTGTTTTATCAGAATGTGCCCTTTGATGCCCTAACCGGGCAAAGTTCGTGTTGACTCACTTGGTTGGAGCACCACAGCACAGGTATGTGTATTGCAG	Simulated_Annealing	hepg2	0		-0.0589775076427645	3.53353389499718	-0.523981099909125	3.5925114026399445	0.24645898348178302	0.321008647538232	0.5048646681292679	-0.45533678	4.422923	-0.56494856
20211207_63610__124703__1120::sa__hepg2__0	TAAGTAAAATTAATCATTGAACAGGTTCAAAGGTCAGTGATTTAAGCGATAGCGACGTACTAAGGGGGTAGAAGAAAAATCTGAGCGAAGTTATCGCAGAAGGAGAACTTAATTTGCCAAGTATGTCCATTGAAGGCATATGGGTTCGAAACCTTGGTTAATCATTAGCTACACATCGAGACAATAGCCGATACAGGTGG	Simulated_Annealing	hepg2	0		-0.118664849873995	2.8595941161728704	-0.9364254906283952	2.978258966046865	0.1912854636818469	0.2489113148968589	0.2069360156980588	-0.76138526	5.86584	-0.6294089
20211207_63610__124703__1121::sa__hepg2__0	TGCCATAGGGCATCGAGCACCGCTCTTTAGGGGCCCACCCTATTATTTGCTTTACAGTACTACTGTTGCTTGGAGTTCAGACCTTCAAGGGTCTGGCAGTGGACAAACAGACCCGTTTAATCATTAACCAATAAACACCACCCTCCTCCTAGACTTTGACCTAGTTGGCACCTGGAATGGTGCCTGGTAGTGGCATCCTT	Simulated_Annealing	hepg2	0		0.826038023132516	3.37793146318809	-0.937634476476877	2.5518934400555744	0.4428816772477721	0.3457237217017701	1.1654534512724	-0.42906347	5.6144705	-0.54239166
20211207_63610__124703__1122::sa__hepg2__0	CTGTGATTCACCTGAGTGCAGGTGATGCCAATAACGCAGGCTATCGATAACTGAGAACAAAGTGTTTGCTTTGTGTTTACCGACCAGCCCGTTTAACCAATTCACAGTCATTGATCATGGACTTTGGTCTGTGCCCGTACTTAAATCAATAGTCCCCAGCACGAGAGTCCCAAGTTTAGTACCCGGGTACTGTTGGCATG	Simulated_Annealing	hepg2	0		-0.386928192824281	1.11198926674707	-0.7777890794569151	1.4989174595713508	0.255055439882937	0.3232854773144699	0.2428271341629589	-0.75995713	4.403352	-0.7966571
20211207_63610__124703__1123::sa__hepg2__0	GTACCACGCGTCCACCAATGATTAAGGTATAACCTTCGAAGGGATGGACAAAGATTGCATACTAGTCAATCATTAACCAACCCATTTACTTAAGATGTAACCTCGAATAGTCTCGTTTATATTGAGGCCACCGAACAGCATTCTTCTCACTCCCTTGGTCAATATTGACTTAGTCAAACAAGACATGAAGATGATTAAAT	Simulated_Annealing	hepg2	0		-0.543252841955441	1.6993376496985302	-0.894989740153514	2.2425904916539707	0.226746918972851	0.249098880660857	0.22148785357851503	-0.77819943	5.804968	-0.64857197
20211207_63610__124703__1126::sa__hepg2__0	GACAGGTGACACCTGCCGTGATTTATTCACGGGCATCAGAGGGCAGATTTACAGAGTAGTGAACAACAACGTTGGTTAATGATTAACCAACTATTGATGCTTAGCAAGTAGCGTTTGGGGTCTACAATAGGGTTAACCATTAACATCAATTTGTCCAATACCTCACGTGCAATCTGGCTTCTGCGGGCTCAATGCAGGTA	Simulated_Annealing	hepg2	0		-0.6101495971831601	1.2352803152302299	-1.48955422139786	1.8454299124133904	0.24343863086637305	0.282766845551883	0.254119711234499	-1.2861919	5.9567127	-1.1954678
20211207_63610__124703__1128::sa__hepg2__0	GAGCGAATGACATGATCACCTGTTGCATTTCAAACTTAACTGCCACCAGATGCTCCGCTGTGATTTATCACTTCCACGACATTGACAGGGTTTTTGCTTGGCTATGAACATTAACAAACCCTGTAGCCTTTGCACCTGTCCTGATTGATTCACCTGCTTGCAGAGTGGGTAATGATTAACCAGATTGCGCGCTGGTTGCA	Simulated_Annealing	hepg2	0		-0.256038536239459	3.130060688789	-0.972048118985858	3.3860992250284587	0.2606493790816939	0.253109497939582	0.4459690497544049	-1.048617	4.9303455000000005	-1.3015233
20211207_63610__124703__1129::sa__hepg2__0	GCTGCGGTGCTGTGATTCATGTTTACACAGTGACTTAGGACGCGAGCAATGTCAACAATGTTGACTAAGAACATACATTCAAGCTTTCTGAATCACGGCTGCCCTTATCAGGTATCCTCTTAGCGGCTGGTATACCTTATGAACTTTGACCCCAGACCCACATACCTAGGCCGGTTGACACCGACGTATGACAACTTCCC	Simulated_Annealing	hepg2	0		0.39493473406463	4.11945130389235	0.7472230095968191	3.3722282942955317	3.7393661688315696	0.307383571843797	1.28570535320729	-0.5814575	6.0441093	-0.33763313
20211207_63610__124703__1130::sa__hepg2__0	GGTTACCAAGGTTGCCTGATAGAGGGCCTGCGATCACTACTGGTTAATTATTAACTCGACGGCCCCTCAGCTAGCTAATCAATGCACCCCAAACAGAGGACTTTGTACCGTTCCCCACCTGTGCTCACCTTTCACTGTCACACCCATCCGTATCATAAGACCTTGGTCACCTAGTGCCGTATACCTGCAGGTGTGTAAAT	Simulated_Annealing	hepg2	0		-0.5131927744160679	2.9323896508813303	-1.0474813528079199	3.445582425297398	0.35785023267525	0.17755600277699202	0.515878371631467	-1.1948103	6.2716856	-1.2625493
20211207_63610__124703__1135::sa__hepg2__0	CCCTGACCGCTGGTCCATTCGTACAAATTGCTCTGTAAACGTTAATCATTAACGGTATCCATCCATGTAGAAGCGCATCAATAATCAGTATGTGTATATAGCCGTCTATTGCACCCTACCTGTAAGGATGCCGCGATTTAGGTTAATCATTACCTAGATACCTGTACACCGGCAACAGCCTTTCCATGGCATGGTACAAT	Simulated_Annealing	hepg2	0		0.044716521787375	0.204880740594031	-1.0828585591670201	0.16016421880665602	0.213946215226811	0.25216277563105705	0.537485606538064	-0.9293133	4.7487582999999995	-1.0219704
20211207_63610__124703__1137::sa__hepg2__0	GAGACAGTGCCCTGCCGTGATTTGGGCTAGGGCAACCACCCATCTCTTGGACCATTCCGGCACTATTTGCATGACCAAGCGCAGCATTGAGATCAAAGTGCCTTTGAACCTCACCTCAGGCACCTTTGATCTTGAGACACTCCAGTCCAAAGTCCATGTACCAGGCGTCATAACCTTTGAGCAGGTACTGTTGGCAGTGG	Simulated_Annealing	hepg2	0		-1.04026624585625	2.90096111777098	-0.8901848120217649	3.7911459297927452	0.402319644443401	0.237715879143337	0.562448656693356	-0.7436081	5.434561	-0.7652664
20211207_63610__124703__1141::sa__hepg2__0	GTCTGGTCCGAAGGTTAATCATTAAGCTCTGCCAATATTGACTTTGAGGCGTACCTCATAGGTATGCGCCACATCCCTTTCTATTAAAACAATCTCAGTAGTCACAGGTAACTAAGAGATGTGGCTTACATCTGAACTGAAAGGCCCGCTGTAACATTTGGTAACTCCAGTTAGGTGGGCACCCTGGCATGGTCAGAGGT	Simulated_Annealing	hepg2	0		-0.342054154010986	4.11469498873398	-0.966463947106379	4.4567491427449655	0.218428175837725	0.35592995263569505	0.2322848057380589	-0.68782985	5.796625	-0.75006795
20211207_63610__124703__1143::sa__hepg2__0	AGCATTAAGAGGGTTGGTTAGGCTAGGTATAGGGCACCTCAGAAGCAGAGCAGATGATGGTCAATGGAGGTATCATAGCAATCAACCTGTACTGTTGTTACAGTCATCTGTTGGGCAAGGCAATCTTTGTACTTGTGACGACCTCGGGTTTAAAGTCCAAGTTGGGTCCTTGTTTACCTACGATGCCAAGTTCAAGGTAA	Simulated_Annealing	hepg2	0		-0.2022890652672988	0.90976371844669	-1.1084282242463999	1.1120527837139889	0.205745752700837	0.230380221533803	0.17719658389968104	-0.33927882	4.401839	-0.7547938
20211207_63610__124703__1144::sa__hepg2__0	TCGACGAAAAGCCACCGTAGGCCGGTATTTGAACTCCCCACTAACAAAAAGCATGTCCCCTCCTTAGGATCATCGATGAGTAGTTGACAAAAAGCGCTTTGTTAATCATTAACTTCCTACACGCACGCCACGTCTAGTCAATCTCGTGCGCTCAGCCCAGTCATACGTGCCTTTGATTCTACGCACCTGCACAGATTCAC	Simulated_Annealing	hepg2	0		-0.1120886431575319	2.8307020185057796	-1.16206668468764	2.9427906616633117	0.21326485689066102	0.258470911697991	0.346938979028041	-0.59685314	6.6706294999999995	-0.62205327
20211207_63610__124703__1145::sa__hepg2__0	TACCCTACGGTGGATCTTATCAGAGGTCATACCTTGGACACCTGAAGTCCCTGATTTATTAATAGGGAATCTCAGGGTGGCACACGGTAACCAGCCCAGATTTGTCCCCAAACTCTGGACAGGATAGGGAGGGCTCCTACAGGTCTATTTATTGGACTTCTGCTGGCATAGAGCTAGTTAAACATTAACTAGATTACTCA	Simulated_Annealing	hepg2	0		0.0228726068713315	3.54096183138673	-0.14316734414399201	3.5180892245153985	0.187453261409654	0.3202834728738289	0.123005573436901	-0.54674435	6.5161037	-0.52868867
20211207_63610__124703__1151::sa__hepg2__0	TCTCGATCTGAACACAAACTTAGACGTAGGATGATGCTACTGTGCAGCTTGACTCAATGGGTCCTTTGATCTTAGTCCATATCTAATACGATAGGGGTTCAAAGTCCAACTGGGTGTTCCGGATTGCAAAATCACCTGTATCTCTCAGTCCAGGATGAGTAACTTGCGCGTTACCTGTCGGCATACAAATCAAGGCGCTT	Simulated_Annealing	hepg2	0		-0.42820399413789706	1.98330463865211	-0.8503720220667629	2.4115086327900066	0.21519311310349104	0.2670178038715389	0.184536315147627	-0.80801916	5.8836956	-0.75274485
20211207_63610__124703__1157::sa__hepg2__0	GTTAATCATTAACCAAAGAAAAGGGGCAACTGCTAGTGCAAGGGTGTTCATTCCGTCGAGAACTGGTCAACTTAGTGTCGCAAGGCAAAAGGTCATCAGGTCCATGTCACGCTGGTACTCGCAAAATCAAGGCTAATGATTTACTCCCCCAAATCAAAGAGACTTTATAGGGGTGTTCAGACGGTCTAACCATGGTTGGG	Simulated_Annealing	hepg2	0		-0.1421485999229819	2.33186649477539	-0.5322643701685901	2.4740150946983723	0.16981341682218	0.283888807711415	0.171288180179616	-0.6640862	5.3266196	-0.641183
20211207_63610__124703__1159::sa__hepg2__0	CGCGTGCTCCAGATCAACGCATCAGGTTAAACATTAACCCATTACCCTGAGTAAGCAAATCTGGGCCCTTGACAGCCCTCCAATCTGTGTATGTACTTGTGTCACCTACACAACGGTATGACTTATACTGATTGAGGTATGCTACGAGAAGCAACTATTTTGCGCGCCCAGATTGACCCTTTGCTGGCACCTGTTTAAAC	Simulated_Annealing	hepg2	0		-0.7346809856312579	1.33250718286823	-1.01797064440845	2.067188168499488	0.20890950641150002	0.317522531400875	0.19244527099166103	-0.93290514	5.079051	-0.794172
20211207_63610__124703__1160::sa__hepg2__0	AAAGCACCTGTCGGATCAGTATTCCACTTCCATATCCCTTTGGACTCTGGCCCTGGGAACTATTTGCCCTGCATTCCAAAGTACACAGTCAATATTTGTGCACTTTGAACCATAAGCAGGTGCTTCATTAAGTTCGTCTCTAGAACATCATTGCTCAGCATTGTTTGTCTAGGGTAATCTAACCCCAATCCTTCGAAAAT	Simulated_Annealing	hepg2	0		-0.354620051909461	3.49543441591961	-1.00032328880076	3.850054467829071	0.241944628514284	0.25059823620175303	0.2558363294112439	-0.8048682	5.0051346	-0.8685440999999999
20211207_63610__124703__1167::sa__hepg2__0	TGTCAAAGTTGTCTCGCCTAGTGATATACCTTCGAGCTGCCTAATCTTCCGTAAGATAAAAATGAATCGCTGAGATTCCTGTGTCATTGACATCCAAGGACTTTGTACCCTTACATATGCCAAGTGTAAACAAGGTAACCTTTGAACCTGACCGAACATGCTACTTATGTAACCCAAGGTGCAAGAAGCAGAAGGGCTGG	Simulated_Annealing	hepg2	0		-0.797503279201713	2.49890856217548	-0.396083901772646	2.8949924639481264	0.3626452753985861	0.269906486901769	0.4667873935450329	-0.5408443000000001	4.2940955	-0.66462636
20211207_63610__124703__1170::sa__hepg2__0	TTGGGTTAATCATTAGGCAGGTGCAAAGTCCATGAGACGGTGAACGCACGTATTTACCTCACATGCTGGTTGACAATACCCCTCTTATCAAAGGATTCAGTGTAAGTACTTGTCCGAAATCTCTGCAACGCAGATTTAATATGGGAACGGCTCCAATGAGTAACGAGGTAATGATTGACCAAGGGCGCGACAGGTGGTAA	Simulated_Annealing	hepg2	0		-0.981215914252799	5.240392925100911	-1.34815611548472	6.221608839353711	0.2337795819238939	0.2786598497041239	0.294555462840789	-0.8237742	6.1252565	-1.0426575
20211207_63610__124703__1171::sa__hepg2__0	TCTAGGTTGGGTGCCAGTGCCAGGTAAATTACGCAAGCCCTTCCAAAGTCCACAGGCCAAGGTCAACAGTCTCTAGGTTACCAAACATCCGGGTGACCTTGACCCCCATAGTGTGGAATGCGACTACCCACCTTCACATGTTAGTAGTCTTGATTGAGGTTGGGCCTCGCGACCGGTCAATGCCAAGGGCCGTCCGTACC	Simulated_Annealing	hepg2	0		-0.0129890598018216	1.4562333547456598	-0.342652363035123	1.4692224145474817	0.3138654070461569	0.26243334462759804	0.325169058709245	-0.5366516	4.8055769999999995	-0.59930855
20211207_63610__124703__1174::sa__hepg2__0	AGTTAAAAGCAGTGATTTGGATGACCTTCTGACCTATGACCGGAATTGGTTCGCCTGCATAGTCACACCTGTGACTAAATACCTTCCGTTCTGTTATGTAAACACCTGATAGCATTATGCAATGCCCCGGCCATAGTACTTTGGTATCCAGGATCCAAAGTCCATTTCACACATAAGGTGAAGTGTTAGTTCAATTAGCA	Simulated_Annealing	hepg2	0		-0.130070318548662	3.0902403468440403	-0.4819745721982411	3.2203106653927023	0.19361563474943302	0.21793966642900303	0.185977215107999	-0.75284106	4.8900814000000015	-0.6853062
20211207_63610__124703__1175::sa__hepg2__0	GGGTGTAGTTTACGCTGTCACCTGTGTCGTGGTGTAGCGATTGATTAGGTGAGACTGTGATTTGCCATATCAGTGATTTCATCTAGGCAATTGAACAAACAGAATACAGGGTTTTCTGTTGACAGACGGCAAATGGTACAGGTTAATCATTAACTCCATTACCTGCGCAGGTGATCGCTCATGTCTCACACCTCAGTGGG	Simulated_Annealing	hepg2	0		-0.5243429732002379	-0.6953845763240699	-1.42460015128918	-0.17104160312383201	0.21024643095529802	0.2208788062984889	0.2685298013197439	-1.0522606	5.387615	-1.202138
20211207_63610__124703__1178::sa__hepg2__0	CTTAGGTGAGGATATCCCTCGACAACAGAAAACGATCGCGTAGAGCAGATCCAACAGTGATTGAAAGGTCAACTCACCGTTCACCGGTAAAAATCAGAGCCTTTGAATCTATTTTAATATGGGGTAACACAACGAGGCAAGCTTAGGTATGCTTCCACCTGTAGGTTAATCATTAACCAGTCAAGGTGAAATCAAATTTA	Simulated_Annealing	hepg2	0		0.0069018670566933	2.37150788443335	-5.912175238257	2.3646060173766568	0.6526265320832739	0.3804005129125471	3.9078259576741	-0.88423455	6.0340977	-0.9304662
20211207_63610__124703__1180::sa__hepg2__0	CAGATTGCTGATGCTGAGATTTGGAGACTCTTCTTAACAGCCCAGCTAACAGGTGCAAGGTCGAAATCCTTGTTCAACACAGGCTAATCATTAACCCTGTCCAAAGTCCATGATTACATTAGTCCACAGTGGTGTCCCCCTCTACCAGGTCAAGGGCATAGGTTGTTAGTCTAATTCCCCTCCTTAGGGAAGCCCACGGG	Simulated_Annealing	hepg2	0		-0.51364280300518	4.05595404143841	-1.38227011492901	4.5695968444435895	0.320612528538842	0.23873713907933605	0.444068000271258	-0.9450675	5.3913617	-0.7563406
20211207_63610__124703__1182::sa__hepg2__0	TCGGTGTAAATCACAGCAATAATCTAATCCGCTTTGTGACAGGTGAGTGCCATGATAATTGTTATCAGGTGAGCCTAAGCTCAATCTGGTTAATGATTAACCTTCTCTAGCTACACCTTTTGAGTCACGCACCTGCAAATAGTAGCGGCACCTGTGTGAGTCACCAATAGCAAGGAACGCTATCATGGACAGCTACAAAT	Simulated_Annealing	hepg2	0		-1.24980831023012	1.7903477451514598	-1.53172386553121	3.04015605538158	0.648651031320139	0.221677974811881	0.29060993810594604	-1.6198757	5.896195	-1.3528711000000002
20211207_63610__124703__1184::sa__hepg2__0	CCTCTGTCGCCGACCTGATATGATGCTGACTAGCATACCGTACTGAGTTGATGCCTGCAACTAACGGTCTTTGGATTGGAAATCAGTGATTTTGACTACCTAACATGAGTGGGCATAGAGTGAGGTTCAATCGAATATGCCCCCTGACACCAGTGTGACACATTGGTCAAACATCCCGTCACCAGGTTAATGATTTACCA	Simulated_Annealing	hepg2	0		-1.1215608422428798	4.19832401758873	-0.7243534769995551	4.922677494588285	0.491550071125358	0.276614288456609	0.4995173675441949	-0.68707436	5.482929	-0.74936235
20211207_63610__124703__1185::sa__hepg2__0	GGTATTCGTCGACGAGCATAAAGCATACGAGTAACAGTTGGCCACGCCGCATCTACAGGTGCCAAGGTCGGAGCTCTGATTCACCAAGCTTTGACCTAGTTAATGGTTAACAGATTCGACACGACAGATGTTATAGCAAAATCCAGAGTGCTGCATACCTGGGCACTTGACATTGTATCCACCTAGATGTTCGCCCTCAA	Simulated_Annealing	hepg2	0		-0.544432774187931	2.704065631418	-0.7520807912271421	3.248498405605931	0.184909420742777	0.271072862071971	0.234946127685863	-0.85210156	4.9675426	-0.72588193
20211207_63610__124703__1187::sa__hepg2__0	GTCCGGTGCTACACCTATGGTTAATCATTAACTTGGAATGATTCAGCGTCCAACGCAGTACCCAGATTGAGAAATCATTGCCGTGCTTTTCGGGGACCTCTAGTTGCCTCACCAGTGCTCAATAAGGTGGGGGACAAGTATACTCAATCTCTACAATGCTTGTGAAGTAGCCCTTAGTTCCCTTATAACGTACACCTGTG	Simulated_Annealing	hepg2	0		-1.49434652204375	1.63720485169662	-4.69970505568521	3.13155137374037	3.14468317819696	1.40340819465278	3.9117253920375603	-1.0800624	6.144468	-1.0024368000000001
20211207_63610__124703__1194::sa__hepg2__0	GCTTTGACCTCTGCCGAGGTTGATAAAGGCATGTTTGTCGGTCCAAAGTCCGGCTTTGATCTCAGTGATTGGGGGGAGGTAGGCAAAAAAGGTGTCATATCGTGGGCTTTTATCACGACTTTACCTTGACGTCGCACCTAGACACATTTACATACCTGTAGTTGCTAAGATCGCCAATGCCCGAATCAATCCGTGTGAAG	Simulated_Annealing	hepg2	0		-0.264192751226616	1.86012448432452	-0.8277022073907159	2.124317235551136	0.21182967736118302	0.265469902428181	0.131260507657947	-0.67461777	4.5111045999999995	-0.8321549000000001
20211207_63610__124703__1195::sa__hepg2__0	CCCCTATTTAAGTTTTGCAATCGCTAGGCTATGGCGAACTTTGGACTGTACACTCAACAGATTGCGCGTTTCCCAGGGATCAAAGTCCATACCTTAACAAAGTGGTTATGCACGCTGTGTCATTCAATTAAATGTAGCGTTTAGGCTGGTGCCTATCACCTGTAAGGTCGGTTCAAAACAGGTGGTTTGCTGTGATTTCT	Simulated_Annealing	hepg2	0		-0.0057709067847721	3.33551030278616	-1.05076280856964	3.3412812095709317	0.169670728689758	0.355480341347454	0.1686881507349659	-0.8580879000000001	5.2126274000000015	-0.86136657
20211207_63610__124703__1196::sa__hepg2__0	TGACGGCGACCTGCAATCTATTCACCTGCTCTCTCGCAACTCAAATCTTGGTTAATGATTAACCATGGTATGAGCAATAGGCTAGGACTTCAGCCTGGCACTATGGCACACCCTGGGTCTTGTAGGCAGCGCAGGTCCATGACAGGTGGGGGAGCACCCTTATCTAAGGGGAAATTGTACAGGTGTTACAAATCACGGCT	Simulated_Annealing	hepg2	0		0.151557702742772	1.1344577971995802	1.72384841550511	-0.5893906183055297	0.2296612140611869	0.2258778819630049	0.122373791829305	-1.1829214	5.8523273	-1.1815238000000001
20211207_63610__124703__1197::sa__hepg2__0	TACCACCTTAGTTTGGCCTCTTGAACAGTGCGCATCAGGCTTATGCTAGCATCACGCTCACTCCGGCGTAATGCCACGGGGGAACCACTACCAAGGTAAACATTCCACAATGATGTCAGCTCTATTGACCAAGGTTACATAACCGTAGTCTACACCTGCTTACTTTCGATAAGGTGAGATACCGTTGTATTTCCCCCTGG	Simulated_Annealing	hepg2	0		-0.647085050776632	1.31157737650038	-1.2892703822813705	1.958662427277012	0.27387006061892005	0.262439265905956	0.544261341493458	-0.48210365	3.968975	-0.7770520000000001
20211207_63610__124703__1199::sa__hepg2__0	CGCCACCTGCGCACGGATTGCGGCAGGTACACCCAGGCAGGTGCGTGCGAGAAGACGCTAATCTACAATCGTAGGTTAATCATTAACCTAACTATCATCAGATTCTTCCCGCACCACGAATCAAAGCTAAATCTCGGTCACAGCAATTACTATTGTCCCAGAGGGTTGTTGGTGAAAGGTGACCTTTGCACCTGTTAAAT	Simulated_Annealing	hepg2	0		-0.850008562433645	2.41233960979774	-1.60821432657523	3.2623481722313845	0.365005739524206	0.240862051538383	0.614235922935401	-1.6350917	5.352854	-1.3091197
20211207_63610__124703__1201::sa__hepg2__0	GCGAACTGTCGGATGCGCAGGTGTGGTTCTGCATGCGTATGCTAGTACTTCAATCTGATCTCGGCATAGCAAGCGGCTGTACTTTGAACCACAGCCTGGTTAATGATTAATTTTCGCTCGGCAAAAATCACGGCGCTGGTCCGCAACCCCTTTTTGCAAACTGTCGATGCACCTGTTCTGGTTTGACACATGCGAATGGG	Simulated_Annealing	hepg2	0		-0.6915535685573431	3.14707339112168	-1.16042436159781	3.838626959679023	0.2465082614345019	0.3802126707661261	0.230394103206064	-0.84585834	5.6614647000000025	-1.047563
20211207_63610__124703__1203::sa__hepg2__0	TTCGCGGACTTTGACCTTCTCAATCAGGTGTAATCGCACCTGTGTGATTCAGGATGAGTCAACGTCCAAAGTCCATTGGCTTTGATTTCGCTGTTTCACTCAATTCATCTAGGTTACATATTAAACTATCCTTCTGGAGATCCACCTGAGGGATAGCCAATTGGGCAGACCGTGCAAAGCCCGTCCACCGGTGTATATGG	Simulated_Annealing	hepg2	0		-1.0809307986790302	4.7959863642209815	-1.41624393390435	5.876917162900011	0.314675631418083	0.28125546783236	0.34493487814969703	-0.8387599	5.706236	-0.99963427
20211207_63610__124703__1204::sa__hepg2__0	CAGCAGGTGCTTTGCTCCCGATAAAGCAAATCACATTTCCCCAATCTCTGCAGTATGCGATTATAGTCCCTAGACAATTGCCACCTACCACTGGTAACACCAGGGCCAATGTGTAGGTTAATCATTAACCCGATAGCACCATCACGGGTGGAATCGTGTCTTCTAGTTTAGTAGCAATTCGCATCAACAGGTACTCCTCG	Simulated_Annealing	hepg2	0		-0.7970420709869631	1.43866714993879	-2.14362940937845	2.2357092209257527	0.2969699532744069	0.232839081827021	0.515882061287485	-0.93572176	4.9966235	-1.0220133
20211207_63610__124703__1208::sa__hepg2__0	TCCAGATGTTATCATAGCTCATTTGCACCTGCCATGCCGGAGGCGGTTCTCTCCGACCCACCACAGCGGACCTTTTGTTCGTGGACCTATGCCATGGTCCCCTTTTAAGCCCGTCCTCTTGGGGTTAATGATTAACTTATCCCAGTCCCCGACCCTCCACATATAATTTTAACAAAGACCGTGCACTGATTGACCTTACC	Simulated_Annealing	hepg2	0		-2.8130935866062496	3.53802507729893	-4.29791772159952	6.351118663905178	3.91333292896498	0.6498240436692221	3.91333292896498	-0.51658714	6.6605630000000025	-0.6252449999999999
20211207_63610__124703__1209::sa__hepg2__0	GAATAGGCAAGCATGGTAATCATTAACCCCGGCTTGGACTTTGGACCACAGTCAAGTTAACAGTAACGCGTGCCACGTTGGCACGAGACGACAGGTGGTACATGACCAAACGAGGAATAGATTTCTTTATCTTGGTAGCCTCATGCGAGCATAGCAGGTGGACAGTCCGGAGTGCAAGGTCGTGATTGCGCAAGGTGATC	Simulated_Annealing	hepg2	0		-0.7295600946038191	3.16883485184125	-0.796511820243083	3.8983949464450687	0.602306436176422	0.320565544114236	0.536493802189468	-0.7993366999999999	5.0322943	-0.80029154
20211207_63610__124703__1213::sa__hepg2__0	CGGGCATCGCATGCCAGGCAAACTGTCTATCTGAAGATGTGGGTTGGCAGCCTTTGAATCAGTTAATCATTAACTCAGATTCCTCTTGCTGATCGCATTGAGAGGAGGTCGGGTCAATAGTGAAAGGTGCATGCGGTTAACACGCTGCACTTGGCTTGAATGCAGGTGATGGTGGTGATACCCTGGCACGAAACACCTGT	Simulated_Annealing	hepg2	0		-0.613744077513055	1.04362114269277	-1.04281328367948	1.6573652202058249	0.23982579540392202	0.2127517235037819	0.2533745095848539	-0.8938826999999999	5.306307	-0.8272958
20211207_63610__124703__1214::sa__hepg2__0	CTCAGGTGCAATGGGCGGAGAGGAGTTTGCAGTGATTGCGCCTGGCGGTTGTGCCTCACCTTGTTTACATATGTGACGGAACCTAGCACGGCGCAAGGGTTCAAAGTCCATTTGCCTTGCAATGAATAAAGTGAGCCAGGGTTCGTTACCAGTCCCGACCAGGGTCCCATTCTGGTAACGGACCCGTGGTCCACGGGAAC	Simulated_Annealing	hepg2	0		-0.320432492831919	4.3730908171228595	-1.35169096764045	4.693523309954778	0.251864357862446	0.33277877028520303	0.47325887153168	-0.61587775	5.1201878	-0.6053188
20211207_63610__124703__1215::sa__hepg2__0	AGGTGTCATGAGCGTATCGCAAGCTTAGCAATATGTACCAACCTTGGCTTCAGGTCAATAAGGCACTGGAACTACACATAAGGGTCAAGGTCATCTTTGTTGACATAGTTTACAGACAAATCAGATCAATCAAAGCAGATTATGTCATAAGTGCTTACATAATGAATCATGGTATCCGCGAGGATGGTTACCTGTGCAAT	Simulated_Annealing	hepg2	0		-4.95684496610629	2.39488013483121	-5.47988041452214	7.3517251009375	3.9096334944654303	0.549524276980211	3.9096334944654303	-0.9783690999999999	4.7045264000000016	-0.58112776
20211207_63610__124703__1219::sa__hepg2__0	TATAAAGCACATCGAAATCAAATCACGAACCCGCACATGGACTTTGACCCCATTGCTTTGGTTTGTTTACCTTGTTCAGTTTTGAATAGGTTAGGCCAATGATCCAGTACTAAAACAATAGGATGTCCTTCTTCTTGCTGGGAGTCGTTAAATAGACATACCTGTGGCATTGATGTAGGGGCAAGGTCATTCAATATTAA	Simulated_Annealing	hepg2	0		-0.480291097425939	1.6237783412476499	-0.9560779117381872	2.1040694386735894	0.2250970624453619	0.22247896664983702	0.14545497524806303	-0.59852463	4.933219	-0.8048499
20211207_63610__124703__1223::sa__hepg2__0	TGAGTACGCACTTCTGGCATCGCTTACCATGCATTTAGCGTTGGCGAGGATGGCGCGGCGCCGCTCCCTGAGTTAATAATTAACCGGCAAATCTCAGTATGTGCCCACCAACCACTCCACCAACCATGCAATCCATTGCCCCATTCAGAAGTTAATAATTACCTAGACAGCATCCCTAATGGTATATAGCGTGGCATACC	Simulated_Annealing	hepg2	0		-0.525973491795244	3.22206167690314	-1.2283593517987301	3.7480351686983835	0.2238572098724239	0.33366259225107303	0.243416146345284	-0.81434894	5.3022695	-0.8352912
20211207_63610__124703__1226::sa__hepg2__0	TGAGGTACCAAGAAACATATCAGAGGAAATCACAAACCCAACAGGTGCAGACGATAACTATTTGAGGGCCCGTCTATTAAGATCTAGGGACTGAAGCAGAAGGGGAAGATCAAAAGCCCTGGTTAATGATTAACTTGCCCGTTAGAGGTGTGAGAGCCATCAACAGCCAGCGAGCCCTGTGCAGAGATTTGATGCTTCCC	Simulated_Annealing	hepg2	0		-0.602188946569177	1.03632681474289	-1.07052673266601	1.6385157613120669	0.18707544099811102	0.196395396778037	0.169213938565243	-0.7325822	5.5466247000000015	-0.684667
20211207_63610__124703__1227::sa__hepg2__0	TATCTCTAGAGGTGTGCGCAGGTGAAACCTGCCCAGCGTCGATAGCCAGTAAGCAATGCCAATATTTACTCAGCTAAATAAACCAGGGTCACTGTTTATTGGAGTTCAAAGGTCACAATCACAGAAAGTCAATCGTTAATGTACCCGGCGACTGAGATTGACCCTTTAAGCCCCACCGTAATGGCATTCAAACGTCTAAT	Simulated_Annealing	hepg2	0		-0.976210468102101	0.961846959879146	-0.8039304013950649	1.765777361274211	0.2590114103892489	0.2060607234365089	0.3881146951053429	-0.93079174	4.8232669999999995	-0.92202413
20211207_63610__124703__1229::sa__hepg2__0	ACACCTGTGTTCAATCTGTTACGCAATCTGTGCTGTGCAAATAAGCAAACAACACCCTTACAAAATGTACCCTTATCTTATACAAATAGAGACTCTGGACCTAAGGTCGACTTTGAACCTCAAATGCCTTTGATAATGGTTAGCGATATCCTCTTGGACCACATTACGCACCTGTAGTTACCGGGCATCAATCGGGGCAG	Simulated_Annealing	hepg2	0		-1.00230373191743	4.18416450275595	-1.14596118995163	5.18646823467338	0.280002390976512	0.3738992819872299	0.361297198376584	-0.9815767	3.8305733	-1.0840616
20211207_63610__124703__1237::sa__hepg2__0	CATATGTGCCCTGGTTGGTGGATTACGCATCCTTATAGACGGTGTGTTTGTTTTAAATCAAAGGGCACTTTGATCACCTGCTATGGTAGCGATGACTCAAATAGTAAACTCCCATAGGCTAACCTTGTATGGTTGATCATTAATTAGTACTTGCATAATGACTGTCCAGCACTCTTGCACTCCCATCAATGTACCTGGCA	Simulated_Annealing	hepg2	0		-0.629874688493656	4.9082156198690585	-1.1374041483993702	5.538090308362714	0.2188362190075939	0.31308518505717303	0.270118672758115	-0.6994003000000001	5.462864	-0.75099695
20211207_63610__124703__1242::sa__hepg2__0	ACCTTTGCCCCCTAGCCCATTGATGCCTGGACTTTGAACCCAACCTCCGCACAGATTTCGTAGGCGCGGGCAGTTCTGGCATGTCAATTCACTCCTTTTCGCACACCTGCACAGAACACTGTTCCTACAATCTGCACACCATACCTGTGTTAATGAGTAACTTGGTACCATAAGCCCCAATGGAGTGGCTGCAGTGTTGG	Simulated_Annealing	hepg2	0		-0.754619137790625	2.27429031798017	-0.637323580339869	2.9116138983200384	0.4008087919539621	0.362884754014739	0.464957649516494	-0.9068103999999999	5.511401	-0.88433063
20211207_63610__124703__1243::sa__hepg2__0	CATCGATCCAAATCCGTGCTTCAACGGTCTATTAGAGCAGTGATTGCACCTGTGCATTACGGCCGCTTGCTCGTACCTCAGGTGCGTCCAGCCATTGTTGATACTGGGGTAGACCAGGGGCATCGGCGTGCTTGGACTTTGGACTTTGTACTCAATCACCTGCGCGTTGGTACGCGATGTTTTATAACCTATTGCAGGGC	Simulated_Annealing	hepg2	0		-0.369891446521216	1.22355921661123	-0.288511824411982	1.5120710410232119	0.2927058656092489	0.274928456158188	0.273360572322196	-0.83367836	5.1426587	-0.83403075
20211207_63610__124703__1245::sa__hepg2__0	TTAATGATTAACCAAGGTGGTCACATACATTCAAAGCCATCCTATCAATCTGGTATTTCGCATCTGCTGAGGTAGTAGAGATAACCCATTGATCAACATAAGCTTGTACGGATTTGGCTAGGAATTAACAAGGCCACTGTCTTGCCCTGGTGTACGCGCTCAGTGCCAAGTCTAAAGTCCGAAGAGGTGCGCTATGCTCA	Simulated_Annealing	hepg2	0		-0.298877880202972	3.3418246900611	-0.8336794110110649	3.6407025702640716	0.1858283073971069	0.366138444554568	0.1807608103728999	-0.6155139000000001	4.9854527000000015	-0.669654
20211207_63610__124703__1249::sa__hepg2__0	TCGAAGAACTGATTTATTTCTTCAAAGGTCGTTTTTTGCTCAGACATGTGCGATCCCACACGATGCGCTCACCCCTAACTCTATTATGCCGATCTGGACCAAGGTACAATGAATCTGAGTTAATCATTAACCAGAGCTTGGGTCATGTCGCTATCCCCTACACCTTTCTCAGTCAGGCAAATCACCTGTGCAGGTGAGTA	Simulated_Annealing	hepg2	0		-0.283286768463468	1.2878492093523	-0.823357911960162	1.571135977815768	0.21654046646480601	0.1813832772933348	0.230200725381313	-0.9602276	5.219447	-1.1426067
20211207_63610__124703__1251::sa__hepg2__0	CCTGATGCGATTGGGTGCAGTGATTACCTGACGCAGGTCAGCACAACTTATTGACAAAGCCCTTTGATCTGAGTGATGTAGACTTCAATGTTTACCTAGCATTTCAAGGTCGGTGAGGTGGTGTTAGCGGATGCGCAGGTAGATAGAAGGTAAAATCAGTGCACCTGATTTAACTCGCTCTTGAGGCACTCGTGCAAGTA	Simulated_Annealing	hepg2	0		-0.455430998106789	0.8147119161133639	-0.939139593346457	1.2701429142201528	0.1765130697640619	0.17207873708076504	0.2329420281995669	-0.9282398000000001	4.9245787000000005	-0.755159
20211207_63610__124703__1253::sa__hepg2__0	TGGGAGATGGGTATTAACAGATAGTGACGGGCCGTGATTGAACCTTGTACCCGTAGATCACCTGTTCTCCTAACAGATGGTGCAAAGTCCAACAGAGACTAAGTCCATGTGTAAACAGCTTCACATAATAGCCCTACTTTCTATTTAAATAGCTTACATTACCGTGTGAATACCTGTTACCTAATATTGACGAACCTTCT	Simulated_Annealing	hepg2	0		-0.639375707046651	3.0061237173762403	-0.921248252804565	3.6454994244228924	0.273101031162492	0.28389110994410305	0.2719509563926989	-0.7960297	5.6046486	-0.81610614
20211207_63610__124703__1255::sa__hepg2__0	TGCCAGGCAGGAACACCACACTTTGTATATACCAAGCTGAATGCGCGTATCTAACGTTTCATGGGACTCGAAGCTACCCAGGTTAATGATTAACTAGATGTTGCCCCCAATCTTCATCCAACAGGGTGAGCCCTTTAATCAGAGCCACGCAATCACACCTGTTCGAAGGTCTGTTGAACTAGGTTCCATGCATTGGTGCC	Simulated_Annealing	hepg2	0		-0.42294494343653904	0.981650341321734	-1.05446820855921	1.404595284758273	0.265615991629898	0.264294924885262	0.34019200225066804	-0.8313251	5.656262	-0.91724133
20211207_63610__124703__1258::sa__hepg2__0	CGCCCCGCCAGAGTGTCAGGAGCAAAGTCCAAATCAAAGCAGCTGTTTCTCAGACCAAAGTCCAGTTGCATTCCGTACTATTTACCCAGTTAACCTTCAACTAGGTCTGGTGCACAACGGTACCTTCGAATAAGTGGCACGGCCCAACCCATGTCGTTAATGTCCATGTGCATCACCTAGCCGGGCACCTGAGTGAGTGG	Simulated_Annealing	hepg2	0		-0.795585428798986	2.26516670345401	-0.9473070683824693	3.060752132252996	0.513190319601761	0.3246207824092439	0.688493569124172	-0.91899943	6.0315400000000015	-0.93300825
20211207_63610__124703__1259::sa__hepg2__0	TCCAACCATTACATGGGCAGGTGAGCAGGTGCATGGAGGCTAGGCGCATCATGTAGCGCATAGTAAAGCGGCAGGTGCTCCACTGTAGTTAGTGATTAACCCAAGGGGTTGGTGTAATCACGACATTTCACTCGGTAGAGTTATGGTATCAGTACCTTAAGGTTAATGATTAACCTGATGCCTCAGGTGGTGTTCTAAAT	Simulated_Annealing	hepg2	0		-0.5783870423843891	1.0313000310256402	-1.47407559687744	1.6096870734100293	0.218062272117946	0.22400831018168	0.23493122468738	-1.4493208999999998	5.4934053	-1.7221042000000002
20211207_63610__124703__1260::sa__hepg2__0	TGTGGGCAGAGCATCAGGTTAGGTAAAGATTAACCAGGACCGCATGCTACCTACTGACCTTCCCTGAAAAGGTGTTTATCTCCAAGGGTTAATCATTAATAGTTTACTAGTCATCTGTGCATGAATCACCGTCGACGGTACAAATCAAAGCAGACCTCACAGGTCCAGTATGAAAGTAATAGGTGCATCTGACCCTTTAC	Simulated_Annealing	hepg2	0		-0.08894661526671101	4.68679438540197	-0.5212080371526709	4.775741000668682	0.2359187645230719	0.2615551239937711	0.320545275754723	-0.77398825	6.5991836	-0.7894939000000001
20211207_63610__124703__1263::sa__hepg2__0	TGCTAATCCTACCTACTCATCAGCATTCTACCAACACCACAGGTGAGAGTAGATCAACAGAGCTGAATCTATAGAACTGCTCTCTCCGTAGATAAAAGGTGCGCGACTCGGTCATTCATGTGCAGAGCATTTGATCTTTGAACTCGCCCAGGCATTGTGTAAGTATTGACACAACCACGGTAGGTCAATATTGAATCAAT	Simulated_Annealing	hepg2	0		-0.5632119385886141	2.9962104743928997	-0.595163560736767	3.5594224129815144	0.23896622904576503	0.27064501243618	0.273162539246699	-0.63086903	5.431628	-0.6763985
20211207_63610__124703__1267::sa__hepg2__0	CCACCGGTTGCTCGAAGAACGCGGTAGATTCTCAGAGAAATGCTAACTGAGAGGCGAAATCTCAGCAGATTCCACCTCTACTGTTTACCTATACACTATGATCTGAGATTTGCTCACATCCCATGACAACAGGTGTGGTGAAATGACCATAGGTACATCGCAGCAAGGTTAGACAGAGTGCCCTGGTTAATCATTAACTA	Simulated_Annealing	hepg2	0		-0.607531756764213	1.4496416780045602	-1.25247363006099	2.057173434768773	0.2223278407019068	0.2101332796320819	0.24496854403504104	-0.9718201	5.8636093	-0.95105225
20211207_63610__124703__1268::sa__hepg2__0	CCTCATTCCTATTCGGAACAGCTCTTAACGGATGCTGCAATCTCACCAAAGTCCATCGACGCATCACCTGTTACCTGACCCCTTCATACCAAGGTAAATAGGTGCTCATGCGAGCACTCACAAAGGACTATTTGATCATGGCCTCAACAAATATTGGGTTAGCAAACAAAGTACCTTAGCACGGAACGTGCCAGGCAAAT	Simulated_Annealing	hepg2	0		-0.717473329659757	1.08569977024656	-0.7044777449913009	1.790177515237861	0.323360823486347	0.236684169918974	0.41149954173240505	-1.0436014	3.5138260999999997	-0.8737966
20211207_63610__124703__1271::sa__hepg2__0	GGTCCGAGGTCCAATTTGGATAAGACGTTATCCGCCCCGGTTAATTATAGACTTTGGACCAGAGTGCATATCCACTCCGTGCATCTTGGGTTCAAAGTCCATTCTATGTCAAATCACTGTTATGGCCCCCACAACTTACACATGACTAAATGAGATTGTGGTGGCATGGTTAACCTTCTCCTATGAGCTGGATACCCATC	Simulated_Annealing	hepg2	0		0.611662525643202	-0.625479384871064	-0.678444909756439	-1.2371419105142658	0.3725096852341989	0.802894061199145	0.4757966820143139	-0.6517246999999999	5.2016849999999994	-0.62349904
20211207_63610__124703__1277::sa__hepg2__0	GCAGGTGAGTTAGTCCGGCCGTGATTTTGCGCCCCCGCACGTACCTGATGGGTTTGCAATAGGGCTTATCTATTAGTAACAGGTGGTGGCTTGAAGCTCAAGGGGACAAAGTTAATGATTAACCAGATTCCTGAAAACATCAACGACAAAGCCTATGGGGTAGAAACATGTAGGATGCTACCTATTCTAAGTATCATGGG	Simulated_Annealing	hepg2	0		-1.2433015584249598	0.632499037265497	-2.46357097605482	1.8758005956904569	0.7274980099852579	0.37771245472081	1.5987498978084698	-1.1620529	5.2412686	-1.1480243
20211207_63610__124703__1279::sa__hepg2__0	TCTCTCTGATTCAAGGTTGAGGATTGGAGCAGCATAGGCCCTCGAGCTTGTAGCGTACCTGTAGGAGGCCCTGGTAACTCATTGGGTCCTAGTTGCATTCTTAACCCTATACAGGTGCCTGACATAACTAGCCTTTGCACCGATATCATAGGTTCGTCCCTACTGCTAGGGGTTAATAATTAACCAGACAGGTATCAAAT	Simulated_Annealing	hepg2	0		-0.2672763309289789	1.7880414817859298	-0.772798032839513	2.0553178127149088	0.357076610272074	0.23424624782779602	0.380241685815444	-0.7076973000000001	5.379261	-0.7937214
20211207_63610__124703__1281::sa__hepg2__0	GGGCGGCCGATGGTACTCATAGGTGCAAGGTCCGCGGTGGAAAGCATGCTTGGTACAAAGTCCGCACCTGTGTATTGTAACCTCTCACATCACCCCCCTACAGTTAATAATTAATCAAGGTAGGCGAGGTCCCCGTGTGTACACACCACCATCGGTACCTGTGGTGTTCAGCAATCACTGCTCGGAATGCGTAGACGGGG	Simulated_Annealing	hepg2	0		-0.837546478549323	4.10494895646368	-1.03127346533056	4.942495435013003	0.253188614301801	0.331174782095974	0.274175655091174	-0.6727098000000001	6.3799269999999995	-0.7892113000000001
20211207_63610__124703__1282::sa__hepg2__0	CTCCGCTCACCCCAGCCCAATGTAGGTGTATAACAGGTCATGACCGGGTTAGTAGTGTGCCGTGATTCACTTTCACCTGTCGGTTCCCCCCTTGTCCGTGACATGCATTCCAGCGGAGTACTGATTTAAGAGGTCACCTGTTTAGATCGCAGATCAAAGTGCACTTTGAACCGGTTATCGGAGCCGCGTGTCGATCGGTA	Simulated_Annealing	hepg2	0		-0.2792626261994339	2.06086485989489	-0.3960876949649461	2.340127486094324	0.636898947317898	0.288772904252635	0.59107479464033	-0.6593194	5.180364599999999	-0.5888628
20211207_63610__124703__1287::sa__hepg2__0	TGATGGAGTGATTTGATGGCCAGCATAGCAATCAGCCTGACCGTGAATCATGCAAAGCCGAATTCAATAGCCAAAGTCAATAACTATATGAGATACCCAGATTTGACCTTGATTCAGTAATGCCCAACCGCGCGCCGTAGATGTGGACCTTGCACCCATCTGCGAACTTTGTCCTGCATACCTGCTCGTTAGGCAATGTA	Simulated_Annealing	hepg2	0		-0.577880679967425	2.09465675126953	-0.685679050289519	2.672537431236955	0.252044801079877	0.293155073464699	0.272144670166715	-0.6398223000000001	4.421376	-0.64722645
20211207_63610__124703__1290::sa__hepg2__0	GGGTTAATCATTAACTCGACCTAGTGAATCCCTGCCTGCGCTGCATGTGCTATAAGGTCCCAGTCAAAGGCCACCCATTTGGCTGAGTGGTCATACATAAAAAAGTAGATGTTCATCTGAATATTTGATCAACCCCTAAGTGACCGCCGAACCGTTGGTGATTAGTCAGGGACAGCTCACCTGTCTGCACTGATTTAAAA	Simulated_Annealing	hepg2	0		-0.53119670474772	0.895080338776305	-0.334040605941904	1.229120944718209	0.2938653328824719	0.269990242637617	0.42814778314956503	-0.7392496999999999	5.8226595	-0.75177383
20211207_63610__124703__1292::sa__hepg2__0	TCGTTAAATGACTAACCTGTGTCTCCGGCAGGTGTTGTGCAGGTGCATAGCAGGTTCCAAGGTTACTAATAGTGGCCACATTCGGGCGCCGGTTAATCATTAACACAGGCAACCGGATTCCCCGGGCGATTGTAGAATCTGAGTGAGCAGGTGTTAAATGATTAACATCGCAGGTGTGGAGTTATTCAATCACGGCTAAT	Simulated_Annealing	hepg2	0		-0.456889741587724	0.633355841473	-0.318432347533232	0.9517881890062321	0.19397956777486203	0.2627017617933639	0.22783024911180605	-1.5294162	4.934643	-1.7173296999999998
20211207_63610__124703__1294::sa__hepg2__0	TGCGACATGCACCTGTTGCGGCCGCACTTAATAAACTCTGTCCAAGGCTCCACGCGGCGCTAATATAAATCACGGCCGACTCACGTCCCTAGTGGTGTCAAGGTCAATGAAGATTTAACTGGAATCAATAGGTCCAAAGATCAATGTTGGTTAGCTTGTCAGGTAGACTGATAAGGGCAAAGTCCACTGATGAAATGAAT	Simulated_Annealing	hepg2	0		-0.555441204928424	2.19769658708334	-1.76905189938609	2.753137792011764	0.246535733671644	0.24284900562623102	0.3834416902797829	-1.0906432	4.5202274000000005	-1.1547502
20211207_63610__124703__1296::sa__hepg2__0	CTAGCAATGCACCTGCTGCCAAGGACCATAGATGCGCAGTTGTAATGAGTTTGACCTTAGACGGCTAGAACAGATGACTCCTTTTAATAATTAGCCTGAAGACCAGACAGCGTGCACCTGCGCACCGCCGGTCAAACAACGGATTTGTCCCTCACACCCGTTAGGTCATCAAAAGCAAACATTTGTGTTGGGTTATGAAT	Simulated_Annealing	hepg2	0		-0.7008787784029561	2.82699881443529	-0.9672253652103739	3.527877592838246	0.247951468337235	0.235254464332875	0.379316445327652	-0.35590428	4.924302	-0.67153215
20211207_63610__124703__1298::sa__hepg2__0	ATAGTTGCGTATACCTAGGGCTTACGCAATTCCAATGCGGTTAGAGTAAAGGTAGTGCAAACCATTGTTTCATAGTTGCATACCTGTACTACTAGGACGGTTCAAAGATCGTTACTCATTAACACAATCACGGACGACCTGTCATAGGAGGGCCTTATGTGAGGCATAGATTTACCCTAATGTTGCACCTTATGTAATCC	Simulated_Annealing	hepg2	0		0.148539789346089	1.2768875465302199	-1.3815259737673795	1.1283477571841312	0.1947151804174868	0.2736714703457999	0.2780481682437	-0.3864857	5.3210324999999985	-0.6738881999999999
20211207_63610__124703__1299::sa__hepg2__0	TATCAATCAGTGCTAAGTTAATGTTCAACCTACCTAGTTAATCATTTATCCAGGACGAGCAAATCTCAGTGTCTGCTTGAGTCAAGGTCTTCCTACAGATTGGCATGGTCCTGCATAGGACCGTGTCAGATCTATTGCCTCTTCCTTAGTAACACCTGTCAGGCCCATGCAGAACTCTTCACTTTACAACTAGGATGTGA	Simulated_Annealing	hepg2	0		-0.46294536620095	2.8517941220988	-1.26843331605169	3.3147394882997503	0.1842220176578529	0.315700448055364	0.2473810298234739	-0.70434606	5.206615	-0.8130345
20211207_63610__124703__1300::sa__hepg2__0	ACCTTTGAACCTTGGAATGCCGAGATCAGAGCTGTGATTCATGTTTACCCTTCGAACTTTGTACCCGTGTCGGACCACAAAGTTAATGTGCCCTAAGGCCCCAGCAAAGTGGGAAAACATTATACAAACATCAACGAACCGATTTTCACCTTCATCACATATTGTACAGTAGTACCAGTATGCTCTGCCTGCTGCAGGTG	Simulated_Annealing	hepg2	0		-0.238731060495959	3.9958350200287795	-0.5084747176657589	4.234566080524739	0.7953857672064051	0.2899792715392449	0.378076753567875	-0.71942246	5.8645572999999995	-0.761991
20211207_63610__124703__1301::sa__hepg2__0	CCCTAAAGACTCAGATTGATCCCTGGGATTCCTAAATCCTGTCCGTTTACTCTCCTTCTACCTTTAGGTTAATCATTGACCAGATTTTTTGGACACTCCTCAACTAACTATCCGATTCACATAGGCCAATGGCAAAGTCCAACGCACATTTACATTGCGCAGGTGCTTACCTTACCGTACTAGTTACACCTGATAGTGAG	Simulated_Annealing	hepg2	0		-0.17361108998141103	1.89637518282314	-1.25604638837211	2.069986272804551	0.23328534091870104	0.2334884842882039	0.320768174506031	-0.9131876	5.5543222000000005	-1.016692
20211207_63610__124703__1304::sa__hepg2__0	GAGCGTATCATAAAGGGCTGCAGGTATTGGCGAGACTGCACCTGTTATTTACCCCTCGATAGTGTGGTAGTAAATCACGGCTGTGCACGAAGAACACTCCACCTTCAAAGCGTTCTATAGCAGGGTCACTGAATGGCTGGGTTAATTATTAACTAAGGTAAGTCGTGTGGTAGCCATTCGGCCAAGGTCCCGAACAATCA	Simulated_Annealing	hepg2	0		-0.304254276828346	2.88187364399503	-0.841093682035247	3.186127920823376	0.1781106162513669	0.333423281160087	0.216540064493323	-0.8096178	6.8321770000000015	-0.7772256
20211207_63610__124703__1308::sa__hepg2__0	GCAGTTCGACGACATGGTCATTATCTCACGGACGATGGGCAGTGATTTGATTTAAGTCCAAGGTTGGTTGCTCTTGGTGTAAGCTATTGTCTGGTTAATCATTAACCAGAAAAGTCTAGGTCCAACCTAAATCCCATTGACAGGTTCAGTGATAGCCATCCACACTCATAATCGTGGTTACCTGCGACCGTTTCACGTAC	Simulated_Annealing	hepg2	0		-0.577684462583343	1.4743376875277001	-1.09427618810422	2.0520221501110427	0.172075646946714	0.30770763684385	0.22023710931604001	-0.80432403	7.0211697	-0.7899996
20211207_63610__124703__1309::sa__hepg2__0	TTGTCCATCGACGGCTGTGCGCTTACAAAGGTAGGCTCAATGGACAGTCAGCGCGGAGTTCTACCGATGTGTCGGTTATTCGCGCAGCTTGATCTTTGGATGGTTAATGATTAACACATCTCTACGTGGGCATCAAAGTTCAGGTACTTTTTGTTCTGTACGTTGCGCATTACTGGGCATACAATTATTTGGGTAGAAAT	Simulated_Annealing	hepg2	0		-0.717514168967236	2.7423988487649704	-0.8280675795971659	3.459913017732206	0.19594531162342702	0.340108223775032	0.187289778396132	-0.71507823	5.7268004	-0.65354306
20211207_63610__124703__1311::sa__hepg2__0	CGCGGGGCTCGTCGACGTGATTCGTCTAGACTAGTCGAAGGGTTCTAGGTGATCCGTTTCGACGGGCTGCGGTGGCCCTCGCCTTTGCCCCCCATCACTGGGGACCCAGGTTCTATTTGCTTAAGCAAATATTCCCCGCACCACCAGGATAATTATTAACCCTCGCCTAGAGTTCAATGCTACTGATGTATGGGCATCGC	Simulated_Annealing	hepg2	0		-0.415569469284135	1.58502871634781	-1.7202270932336798	2.000598185631945	0.3135721469360769	0.2512915388692769	0.687497590368869	-0.549858	5.2501755	-0.64810395
20211207_63610__124703__1313::sa__hepg2__0	TCTAAGCAGGTGCGAATTGCCAACAAATCCGTCTAAACCTTTCTCATATGGACCTCAATAGTTCCTAATAGAAAATCCTGTTAGCAAAGTACATAGTCCAAAGTCCAACCCGTTTTGAAGCACCTTAATGGAATACGGTCAAAGGTGTCTTTGATCTTTGATTTGCAACACGGATTAACCACACCTGCCCTTGAATAAAT	Simulated_Annealing	hepg2	0		-0.238606862770936	0.871147178896109	-0.9672699614302741	1.1097540416670448	0.2997576517496599	0.3359107363170089	0.4303217959103621	-1.307419	5.1534586	-1.2603467
20211207_63610__124703__1314::sa__hepg2__0	CGCGCAGCAGGTGCTCCGTCCTGAGCAAATCACAGCTGCCCTCTGGTGGTACCGTGCACTGATTCAGCAGTGGCTATAGGAGTCGTTCATTCTTTTTGGTCACACCGATTGATGGACTTTGGTGGCAATGCAGGTTAAACATTAACCAGTGCATACTCAATAGAGGTGTTCTTCGTCCATAGCAGAAATCTGTACAGGTG	Simulated_Annealing	hepg2	0		0.0041046840180535	1.27847213742112	-1.8738593330150601	1.2743674534030671	0.210487199202954	0.20892655159687	0.320711599597756	-1.2957237	5.6179824	-1.3347539
20211207_63610__124703__1315::sa__hepg2__0	CAGTATATGCATTGCATCCACTCGATCCGGGTCCAGCGATCAATTCGCTTATACTCCGTGACTCATATACCTGCGCATGGGTACAATGACTTTATTGTCAACAGATACTACAAACGCTTCCTCACCCTATCTAGACTCATACCTCAACGTTGACAAATCATGGCTAGTCAGCTCGGTCCATGAATCTGGTCCAAAGTCCA	Simulated_Annealing	hepg2	0		0.7660413841302429	5.082479982192719	0.8077600848551829	4.274719897337537	0.27410138768791004	0.269421140167759	0.3502674602003919	-0.29734102	5.2603425999999995	-0.20209612
20211207_63610__124703__1317::sa__hepg2__0	AGTCACGTACTCTGATTTTTACACACCTGACCTTTGGGCTCTGATTGCTGTCCCGGACAGGGAGACGGTGTAAATGCCCCTATGACTTTGGCCATTGTGGCAGTAGAAGATAGGTGCACCTTGACACCAGTAGTGCAGGCTGATCGCACGACAGCAGTCACCTGATTGCCAACACCTGTGGTTAATAATTAACTTAGAAC	Simulated_Annealing	hepg2	0		-0.7716696488973279	2.2279137894573195	-1.5846554914851898	2.9995834383546476	0.255715972079752	0.19570447414968803	0.5654989582295489	-0.9241792999999999	6.4034510000000004	-0.93922424
20211207_63610__124703__1322::sa__hepg2__0	TGATTTGCGAATCACACAGGTAGCGCACCAGGTGCAATCTATTCCGTAATGTCTGATTCCACATGATTGGCAATGTATGCACAGCCTGGTTAATGATTTACCAGACGATTGTTCGGTATGACTCATGAAGATGGGCTTGACAGTGGCCCTCCGCAACCTGAGTAGCACACCTGCCGTCTAAATCAGTTACGAGTACTTTA	Simulated_Annealing	hepg2	0		-0.21370613709948602	1.51441719924666	-1.68511343259796	1.728123336346146	0.1803345564595879	0.2591300296495539	0.1895798528659709	-0.95985126	5.537804	-1.0065981
20211207_63610__124703__1323::sa__hepg2__0	GGAAAGGATTCACCTGAGAAGTGGACGTAACCCTGATTTCACGCGCATAGTTTATGCATTCTTGCCCAGATCGGTTAATAATTAACCCAATGGGAGCATAGCCTGCAGGTGCGAAGTTGATCTAGCCCCTAACCCCCGTACAGGGAACCAAGTTAATTTTTAACTCAAGCATCATGTGTAATAATGATGCCAGGGGCAAA	Simulated_Annealing	hepg2	0		-0.4124283379239279	2.53047385315078	-0.973641647026232	2.942902191074708	0.19067397772458103	0.26782853152345104	0.2154909126144839	-0.8804056	6.1487074	-0.8125055
20211207_63610__124703__1325::sa__hepg2__0	CAGGTGCAGGAAATATAGGCATACCGATAGCACACTTGCACAGATTTACTTTCCGGAGGTAACAGTGAGTTAATATTTAACCAGTTGCACACATGGACTTTGCCCTTTGTTTAGGACACATATTGTATCTCACCCTTGGTGACAGACCAAGTCCCAAACTATTAGCCCTTTCAAAGCCATTCATGTAGCCTGACCTGGCA	Simulated_Annealing	hepg2	0		-1.36646855716509	4.84988165536984	-0.7177933369200171	5.567674992289858	1.06663900731492	0.214051646191868	0.8543963410454141	-0.7817081	6.1484737	-0.6364304000000001
20211207_63610__124703__1326::sa__hepg2__0	TCGAAATGCCGGCGTGTCAATCACACCTGTCAGTGATTTGCGCGCGCAGTTTCGGGCCTTTGCACATAAGTTACTAAATCTGTGCAGCAGGTCAATCTTTGCCCATTTCCGAATCACAGCAGGTGAGTTCATGTGCCCAGAATGTAATTATGCAAGACAGGTCAATGACTCCTTGGTTAATGATTAACCCGGCCGGTGGG	Simulated_Annealing	hepg2	0		-1.2357214461096	3.2470609290706802	-0.704634955682832	3.9516958847535117	0.6415704498240239	0.252034044872898	0.776930401085293	-1.5015675	5.7083483	-1.2556448
20211207_63610__124703__1328::sa__hepg2__0	TGAATCCTTAGTATACAGCTTTGAATAGCACCTGCGCACCTGTTAGAAGTAAACTCTGGGACAGGCCTACTACAGGTTCGAAATACACCTCTTTTGACTTGACATCCCGGCTATTACTCAAATCGTGGTACGCTGCCTGGTCAGAGGGTCACCCTGACCTTGGTTGCAGTGATTGAGTTAATGATTAACCATTGCTCATA	Simulated_Annealing	hepg2	0		-0.798756075567563	3.1354752502633305	-0.0914885440854145	3.2269637943487455	0.6338603362344771	0.30814480033954805	0.528957478221664	-0.61920846	6.183231	-0.8646146
20211207_63610__124703__1329::sa__hepg2__0	ACCTTTGATCTTGTAGCTTCAGCCAACCTCGCCGGGTCAAGGCAAAAGTCCATACCTGCACTGGCAGTGTTTCAAGCTGCCGTCTTTGTACCCAACGGAAAGGATGTTTGTGTAAGAACAAATATTGACTTTGGATTGCTTAACAGCAGGCGCATTTGAGTCACAGGTGCATAGGTGCACCTGCGACGCGTTGCGCAAAT	Simulated_Annealing	hepg2	0		-0.4407999571935689	5.4482677374914585	-1.1071538893941295	5.8890676946850276	0.218296754105859	0.280042127546072	0.185791568692112	-0.79528725	5.997438400000001	-0.91945654
20211207_63610__124703__1330::sa__hepg2__0	TGGATAGGTCGGTCCAAAGGTCAAGGCCGCTCAGGTGCGTTGCGCCATATAATCACTTACGGGATGTGTGATAAATCACACCAAATCACGCATCGTGATTTGCCCGCTGTCAATAATCTTGACCTCACCTGAGATCAAAGTCCACTCAGTCCGGTATACGGTTCTAGGCGTTCATCCACACCCGGACCACATGAATGGTA	Simulated_Annealing	hepg2	0		-0.667087325019968	1.4122594097578898	-0.7874804786300931	2.0793467347778583	0.3550137412648049	0.26653694065752104	0.477549619275086	-1.0063711	4.9244580000000004	-0.9083405999999999
20211207_63610__124703__1333::sa__hepg2__0	CTAGTAGCGTCAACCCACGACCGTGCCACTTGTCGGGTACCGTAACCACGGCAAACTAATGCACCTGCAGCTTGCGGGATACGCCGCTGGTTACCCAGTCGTGAACAAATCTGGGCACGCCACATAGTCACCTGAGACCAAAGTCCAACTGTGAAGTGAGTGCGGCATTGCATAACACTTGGCTTTTGAACCTGTCTGCC	Simulated_Annealing	hepg2	0		0.18504380611561802	2.9986889862795496	1.1176261856643	1.8810628006152497	1.50206728540903	0.681630261557096	2.15323035498079	-0.6732727	4.8421736	-0.5955668000000001
20211207_63610__124703__1335::sa__hepg2__0	GCAATGAGCCCCCTCAACACCATGTGGTATACGCGCCAACCCATGCCGCATAGGACTCTAGCTCAAAGTTCAATCACAGCTTATGACTGGTTGCATAACTGACCTTTGATCCCCTATCTTCGCTTGGAGTGTTAGAGTAGTTTACCATTAACTATGACTGGACAGCTTACCAGTACCTTGCCAGCTATTATCGAGGGTGC	Simulated_Annealing	hepg2	0		-0.673144589987346	4.444580187385768	-0.7593386956750591	5.117724777373113	0.21653550812355604	0.328452053320347	0.1868437093952	-0.6132764	5.6500044	-0.6391281999999999
20211207_63610__124703__1336::sa__hepg2__0	ACACCTTTGCACAGGTTGAGCAATCAGTGCAATGACAAGCATGGCAGGTTGAACTTTGGACTTTGCTCCATACACAAACATAGAGTGGTTTTCGCTCAAATGCCAAAAGCTGGGTTAACCCTCCAAACCATCAAAGGTGAGGGCTTTGTTTGATTTACCTGCATCCAGCGGAATGCCATGGATTGGAAAGTTCGTGCCAG	Simulated_Annealing	hepg2	0		-0.78474771327335	2.4147243185555802	-1.50125917497075	3.1994720318289303	0.2293126416334699	0.346449972244087	0.4216929876794861	-0.87582946	5.3449116	-0.8479508
20211207_63610__124703__1337::sa__hepg2__0	CGGAGGGCATTGGCCGTCAAGTTAATCATTAACCCACTCATGTCTTCTTTGCGTCTAATGCCTCCAATGACAACTTAGTTAAGGCCAAACTGACTTTGTGCCATTCCAAAATCTGGACCTCAGTGGGTTGTCAAACGCCGATTAGTATCACAGGTAGGTTAATGATTTATCTACCTCCTGTGCGGGCTCTACATGCCTGG	Simulated_Annealing	hepg2	0		-0.416381826548683	1.84132952582475	-0.695697374119011	2.257711352373433	0.4262525985220251	0.2225931180622889	0.715745096966585	-1.0229115	6.000122	-0.9300493000000001
20211207_63610__124703__1341::sa__hepg2__0	TGTCTCCGCAAAGGTATAGATTTGTGCCTGGCCATGGTTAATGATTAACCTTGGTTGTTGTACAAATCACGGACCACTGCTCAATATCCTACATCTATCAATCCTGTAGGATTATCCTCGCCCTACTTGTTAGGGCTACACTACCAGAGCTGAAAGTGTGGTGCCTTGATTGAGCGTAGCCAACACATTGTTGCCAGGTG	Simulated_Annealing	hepg2	0		-0.7414598128949259	1.08857789135342	-0.702562305802644	1.7911401971560639	0.209731428993275	0.183271213902837	0.24638340141846202	-0.82146746	4.8788643	-0.7587716999999999
20211207_63610__124703__1343::sa__hepg2__0	TGATTTACGAATAAGTCGATCGCGCACCTGTACTAGTCCTCCCGATAGATGCCTTACTGGTGACTCCAAAGTAAATCAGGTTCAGATGTTTGATTTGACAAGTGTCCATAGCAGGGGCAAAGATCGAGTCGGGCACAGTCGATACACCATTAGATAGTGTTCTTTGCGGGTGATGTTAAATCAAAGTTAATGATTAACCA	Simulated_Annealing	hepg2	0		-0.9553670823205468	3.75482884475097	-1.13989317535217	4.710195927071516	0.3933427695915561	0.2420260727973469	0.59166990688373	-0.9925146	6.6004570000000005	-0.6596097
20211207_63610__124703__1344::sa__hepg2__0	TCGATACAGGTGCGCACCTGTTTCAGCACAGATTTCAGAAGGCGCGTTGGAAACCAACGTTGCCCCATGGGTTAAACATTAACCATTCCAGGGAGGCAATCGGGTAGTGATATGTACTCGTGGACTTTGTACCTGTATCAAACCCGGCTTCTATTACCACACCTGAGCGTAAACGCTTAGTAATGTCAAAGAGCCCAAAT	Simulated_Annealing	hepg2	0		-0.4920607236540221	2.82671221682802	-1.8298051206437	3.3187729404820416	0.19894404040183303	0.3275851487255889	0.412213140334815	-1.4288623	4.7387760000000005	-1.5343162000000001
20211207_63610__124703__1347::sa__hepg2__0	CCACCTGAGCTGGAGTGATTGTTTGTGCTAGTTAATCATTTACCATGCGGACAGAGAGCGGTGGAACTTTAACCCAAGGTTACGTCTCCCTTTGAGGTACCACATAGTAACAACACATTGCCATCCCTTGGTATGAGTGTATAGCAGTGATTTATGCAGTAGGCAACAGGTAGCCATCAGTCATCACGCGCTGAGGTAAA	Simulated_Annealing	hepg2	0		-0.591891094868872	1.1843780500494099	-1.0716133184926502	1.7762691449182821	0.1810820798713139	0.201671650798846	0.213852057452988	-0.98302066	5.9127245	-1.008853
20211207_63610__124703__1348::sa__hepg2__0	CGAGCTCAGTCGTCACAGGTTAATCATTAACCAGTGACAAGAGGTGGGTACATTTCCACCTGCTTCAATCACAGCCCGCCGTAGTTGCCAACAGTAATCCGAGCTGATATTGAAAGAGATGGTATTACTAATCGATGTCCCCCATCAAGGTGCGTGCGTACCTGCTGATGTCCATTACCTGTGCATATCAGGTGTTCAAT	Simulated_Annealing	hepg2	0		-0.737774813465403	1.9533896549602696	-0.989116880157315	2.6911644684256726	0.4029469248800671	0.3595885700479009	0.5851900734226609	-1.0603596000000002	5.7997494000000005	-1.210109
20211207_63610__124703__1350::sa__hepg2__0	GCTCCCTATTCAAGCATCTAGACGAGTTAATGATTAACAGGTGATAGTCTGAGGGCCTTCCTGGCTCAGTGCAGTCCAGATGAGTGCTGCAGTGTTTAGTCAATCAGTAACTAAATCTGTGCCAATACAGATAGCAAAGGCAAAGCAAAGCTGTAGTCTATCATCCCCATGCACCACCTGTAATAGTCATAATTGGCGGG	Simulated_Annealing	hepg2	0		-0.315652900582104	1.94947431538024	-1.29091562547322	2.265127215962344	0.2132289188732929	0.23398372915554602	0.5087991870329671	-0.9832878	5.296887	-1.0670198999999998
20211207_63610__124703__1353::sa__hepg2__0	GATACGACAGGTTAATCATTAACGCGTGATCGCTGACTAATTGTTGACATTTGTGAGTGCAGAGATTAGCAGGTACAAACACTGAGCACCGAGATTCACCAAGCACTCATACACTTATCCGTGAGTGTTTGAGTCCAGTGTCAACCAAGCACACACCTATCGGCGTCAAGGCTGTCGAGAAGGTTCATGATGAGCTCAAT	Simulated_Annealing	hepg2	0		-0.36832264184789504	3.53467016624079	-0.919617003607734	3.9029928080886847	0.1685713704798719	0.3582910308944289	0.181525820703587	-0.7742211999999999	6.0900940000000015	-0.70149314
20211207_63610__124703__1355::sa__hepg2__0	CTACAATTTACCCATTAGATGGCCCTGCAGATCGCTAATCACTGTCTCTTCAATCTGGACTGCGCTCTGCACCAAGGTTCGCACCTATTTACATAGGGGACTATTTGACGGGTTATGCCAGTCCACCTAGCCTTCCGGACTTTGGTCCCTTGTTTGGTATGTCAATAGACATAGATCAGGGTTGCTTTGGACTTTGGACC	Simulated_Annealing	hepg2	0		0.28889430698490004	4.10992938451597	-0.736638447109077	3.82103507753107	0.192695247946151	0.3619802852200321	0.20870835865530601	-0.6179131999999999	6.3167677000000015	-0.6063599000000001
20211207_63610__124703__1356::sa__hepg2__0	TTAGCATTCGGCAGTTCAAAGTCCACGCCGCTCTTATCTCATAGAGTCGCATACAGGGTGCAAAGTCCATCATTGACCTAAGCGCATCGGAATCAATCACAGCCCTCGATGCCTAACCTTGATGCCTAATCACTACTATTACCTGAACTAGATTATGCCCAAACCAACCCCAGCAGATGCCCGCCTGGGATGAACGTGCG	Simulated_Annealing	hepg2	0		-0.563413925276156	2.3960571725157203	-0.279226715290699	2.6752838878064202	0.328025916085799	0.289918419160009	0.295961878312735	-0.6740451999999999	5.5081763	-0.72667754
20211207_63610__124703__1358::sa__hepg2__0	AAGGCAGGTGCTACGCTCCCAATCTACAAATCACTGCCAGGCACTGGGTTCCGTCAGTTACACTGTCAATGGTTGAGCAAACTTCAATGCTGAACCTTCAAAACTAAGAGTACAAAGTATATCATGGGTCGAACGACTGGAATGCTAGGTAAACATACCTTATGCAAAGGTTATGTAATCTCTGGAGACAGTCTTGTTGA	Simulated_Annealing	hepg2	0		-0.29939264688496103	2.3074678115597003	-0.7491351115206372	2.606860458444661	0.23735202226896	0.28295559682500204	0.198114923334203	-0.560679	4.9877267	-0.706721
20211207_63610__124703__1364::sa__hepg2__0	TCGAAGTACCTCTATCGCTTTACCAGATTGCACAGATTGTCCTCGACGGCGTTGAATCAGACCATCATACCTAGCCTCTCGACAGGTACGCGAGTAAAGTCCACGCACGTTCATATAGATACCACCTGTAGGTAGTAGACACTAGTTAAACATTAACTAGTCCTGGGCGGTGGGCTACATCCTGAGCCATCCCTCAAGCG	Simulated_Annealing	hepg2	0		-0.4726161740102621	0.919174225008284	-1.04908318543913	1.391790399018546	0.2016193392588089	0.295599636263682	0.329758049129978	-0.9956906999999999	4.6459117	-1.1875651000000005
20211207_63610__124703__1366::sa__hepg2__0	GAGATTAAACATTTACCCACGATTTGTGGACTTTGGACCATACACAAATCACGCCCTCGACAGGGATCATAGTCCAACTATTTGTCTACAGGTGTACATTAGCAATTCAACGGGCACATCATCCCTCAAGTAAGCTACAAGTTTGGCAATTATCCACACCTAGTTGCGTATACGCGGTAAATTAGTGGTCCATGCACATT	Simulated_Annealing	hepg2	0		-0.81824862762064	2.62358860670417	-1.0393674887040099	3.44183723432481	0.26389948390571	0.300682165677218	0.2601377860753819	-0.5375856	5.074251	-0.49944592
20211207_63610__124703__1369::sa__hepg2__0	CTTCAGGTGTGCACAGATTGGAAATTATCAGAGTACCGCAATCACGGTCTAGTTAATGATTAATCAGATTTGCCAAGCTCACCTGCAGCAGGAGGTGTGAGCGCATCAAAGATCCAAAGTCACCGGAGTGAGTAAGCATCGCAGTCCATGGGCAACACAGCACTTACCTGTTAATGATTGACAGGTACCCATCAGAAGGG	Simulated_Annealing	hepg2	0		-0.7972455897711641	1.01290497416363	-0.9576224492205891	1.8101505639347941	0.2464902638602819	0.172027686064384	0.387742472832635	-1.7591776999999995	5.9126606	-1.5401285
20211207_63610__124703__1370::sa__hepg2__0	CCGTCAAGTTACATAGGTCGCTAAGAAAGCGTCAGGTGCGGATGCCCTGCGGGGACTCCATTGATGAACCTACTGCTCTTTGATCTGTAGTCAGGTTAATTATTGACATACGCGGTCTCTGAAAATCAGTGCAAAGTCCAACATAGGTGTAACGCTGTAACAGATAGTTATCAGGTGTGTGCCCGCGGCCAGGGTAGCGC	Simulated_Annealing	hepg2	0		-0.45743939207862	4.96080730527991	-1.1190737146012901	5.418246697358531	0.26577410242773203	0.352115072913838	0.424219955722381	-0.626092	6.541378	-0.8973196
20211207_63610__124703__1371::sa__hepg2__0	GCTGATGCAGGTAGGTGATGGCACTCGGCTTCACTCGACGGCGCCAGCAAAAGATGCCTCTTCTGCTAGCAACCTTTCATGGTACTATCTGGTTAGGTACCAATGTCCATGAACAGAACTTTGGACCTAGATTAGTTAATGATTAACCAAATTCATACAGTTAGCAAGACCGTCACACAGGTGACGGACTTAGATTAAAT	Simulated_Annealing	hepg2	0		-0.61471968623969	3.33085335617881	-0.8128487268218991	3.9455730424185003	0.21917065120212	0.3115491945376289	0.35064477354128004	-1.0990607	6.6186074999999995	-1.2976366000000001
20211207_63610__124703__1372::sa__hepg2__0	GTTAATGATTAACCACTAAGGGCTCACCCCATTCGAGGTGATCAATGGTAATAAGGGTTGGAACCAAAGCGTAATGTCATGCCCAGAGCGTGATGGTCATCTCAGAGACCTAGTTAAACAATTGCCAACATGCACGTTTTACCAGAGGTCCAGTGACTAGTGCTTAAAGTACCCAGTCCCGTTCAGTAGCTTACACCTGG	Simulated_Annealing	hepg2	0		-0.2780929149410739	2.2204960894330896	-0.9268013741385142	2.498589004374164	0.18009853697941003	0.281884319447898	0.2283048084364539	-0.5384661000000001	5.772094	-0.6232768
20211207_63610__124703__1374::sa__hepg2__0	TTTGTTATGAAGCGATACATGCTTACGCGGTACCCATCAAGAAGAACGGTTATTGAAGGGTGGAAGTAACCTTTGAACCAAAAACCCCAGTCTGTTGCATCAAATCGCAGTTAGTAATTAACCAAAGACCAAATATTGACCTTAACAGAATGAATACCTGCCAATGTCGAGACTCTACAGTCTCACTAGGGCAAAGTTGG	Simulated_Annealing	hepg2	0		-0.232242179209853	5.14001823912471	-0.507971788479398	5.3722604183345615	0.18857448060743104	0.32532911268479603	0.194414417120285	-0.46673018	5.0435295	-0.6384486
20211207_63610__124703__1375::sa__hepg2__0	TGACTACCTGTTCGACCGTAGGTACATGAGCATTCCTAGTCATGTATAACCAAGGTGCCGCTCCCGGTCAATGGTCAAATTACACCGGTGTCTAGTCAATCATTAACCTAGTCACCGGTGAGTGAGGCAACCGAGATTGATTGACCTTCAGTCATTATTACTGATCGAGTCGCATACAGAACGTCTCTTTATGCACCTGG	Simulated_Annealing	hepg2	0		-0.503606298222278	2.9551657638641	-0.9943359104348422	3.4587720620863776	0.352809539475252	0.233778685984487	0.588636448551043	-0.77948725	5.8759146	-0.8828858
20211207_63610__124703__1376::sa__hepg2__0	TCTAAGTGCTGGGGAACTTTGAACCTGATGTAGAGGGCAGCTGGGTTAATCATTAACAGTGATTGACGAAATTGGGTCAGGAGTCCTAGCAATGGTTGACGAAGTTTTAGTATCCCCAGCTTACCCATTTTAAATCAGAGGGATATGATAGCAGGTAGCAGTGATTATGCCACTCTGCACCTGCATCTATGTATAGCCAC	Simulated_Annealing	hepg2	0		-0.21336388879443102	4.05843909872255	-0.667055502568053	4.271802987516981	0.19351882959789302	0.307899167350404	0.22150675854097002	-1.110582	5.5738497	-1.0746385
20211207_63610__124703__1378::sa__hepg2__0	GAGGTGTATCAGGTCGAGGCACAAATGAGACATGAGGCTGAGATTAATAATTAACCAGATTCGCGTTCCACCTCACGTGGGCTTGGTCACGGGGGAAATAGTGAGCTTTGAACCTCAGGAGTAGCACCTGCCTCCCACTACCTAAGGTGAGTGTTAACCGCTGTACCTCTGAGAAATCCAAGGTGAAATCTTCAATACAG	Simulated_Annealing	hepg2	0		-0.23654610275512802	2.8999923106988503	-0.516750453743017	3.1365384134539784	0.285174610255417	0.26091290536689604	0.3457591729103499	-0.5847733	5.666707	-0.66025233
20211207_63610__124703__1379::sa__hepg2__0	GAGTGTCATGCTTCGACGGATGGGGCAAAGATTAGCCCGCAAGGTCGTGTAGCTTTGATTGGAAAATTGGACTCTGGTCCATGGCGACGCTCTGTTATCCCACTGTTAATGATTAACCTATGTTTACAGGTAAACAGGTGTAGACCGCGTACCTGCCGTTCATGTTCGGGCAGGCAGGTGAAAGTATGTTAAATCAGTGC	Simulated_Annealing	hepg2	0		-0.8202765081912091	3.67345145715792	-0.930714622403525	4.4937279653491276	0.261490797654679	0.291648378326917	0.313285045288209	-0.8978045	6.0832148	-0.8928976999999999
20211207_63610__124703__1380::sa__hepg2__0	CGCCCAACGTCAGGTGTTAGCTTGTGCTGCGCTCAAACAGGAGTTATGACCCATGGTCCCACATCTGGTTAATCATTAACCCTAAAGCCTTTGATCCTAGGTTGGGGACTGGGTCATTAATCTGTGAAATCACAATCACCCGATATGCACCACCAATCTCTAAAGGTTGGCAGAAGGTAAAGGTCTGACAGGTGTTAAAT	Simulated_Annealing	hepg2	0		-0.33497888238427004	2.91902583159544	-1.19396686298429	3.2540047139797097	0.1727256447521	0.225838435526684	0.227131183652266	-1.2412319	5.640835	-1.2731371
20211207_63610__124703__1381::sa__hepg2__0	GGGTCAAAGTCCATCTGGCATGCATTGACTCACAGGTGGACTTTGACCGCTTCAACGAGGGAATCTAGACACCCATTGCATATGGAATCAGTTCGTGTTAGTGACTAAAAACCTCCGTGGTAGATGGTATCGGTCCACCTGTTTCAATCACTGCAGTTCAAAGTCCGCTGGCGGTTAGCTAGCCTTTGACAGATGCCTAG	Simulated_Annealing	hepg2	0		-0.0136401639130789	3.17584031818072	-0.3221570021582619	3.1894804820937988	0.1987049885371799	0.293874603868597	0.27450055659022	-0.8623876	5.437947	-1.0375296
20211207_63610__124703__1384::sa__hepg2__0	CGTAGCTATGAGTGGCAGGATTTACCTTAGTCTTATATAACCGCACATACCGCCAGTCATGGCCGTTGGCTTTGGATTGTTGACCTGACCTCACAACCTAGTGTCAATATTTGCTCATCCTTTTCAATGCAGCTGACCTTTATATGGACCATACACTTTGAGCGCTTTGATCTTCACCTAGAGACCGTCGAAAGGTAAAT	Simulated_Annealing	hepg2	0		-0.594574054569406	2.63161460243428	-0.635750326232188	3.2261886570036857	0.179497860457115	0.2440785250056439	0.2068649165499129	-0.59299815	5.3643622	-0.6333906
20211207_63610__124703__1389::sa__hepg2__0	ATGAGGAAATCACGACAGTGCACCTGTGATTTGGCTTAGACAGCTGTGCAATCATGGTGTAGAACACCGCTTCATATGCGCACTATATGTAAGCTTCAATCTGGTGCCCCCCTCCAGGTGTCAACCCTGCCCTATGGTTAATGATTAACCAGCAAAGTCCACCTGTATGGTGCCATCCATCTCAGACGGGTCATACTTGA	Simulated_Annealing	hepg2	0		-0.702539072034935	0.9807134959036088	-1.4296573223478202	1.6832525679385435	0.186022776105955	0.21009597045934603	0.280990567440685	-1.2891567	5.4494514	-1.2239058
20211207_63610__124703__1390::sa__hepg2__0	GGCGCGAAATCAAAGGCCACCTCTGAGCAGTGATTCATACCTGATTTGTCAGGTGAATCACACCCTTGCCCACAGAGTCACCTGTCTTGGTTAATCATTTACCAAGATTGAATTGGGCCCCCTGTCAATAGTGTATGCATAGGTAGGGCACGGCACTGTCACAATCGGTATTCATGTAGACAGGTGTTAAATTGCAGGGC	Simulated_Annealing	hepg2	0		-0.939305884662693	2.69671375703544	-0.324307216375807	3.021020973411247	0.225043818755167	0.260847226524626	0.60387346016973	-1.442801	4.9615445	-1.5659343000000001
20211207_63610__124703__1393::sa__hepg2__0	TGTGTCACAGGTTAAGTCAATATTTGCGCAACCGGGGTTCTGTAGACTAGAGTTGTTCCCATGTCCAAAGTCCAACCCTGCAGGTATAATGACTTCTTTGCTCGGCTAGGAGTTCGCTCGGTCGTGACACAATACACCTTTGTTTACCCTACCCACTGAAATCACGGTCAGGTACACCTGTTGTAATAGGGTTTGGCAAT	Simulated_Annealing	hepg2	0		-0.5987148229251911	4.12778358813093	-1.28768698045869	4.726498411056121	0.17838443923786	0.3011873386060369	0.160012622023801	-1.1441264	5.2703004	-1.2120882
20211207_63610__124703__1394::sa__hepg2__0	CCCAATGCCAATGTAGGTAAGAAGCTCTGGACTTTGGACTCCGCACGCAGTGATTGAGTCAATGTGTACAATGAGTCCTTTGATCTTGGTTGTTTGATCATTGGCAAAGGTATACACTGTCAGGTCATCATACAAGGTGCAATACAGATTGACCACATGGATGGCATCCACAGTGGCAAGCTTAACCCGACGGGTCGTGC	Simulated_Annealing	hepg2	0		-0.361110475706496	3.12478189665704	-0.408048637656059	3.485892372363536	0.384289415680891	0.236356725032374	0.5836330183260601	-0.8244277	6.1030273	-0.9174174
20211207_63610__124703__1395::sa__hepg2__0	TAATGGCAATGTTTGCATTTTGCGGCCCCCATCAAAAATCTGGAAAAATCAACACGGGTCATTCGAGGTATGATGACGCACCACAGGAATGTATGATTTTGCTCGACCAAAGTCCATACTCTTGGTTTCGTAACAGTAGTTGGCCACCTGTCACAGGTAAACAACTTGGCAACAAGCTGGCAGGCAATGGCCGGTGATCC	Simulated_Annealing	hepg2	0		-0.85282530954961	3.9082334460539	-0.943475158821422	4.76105875560351	0.307631740692825	0.288274639764375	0.3691063281264339	-0.22162297	5.454751	-0.06407444
20211207_63610__124703__1402::sa__hepg2__0	TGAAGGGCGGATGCATCTAGTTAATCATTAACCTGGTCCATAAGTGCCACACCTTCGCATAGGTTCGCCTGGCACAGTGCCAGGTCAAGCCAGGAAGTGATCATTGGTCCTACGACTATGATAGGGATGGTTAATAATTAACCTAAGGTTTGCCCACACTAGACCTGGTGTACACTGGAATTGGCATGGGTAAATGGAGC	Simulated_Annealing	hepg2	0		-0.614094959088057	-0.0172781595116334	-1.07985836023236	0.5968167995764236	0.302462876161364	0.321137556023558	0.345140455646995	-0.93575835	8.658128	-0.8982698
20211207_63610__124703__1403::sa__hepg2__0	TGTGAGTCAAGGTACCAGATGCACACCTCTGAAGATCGTTGTGGGTCATAAATCACAGTGGCTCAATGACTCTGCTGATTCCGGGCTGAGAGGTTAATCATTAACCATTGACTCAACGGTATGGAGTTAGTCAATCTGACCCTGGAGGTGTCAGGTGTTCGCACCTTGGCTACAAGCATCCCTTTCGTTGGCTGGATGTT	Simulated_Annealing	hepg2	0		-0.4027002520216489	1.3637054839422398	-1.30385545088614	1.7664057359638887	0.173565500919414	0.194788286013835	0.235936378618226	-1.1551247	5.102419	-1.2482241000000005
20211207_63610__124703__1405::sa__hepg2__0	TGGATAGGTAGCGATGAAAAGTGTGTTCGCTATGACCTTTGACCCCTTTTCTGTAAATAATCTACTTATGCAATAAAACAAACAAATGTGAGGGGAGCTCCAACCAGTGCAACTGACTCGTATCTGAGCTTCAGGTGAGTAGTTCATCCCATACCAATCAGTGCAGAACGTCAATACTGTCCGACCTTGATCTCTTTGAA	Simulated_Annealing	hepg2	0		-0.331355637790583	2.47111857796203	-0.9095167792282208	2.8024742157526137	0.16330670049231	0.232172366503953	0.16525978400005403	-0.21429282	6.5772963	-0.37208703
20211207_63610__124703__1410::sa__hepg2__0	CCCGTTAATCAGTTCGCGCTGTCCCGTGATTAGCTGTGATTTCAGGACAGGTAGGCTCAACTATCGTGTTTACCACCGCGAGTGAACTGGTTAATCATTAACCCGTACATAGCAAAGTCCTGATTTGTTAGACTTGAGGTTTTCGCGCTCTAACGTCCAAGAAGCACTCACCTTTTTAGAGGTAGGATTCGCTACACCTG	Simulated_Annealing	hepg2	0		-0.734397426968498	0.8757348041844181	-0.8136329210076909	1.610132231152916	0.192279254082983	0.241534083912846	0.146736784925219	-1.2589346000000001	5.4132690000000006	-1.2871708
20211207_63610__124703__1412::sa__hepg2__0	AGCAGGTGACAGGTAAGGTGCAAAGTGCAATCAGTGCACCTGCTTATCTAACTAGTAGCGTCAGTGTCAGCCTCTCCGACCTTTGAACTTAGGGATCTAGAAGGTCAACAAGACAGATTGCATAAGGCGCCGATACTATTACAGAGTGAATACCAATCAATAATTAACTTACAGGTGCACCTACAAGCAACTCAATGAAT	Simulated_Annealing	hepg2	0		-0.507767434740342	3.27396726061382	-0.817805415882467	3.781734695354162	0.4667056369372979	0.3252343890627299	0.184847231903771	-1.3008058	5.2717675999999996	-1.2639649
20211207_63610__124703__1413::sa__hepg2__0	GCCGCTCGCGTGGTCAATACCGCATTACCTTAACGGTCCAAAGTCCAACGATGGATGCTTCCAGGAAGGCTTACCAAGTTAATCAGTAACTCATTACCGTCCCAATGGCTCACTAGTGGCTGGTATTGTGATTCATACCCTAGATAAGCACGACCCTTAGTTGGTACCTGTCATACCTGCGCTCTGGCATACCAATAAAT	Simulated_Annealing	hepg2	0		-0.698769260612094	4.7582086080019685	-1.27520510242857	5.4569778686140635	0.2471652838414469	0.268449216458884	0.3113595167585689	-0.9560591	6.2597857	-0.9813101000000001
20211207_63610__124703__1417::sa__hepg2__0	GCACGTTTCAATCAACCAGAGGTAATTAGCTTTGCACAGGTGCCTGGCATCGGATGACTCGCTAATACGGAACGTAAAGGTAATGTGTAATCAATCCGTATGTTCAAACAAATATGAGCTTTGATATCAAAGGTGAGTCATGAGATTGCGTCGTGATTGCATAACCCGATGTGTACCTGACCTTGGGTATCGTGCAATTC	Simulated_Annealing	hepg2	0		-0.486338207376064	3.5371998310997403	-0.59491518897576	4.023538038475804	0.171341039065339	0.239304220019692	0.280243669423737	-0.4845319	5.638955	-0.22059049
20211207_63610__124703__1419::sa__hepg2__0	TACCGGCAGGTGCCTCCTGGCTCGCAGTGCGCACCTGTTCCTAACCCTTTAAATTTCAGTCAGGTGTACCTTACCCACTTTAATCTCGGAGCGCAAGTCTGATTCATAGGCCAGATTGAGTTAATAATTAACAGACGGACTTTGAACAACAAATCTGTTAGTGGACCAGCACTATCCTTATTAACCGTTCACACGACTGG	Simulated_Annealing	hepg2	0		0.56570130367776	-0.4255551286003739	-2.88228523093579	-0.9912564322781341	3.1846506884593797	3.7898547589230698	3.9243439813558094	-0.7842258000000001	5.1119976	-0.9934917
20211207_63610__124703__1421::sa__hepg2__0	GGTCAATGTCAATCACGGTTAATGATAAACCATCATGCCGTGGAGCGAGGGAACATAGAGTCCGCCTGCGGTGGTTGACTTACCATCGGCGGTGGCACCCCCATGCTTCGTTACTCTAGGATAGCAGGCGGCACAGGTATCAATCCATCACCTGCTATAGTTAATTATTAACTAGGTGTCCCATCTTACCCATACACGGG	Simulated_Annealing	hepg2	0		-1.08742024594163	1.39950069908012	-1.7080559487402702	2.48692094502175	0.297479927275348	0.2605222898228649	0.471854467147229	-0.8147171999999999	6.528536	-0.8295507
20211207_63610__124703__1422::sa__hepg2__0	ACTCACTGTGTGCCAACCATGTTTGACCCGAGTGCCGAACACCTGTACCACCTGCTGTCACACGCAGGTGCTATGGGTTTAATCTATCAATGGTTGTGGTACAAGTTAATCAAACTTGGCTTCTAATGACCTTTGGCCCTATTTGCGCAACCCCAGGCTAGCATTGCAAACATAGCTAATTATTAACCGAGATTGCGAAT	Simulated_Annealing	hepg2	0		-0.847074426704505	4.53367171148927	-0.4883920426037879	5.022063754093058	0.272270672522393	0.3005085643563239	0.2803958637829399	-1.1517351999999998	5.896982	-0.88551044
20211207_63610__124703__1425::sa__hepg2__0	TGTTAGGCGACCCATGTCCTGATATCACTGATTGCATCAAATCACAGTTAATGAATAACCAGCCAGCTCGATGCCTGGTTTGGTCCCATGTGATCAGATAACAGGTGTGAGTTCATCACTGCAATAGTAGTAGCTTCCCAAATCACTGCTGTAAGTTAATGATTGACAGGTGAGCATCTGTCAAGCTCTCAATCATGTGC	Simulated_Annealing	hepg2	0		-0.434235070618466	1.6068563467143795	-1.6967577971483898	2.0410914173328454	0.29399902498491703	0.22536400699865503	0.407147690401289	-1.4106705	4.5066624000000015	-1.3144364
20211207_63610__124703__1429::sa__hepg2__0	AAGGCTCATGTGCTTGTACCATAAGGAGCAAAGTCCAAATCAGTGAAACACAGCTTGGCGCAATCAGTGCTTATAGTCACTAAGGGAGCACCTGTACAGGTGTATTTCTCAGCCTGAATGCACCTTGAACTTCAAACCTGTAAGGCCAATGATCTATTGTTAATCTTTAACTAGTCAGGGTCTCCCACACGGGCATAGTC	Simulated_Annealing	hepg2	0		-0.40392074587043003	3.80406965571223	-0.7540971864935551	4.20799040158266	0.222451835317168	0.2814723971013739	0.26462860630698604	-0.9073785	5.3172016	-0.9808546
20211207_63610__124703__1430::sa__hepg2__0	CGAACAGGTGCACCTGATTCATTGATACGATGACATAAATCTTCTGACAGTAATTCCTTCAGCAGATTTCTGCTTTGGTGACTACTCATGTGAGGCACAGATTTGGGCTAACCAAAGATTTAGTTCGTCTACGGATCTGTCATCTGTTTGATTTGCACCTCACGCCCAGGGTAGTCATGCCCTAGTTAATCATTAACTAG	Simulated_Annealing	hepg2	0		-0.548148327188981	2.94526377525689	-1.31839804162546	3.493412102445871	0.2333189097976339	0.272277352022352	0.3602622158091721	-0.9268948	5.9394207	-1.0216942
20211207_63610__124703__1432::sa__hepg2__0	GCTATGGATGGACCAGAGTACCTGCGCGTCGAAGGTATCCCTTGTCTCACAATAACCCCATCAATAAGCTCCAGTACCGCTAGGTCCAAAGACCAAAGTCCATGTATGGTTGTGATTTTACAGGCTCATCCATGTCCAAAGTCCGAGGCCAGGTAGATGAAACACGGATGTATTAGAAACACCTGTTCGATGTCATAAAT	Simulated_Annealing	hepg2	0		-0.770235945554903	0.2165492474760429	-1.04000266650004	0.9867851930309459	0.2745584202720499	0.3111629519975949	0.3828764613663211	-1.1004081000000001	4.705716000000002	-1.2817818
20211207_63610__124703__1433::sa__hepg2__0	GCTGCGTCGGATCTTTGAAACCCTCAGCGCCGCTCGCTGAACTTTGTTCGTGTATGTCAGACGGTCATCATGCAAGCACAATCAAAGCTGACCTTGCACTCTGACGGCTCAAAGTCCATATAATCGATGACGCTAACAGATATGACTCAGGTAAATCAAAGCCTGATAAGTTGCAGGTAATAGACAAACTGCTACCTGTC	Simulated_Annealing	hepg2	0		-0.24735391654928401	1.27810323449021	-0.95257595683935	1.5254571510394943	0.235574599774822	0.194573682886585	0.253548412267134	-0.7259635	5.2481728	-0.9406382
20211207_63610__124703__1435::sa__hepg2__0	GCTGCTACCTAGACGTGCTGCATGAATCTTGGACCGGATCAATTATCTGGCTAATGATTAACCAGGCAATAGGGCACCACCTGCAGAGCCAACAGACCCCCGGGCAAAGTCCCAAAGGTCATTACCTGTTTAAGCACACAAACCAAAGGAGGCTTACCTTGCACTTATTAAATCAGAGCCCTGCAATAGCAGGTGTAGCA	Simulated_Annealing	hepg2	0		-0.381804128208698	4.0140295344465295	-1.58548075720092	4.395833662655227	0.261959481675552	0.253484484236506	0.270819131298533	-1.1668818	5.7074294000000005	-1.1877795
20211207_63610__124703__1436::sa__hepg2__0	AGGCCACCTGAGTCACTGGCTGGTCCGCCACAGGTACAAAGTCCAATCTGGGTCGGATTGAGCACCCCGCCTTTCATACAATTCGTAGCTACCTACTGACCTAGTAGGATTTCCACTAGAGATTGGGCATCGACCCACAGTCAATGCTATGTTCCCTTGATATAGAGGTTAATGATTAGCCCAAAGGTAAATCACAGCAC	Simulated_Annealing	hepg2	0		-0.5473966919923621	4.24741665955579	-1.2641995144135099	4.794813351548153	0.1857164205492379	0.316468945528223	0.357727735259695	-1.0571615	5.328759	-0.94898665
20211207_63610__124703__1437::sa__hepg2__0	GTGCTTGGCGCCAATCTGTGCAGGTGCATCCGTTAGCGCATGACAGCATCGTCCTCTATTGCCTAGTTAATGATTAACCATGTCTACATGCCCGCCACATAGCCTTAACCCCAACCTTTTTTACTCATTAACATCAGCCTGGGTCCCTTAGTTTTACGCTATCACAAGTCAGGGACCGAGATTGATCACCTGAGTCTAGC	Simulated_Annealing	hepg2	0		-0.635726837659601	0.552901683092889	-1.01194253722132	1.18862852075249	0.4004136904716571	0.342178943205028	1.7571724320634199	-1.1879034	5.577535	-1.3120252000000001
20211207_63610__124703__1438::sa__hepg2__0	GAAAACGACTCTTTGGTCAATACAAGTCAATCAGGTGCGGTACGCCGGACAGTTCAAAGGTCAGGAGGCGTTGTAGTCAGATAGCCTAGCGAGTGGTAGGCCGGACTGCGGCTAATAATTAACCAACTCGGCAACTAGGTGCGTTAGGTGAGTAAATCACAGCGGTTCACTGGAACAGTGGGGCACAGGTGCTAGGTGCG	Simulated_Annealing	hepg2	0		-0.0342321648397326	1.88496238307525	-0.4822425792616699	1.9191945479149823	0.219130552413126	0.186529285963031	0.30088062356849	-0.6717614000000001	6.1071324	-0.7384722
20211207_63610__124703__1442::sa__hepg2__0	CTTGGGGTTCGTAGCCGTGATTGATAGTACAGAGTCCAATTCCCCAAATGCCCTTGATTCCTGCAGCGGCGGTCCTATCGTACGAAATCAGGCTTCAAAGGTCAGTCAACATTTGTATGGCCCAATGGATGTAAGCGCTTGGTGGTCCAAAGTCCATACCGTTTGAAGGTAAATCCTACCTGAGGTAATGTGGGTACCCA	Simulated_Annealing	hepg2	0		-0.41361818258753	1.02288024686572	-0.45878053188507	1.43649842945325	0.224055454478463	0.3021060112450139	0.24898525691108103	-0.9954742	4.6253779999999995	-0.8265964
20211207_63610__124703__1446::sa__hepg2__0	TCCTAACTAACCTAGGGCTTAGCAGTGATTTCTCTTAGCAGTCATTGAGTTCAAGGTCAAAGTCCGAACTTGTTCAATGACATGACCAGAACTATAGAAAAGGTCTAAAGTCTGAAGCCTTGCTGTCAATCAAGGTGCACTTTGAACTCGAAGTTGTCAGTAGGGTATAGCTTTGTGGTGTAGAGATACTGGGTCAAGGG	Simulated_Annealing	hepg2	0		-0.152786108590522	0.39254466054596	-0.8181952890767329	0.5453307691364819	0.179643400233823	0.174409567420442	0.21029001939435002	-0.83211386	5.456557	-0.88658917
20211207_63610__124703__1450::sa__hepg2__0	TTATCAGGTATTGCAGGTGGAGCGATGAGTCACTGCCAATAAATCTCGGCATGTGCACTCAGGTATCTGAGGCTAAAACAGTTTCTGAATGACCGTTGGTGCGCAACGATCACGGGGCAAAGGTCACCATTGAAGTCTCTTTGGGCCAAAGTACATCTGACGGTTCACAATAGGGTTTTGTCACAGTGAACGATCAGGTG	Simulated_Annealing	hepg2	0		0.831488239363929	2.31364553419144	-1.40778656406531	1.4821572948275112	0.295322286149957	0.228073737497293	0.1996813851142929	-0.7359690999999999	4.4001455	-1.0172118
20211207_63610__124703__1453::sa__hepg2__0	CCACTCTCGCGCAGGCCGCTGTATACTTACTTGCACTGATTTAATACAGGCAGCGGTTGCGCCAATGCTCACCATGTTAATCATTAACTTAGCCCAAGATTGCCAAAAGCCCTGGACTAAGGGGAGCCGTACACTTTAACATGTGGTCAATTGGTCAATGAATAACCATAGAGCATTGCATGCCAAAGATATGCCAGCCA	Simulated_Annealing	hepg2	0		-0.9008185301549979	3.10762554123319	-0.730004191009168	3.8376297322423576	0.337850379635735	0.283738113692397	0.331436103808224	-0.7626089	7.2431725999999985	-0.54434586
20211207_63610__124703__1455::sa__hepg2__0	CATTTCCTCACCTCAACAGGTGTGTGTCTGATCATGAGAATTGCCATGTGCTCCAATCACAGTCTCTTCTGCACAAATCACGGTCACGGCTATGTTGAAGCTATAGTTAATGATTAACCATACGGATTACTTGATGGATAGGTAAACCTATAAACAACCTGCTTACCTAGCCTCTATCTCTAAGCATGCGTGAAGTATGG	Simulated_Annealing	hepg2	0		-0.5708033480954521	0.828102682327439	-0.84858609782215	1.3989060304228909	0.220567682932409	0.190999099965139	0.2095482602541688	-0.72727716	6.0160519999999975	-0.68695223
20211207_63610__124703__1457::sa__hepg2__0	TCCCCGGGTCTGGGCACAGGTGCAGGCTTGAATTGCGTCTCTTCAGCACCAGATTGAAGGTGGGGTACCGCGTCCGCGACTTAGTTAATCATTAACTAGCGGTCAAGTTGTGTAATCAGTGGTTCATCCATCCAAGGTGATTCTACCTGTACACAATCACTGCATTGCACTTACCTGAGATTATACCTAGGCGCTCAGTG	Simulated_Annealing	hepg2	0		-1.21344917588148	-0.691387241032988	-1.09848971052293	0.4071024694899421	0.305352744125399	0.480879043923214	0.363257947888505	-1.3299788000000001	5.8299046	-1.3399138000000002
20211207_63610__124703__1458::sa__hepg2__0	CCCTTGCCCTTGATCAGGCGGTGAGGCTAGTGATTGACCGGACTTTGGACCCGTGCTTACCGCACTGTCAGGCCGTGAGTTACAAGGCAGGTGATTGCATCAGGGTCCGCATTGATTAATGAGTCCAAAGTTTACCTGCTCGATCTTGCACATGATTTCATAGATGACATCTGTGCACAGGTCGGTAAACCAAGCACAAT	Simulated_Annealing	hepg2	0		-0.345938771221007	4.000199937891621	-0.761703521371712	4.346138709112628	0.1678579616416869	0.2924940079362669	0.1878944427505499	-0.80899096	4.4650526	-0.8505130999999999
20211207_63610__124703__1459::sa__hepg2__0	TTGCAGAGCAGGTCTCCCCCACTGGTTAATAATTAACCTCGAGGCAAATCACTGTCACTAGCTTGACCTCAAGACCCGCACGGCGGACTTTGACACTCTGTTGGGTAACAGCAGGTTGCCGGTAATTGACAATGGTATCCTAAGTGCTATTCATGCAAAGACGATGTATTACCCCATCACACCTGTCCTAGGCAATGAAT	Simulated_Annealing	hepg2	0		-0.8029361955841	3.8791582640088302	-1.2093036200696998	4.682094459592929	0.3566889733565661	0.2665357703270439	0.536287539345478	-1.0222895	5.234799400000001	-1.1368947
20211207_63610__124703__1461::sa__hepg2__0	TCGACGAGCAAGCATCCCATGCCTGGTTAATGTTCAACCTGGTACCGGTTGGCAAAAATCTTGGATGTATTCAGCCAATAATTCACTAGAGAAGTCGGTTGGCAGGTGGTGTGTAATTCCAGTGCAACAATACCACCACTGCAGTTAAACATTAACCGGAGGATGCGCATATAGGTGCCCTGTATACTCCCTTACCTGTC	Simulated_Annealing	hepg2	0		-0.32962081691788103	2.88248254787502	-1.03211872005559	3.212103364792901	0.2031020745053049	0.3162339240512439	0.3049671260050869	-0.97695243	5.051203	-1.1200777
20211207_63610__124703__1462::sa__hepg2__0	GATCCATCGCTCCCACGGGCGATTTCGCGGACACGGTCCAGATATTGCCCTTTGAACCATACCAATGAGGTTACGAAACGGAGTACAGGTGGGCAAAGTTCACTTTTTTATCCAAACTACTATAACAGGTGTAGATCAAAGTCCACTCACGGATTGCATAAATCTTGTGCAAGCATTGCTTTACCTCCAAGTGTGGTTGG	Simulated_Annealing	hepg2	0		0.128481548134563	2.6804201060382797	-0.540737831525564	2.5519385579037173	0.2152979540895599	0.3511774801700789	0.3434429656453789	-0.6456089	5.1730347000000005	-0.636528
20211207_63610__124703__1463::sa__hepg2__0	AGCCGCAAAATCTCAGATCACCTGCTAAGCCGCTATCAGATATCCATTCGGGCACGAAGCCCTTTGATCTAATTGATTCTATTGACTTTGTGTTGACTGAAGGTTACTGTTGACAGTAGGTACAAAGTTCACTTGGTGTGCATAGATCGGTATTTACAGTGCCCACTTACGTTCAATGGGCTGCTAATGTCCGTGCATTC	Simulated_Annealing	hepg2	0		-0.4336165586183239	4.38041633610604	-0.575767366560376	4.814032894724363	0.18052537149264	0.31930913754581003	0.22541279628955302	-0.62566924	5.106451	-0.7572569
20211207_63610__124703__1464::sa__hepg2__0	CGCTGGAGCAAGGTGCAAACCGAGACACCAAAGCTGGTTCCTTGCCAGGGCGGAACCGCCCGTTGATAGTTAATGATTAACTGGATCCTGTCCAGGGTCTATGCCATTGGCACATATTGGATAAGCTTAGCAGTGAGCAAATCACAGCCACCAGGTGAGTTTACCCAGTTGTATGGGCTTATTATGCAAGCTTGGCATCG	Simulated_Annealing	hepg2	0		-0.8345058958688979	2.1744662342648198	-0.306324008277848	2.4807902425426684	0.22993589554867103	0.28652395400602004	0.2235797383293169	-0.8328886999999999	5.541875	-0.48567402
20211207_63610__124703__1467::sa__hepg2__0	TGACGCCGTAGACACCTGCGCTTCTGCTTATGGTGTAATCTCAAACACTCGCATTTCCCCTAAATCAGTGCTATTGTGTAAATATTTGTCGGGCCGACAGCTATCAGATGAACTGTCTGTGATTGTATTGAATGATCTTTGGTCCCAGCTCCATCCAGGAACCTCACCTGCACGTGCACCTATTAATAATTAACCAGAGT	Simulated_Annealing	hepg2	0		-0.4754350223846981	3.41368825328726	-0.22620015860880102	3.6398884118960613	0.403424552162283	0.306646823784743	0.578506789389968	-0.7955956	5.4335804	-0.9988289
20211207_63610__124703__1468::sa__hepg2__0	TGAAAGGGTACTCGGAGGCACCCGTGGACTTTGACCCGTCATCTATAAGAGATTGCACCAACACTGGACATGACCTAAACTCTGTAATATGTGAGGGAAGTTGTTGACATGTCAATATCCCTTTGAACTCAAAGGTTCAAAGTCCATCCATACGATGCTATCTTCAGGTGCCGTTAACGCAATACACCTGTGTTGTAAAT	Simulated_Annealing	hepg2	0		-0.26064619865757	2.5887757257497404	-0.8209607563358259	2.8494219244073102	0.1963227940839099	0.308077947065302	0.332374633901678	-1.0284654	5.3744597	-1.0421704
20211207_63610__124703__1469::sa__hepg2__0	TCTGCAGCAAGGTGACAACACATACCTGTCAGATGTAGATCCTGCCTATTTAGTTCGCATACCAAGGATATGCGGACTGAATGGTATTCAATCTGGACTTTGGACTCTAAGATATGCGAGTGTTGCGCAAGGTCACAGGAATGCCACCACAGTAGAGTCAATATTTGTTTTATGGCTAGAACATCTTTGCCCCTCTCCAA	Simulated_Annealing	hepg2	0		-0.374618173195254	3.41444189647017	-0.6696536460905881	3.7890600696654237	0.222630127362775	0.26736586094256604	0.271343377024477	-0.6380691	5.3292779999999995	-0.7808037
20211207_63610__124703__1471::sa__hepg2__0	ACGATGCAGGTGGTAGATCAGGGTGCTTGGCTGATTCACTATATCGCAGGCCCCCTGCTACCTGAAATCACAGCCATACACTTTATCGGTCCAGTCCAAAGTCCATTGGTACAAGCTATGTCAATAGTGTACACTTTGTACCCTTTGTACATTATGCAATGGTCTAAAGGTGTTCAAGGCTCACCGCTGAAGAATCAGGT	Simulated_Annealing	hepg2	0		-0.5591855202769921	2.30965073144804	-1.03022585640467	2.868836251725032	0.240457609731828	0.3163107223607039	0.24618597824474	-0.9047598	5.567732	-0.98873496
20211207_63610__124703__1476::sa__hepg2__0	CGAGGGATTCCACCTGCCAGGACCTAAGACCCATCTATTTGCGCAACCGTTCTAGTGGACTTTGGTCCCCTTACATAAGACCATGTGTTGTACTCTGAAAGAACTAACCTGGGCATGAAAGCTCAATTCTTATGTAACCTTCGCCCACCTTTGGAAAATCAATCAGAGGGGCGTATTTAACCCGATTGAATTAGGGGCTC	Simulated_Annealing	hepg2	0		-0.239538832435886	1.80185308312148	-0.233051387723925	2.0349044708454054	0.223914500084083	0.347115059350633	0.34039804960257003	-0.36831313	4.974387	-0.5354853
20211207_63610__124703__1481::sa__hepg2__0	GTTCTGGAGGCATGTACAACGCACCTCTGCCTTAGTACTTCCAGCACGGTCAGGTGTATCGCCTAGTCTGTGATTTGCACAATCAAAGCTTCTGAACCTTATCGGTCAATGTGTAAACAAAAATCAGTGCAAAGATCAAAGCCACGATTGTGTAACACCTGTCTCAGCTATGTGGCACCTATGCCATATCCCTCGCTTAT	Simulated_Annealing	hepg2	0		-0.8928642350533108	1.05103216145141	-1.31891982859414	1.9438963965047211	0.720811909909925	0.613258301933282	1.2876078199993002	-1.291347	5.079378599999999	-1.1640654
20211207_63610__124703__1483::sa__hepg2__0	GAGTATGGCACACCTGACACACCTTGATTACATCTCAGTGCCCTCAACCGAGCCTTGGCACATGCCAGACCGCCTCCCCAACGATCAGTCAAGTTGGTGCAATCTCTGCGGGTCACCGCAAACCAATACTCGGTTAATGATTAACCTATACCGCCAGTCCAAGGTAGGTTCCATCTCAGTAGCAATCAATGCCCTACCTG	Simulated_Annealing	hepg2	0		0.0469998724499074	0.655025930929272	-1.7655627293128002	0.6080260584793645	0.310576135788849	0.254458889855593	0.8084860682147091	-0.9076605	5.4348345	-1.0730541999999998
20211207_63610__124703__1484::sa__hepg2__0	GTGACTTGCATAGGAGGCTCCAACACGCCATGCACTATACCCACCTGTTGGGGATGGATTATGGAAAGTCGACTGTGATTTTGGAGGACATAATCACAGCACTGTGCGTCCTCTGCAAGATAAGGTCAAAGTCCAGTTGCCCAAATGTAATGGTTAAAGGTTAACCTGTCCGGGCAATCAAAGTCCACTTTGATAGGTAA	Simulated_Annealing	hepg2	0		-0.48019897109298	4.32577523039096	-0.929720389099109	4.8059742014839415	0.186218152389797	0.3675474456603979	0.146832995828072	-0.9919698	6.2116213	-0.9315711999999999
20211207_63610__124703__1485::sa__hepg2__0	TTATGCATGAATGGGGATGCCTGTAACCTCACTTACCTTGCACTGAAATATGCGGGGACAGGTATGCAATCTCGGCGCGTGATAATCACATGCCAACGTATTCTGAATGTGTTACAAGCCAAGGTGGCCCCTGTGCCCAGGCTTCGGTTAATCATTAACTTACCCACCGGGCATCAGATTAAGCACCGTAGAACCACAAG	Simulated_Annealing	hepg2	0		-0.4422278251574529	2.71147322033139	-1.11357986630101	3.1537010454888432	0.21268064839462	0.290187011416638	0.351897280961959	-0.8601412	5.3897285	-0.78246415
20211207_63610__124703__1487::sa__hepg2__0	CCAGCTCTTCACTGGCAAACCAGTCATTGAGCTTGGTTAAGTGAGCAAGCACAAAGGTGTTCTTTGATCTCCGCTACTCTAATATTTGTTTCGAAGGGATCAATGTCCCACACTCATTGCGTTAATCCATGCTGTGAACCTTGAACCGAGATTGTGTAACTATTGCGCATCCAGTTTACCTGCCTGAACACGATGCCACA	Simulated_Annealing	hepg2	0		-0.53222158501394	5.05270617832529	-0.7737509227446421	5.584927763339231	0.195006153902029	0.32971144712709805	0.248931829678031	-0.55064964	5.5262957	-0.6757696999999999
20211207_63610__124703__1488::sa__hepg2__0	CTGTGATTTATGAGATAACTGGCTGACAGAAGGCATGGTTAATCATTAACCAAGGCATTGCATAAATACCCAGATTGGCAAAGTGTGGACCATAAGAGCATCACTTTAGCTATACATTAGCTCAGGAGGGCGACATCATGCAGGTGGAAACAGGTGAGTCCGTCCGGTATCGTGCTCAGGTAGCTCAGATTTACATGCAG	Simulated_Annealing	hepg2	0		-0.0406888815635971	0.386770658714794	-1.07680595350003	0.4274595402783911	0.1764808236604299	0.19226220563778	0.289598198673245	-1.1563721000000002	5.361623000000002	-1.255066
20211207_63610__124703__1489::sa__hepg2__0	TTACCGGTAGCGTGCCAATCTCACCGCTCGGCGCAATCCCCTGCGCTCCTTTATGTAATACCTGATCTTTTGTAACCAGTACAAACCGTGTGAGCATCGATTACCTAACCTAGTTAATGATTAACGTCCATGGTTAGTTAGTAACAATACAATCACAGCAAGCCGTCGAGGATAGGAACTAGTGTTCCCTCATTGTAGCG	Simulated_Annealing	hepg2	0		-0.2872920446356369	3.70530466837879	-1.01086264763632	3.992596713014427	0.207113372578376	0.339984433988114	0.206910533403765	-0.54277784	6.0773114999999995	-0.61209136
20211207_63610__124703__1490::sa__hepg2__0	CAGGAGGCAGCCCCAATCTATAGTAGTGAAGTGCAGTGATTCATATTGACATAGGAGGTTAGTCAGCCCTGGGACCAAAGTCCAGTTCCCGTGATTTGTGACAAGGGGTTCCATAAAGCATATCAGCTCATGTCCCTATAGCTTGGCCATTCAATACCCCACCTTGATCAGGTTGTTTCGGGTTCTGTTGAACACCTGTA	Simulated_Annealing	hepg2	0		-0.8960126781747791	2.06416421411311	-1.0252817999809398	2.9601768922878886	0.235382140954982	0.222394640029797	0.225269482190287	-1.0176895000000001	6.1470037	-0.54621506
20211207_63610__124703__1492::sa__hepg2__0	GTTCAAGGTCAACACCTGTCAGTCCATCCCAAGCTCTGCAGTGATTTAGTTAATTATTAACCAAGTGAGGTGTTGGCGAAGAACAATCTGGTCCAGGTCAACGTTGGTTAATCAATCACTGCTATCCCATTCGTAAGATAGGTACAGTGTAGCACCTTGCGAGGCTCCCCATGGCGCAGCAGGTACAGTTTGCATTGGTC	Simulated_Annealing	hepg2	0		-0.583827740370283	-0.4252368233989609	-1.7113468507300902	0.158590916971322	0.3676162683174271	0.397878430641555	0.497006262867878	-1.4029851999999998	5.8205404000000005	-1.258768
20211207_63610__124703__1493::sa__hepg2__0	CACCTGCATCGACGGGGCATAGTACCACATGCAGTCTCTTGCAAGTAGCAGGTTAATCATTAACTAGGAGGGTACGGCACAGATTTACCACAACCACGAGGTGCCCCCGGGTAGATCAATCAATGAGGTGGAAACCTTTGGACCACAGTCCATCTAGTCGGGCTCGTGTGCCGTGATTGCAGCCAACAGTCAATACTGCA	Simulated_Annealing	hepg2	0		-0.6908457002308659	4.09773498664856	-0.9308682282014292	4.788580686879426	0.419385858079072	0.273043029802305	0.547711934521325	-1.1315889	5.6734504999999995	-0.96868765
20211207_63610__124703__1495::sa__hepg2__0	TGGCTAAGAGGATGCGAGGGTTTTAGCAGGGGGTGCATTGACAATCCAAAGGACCTGGCATGGATAGCAAACTAGTGACTTAGGACAACACAATGGGTTCTTTGATCCCTTATTGAGGGGGCAAAGTTCACGGGTTACTCACGAGCAAACAACTGCTACAGGTAGCACCGGTCAGTGATTTAAGGTCAGGCAATACGATG	Simulated_Annealing	hepg2	0		-0.293262157942817	3.78066282579988	-0.3006108455153339	4.073924983742697	0.21706983173163702	0.301470888375724	0.24136251797334302	-0.5286324	4.9079094	-0.64718074
20211207_63610__124703__1496::sa__hepg2__0	TAAGCCCGTCGAGTAGGCAACGCAAATCTGGCGCAAAGTATATCCATGCTTTACTGCTCACCTCGTCTTGTCAATCATTAACTAGGGTAGTTTAAGCTTTACCCAAGGTCGCAATCCCTTACTCTAAATAAGGGCTGGGGCAAGGGTGAGCGGGACAGTTGGCACAGACATAGCCTTTGATCTTTGACCTGGCACTAAAC	Simulated_Annealing	hepg2	0		0.2227691496059219	3.5193911821739197	-0.395878936787195	3.2966220325679982	0.5706537100695079	0.34931317870753104	0.344692593577438	-0.7833468000000001	6.073835400000001	-0.7487196999999999
20211207_63610__124703__1499::sa__hepg2__0	GACGCACCTGTGCGAGGTCGTGATTCATAGCCGGATTGATGACTCGCATTATCTTGGAGCGCGGGCAGATATCGAAGGTCCAAAGGTTAATCATTAACTCCTAATTCTGCCCGCGGACAAACCCTATGTAAACACCTCAAAGACAGGTGCAATGCACCTGATCCGGTGAACTCCCAGTGGATACCAGAGATAAATCACAG	Simulated_Annealing	hepg2	0		-0.805583168643768	-0.0734381688788248	-0.6995220828252161	0.6260839139463913	0.35953795217852	0.412312537751281	0.314973934338052	-1.4426413	5.828273	-1.3922745
20211207_63610__124703__1501::sa__hepg2__0	TAGTAGGTCAATGCACCTGTTCCTAGCGGTAGCTAGTTGCCGTGAATCGGGCCAGAAACGAGGGATTAGTTAATGATTAGTAGAGTGGAGCTCCATGGGGGAATGCATATCGTAAAGCGCAGCAGATCAAACGCATTGCACAGATTTGATATGCCAGATATTCCGTCTACTAGACATCAGGTTAATAACTAACCCATTGG	Simulated_Annealing	hepg2	0		-0.590112274544611	3.22528804503461	-0.3194018817713269	3.5446899268059373	0.19257917210441	0.310936614029962	0.126674117296349	-0.8312859	5.2768755	-0.7349763000000001
20211207_63610__124703__1504::sa__hepg2__0	CGCAACTGGTTAATGGTTAATCAAACAGAGCCGTGATTGCAGCATGCTGACCTGAGATGAGCTCCATTGATAAGCCCAATGGTTGGGCCACCTTCTTCATAATTGACTGTTGGCATTAGTCAAGTAACAGGTCTGATTGTTTCCGGCATCTCGGCTTTGGGCAAATATTGACATAGGTGTGCATCCGGTCGAGGGTTTCT	Simulated_Annealing	hepg2	0		-0.618066115752913	2.77248152819781	-0.79572943687986	3.3905476439507227	0.3120745536710499	0.232888988866073	0.295192208191572	-0.70906854	6.131928	-0.5968346
20211207_63610__124703__1505::sa__hepg2__0	CCCAAAGGTGTTAGGACCGAGATTGAATAGTAGCAGGTGTCTCAATCAGTTCCACACTCGCATGTCTGAATCTGTCGTTAATGATTAACCTGGGGCGATAGATGACGGCTATCCACCGTTGTGTCGACAAATAGTTGGATCAATAACCAGGGTACATAGTCCAGTACCAGGCTCGGTAATAATTGATCAATATTATCCAT	Simulated_Annealing	hepg2	0		-0.849650813079396	5.20768684986104	-1.37439969650682	6.057337662940436	0.2456961454980269	0.31349243051694203	0.379652804783516	-0.94233716	5.1971784	-0.79813486
20211207_63610__124703__1506::sa__hepg2__0	CCCAAAATCACGTAGTGTCCAGATTGCCTATAATCACAACTCCGCATTGCGCATTGTCTCTGACGACCTTTGGCGCCGTGGGACACAGGTATCATGAGCGAAGGTCCAAAGTCCGCGCTTTGACAGTCCAGGACCCATTGTGTAATGATCAAAGGTGGCTTTGTACTTATCAAGACAGAGTTAGTAATCATGCCAGTTAT	Simulated_Annealing	hepg2	0		-0.662418597613343	1.94961124243843	-1.0624618226240699	2.6120298400517727	0.244832453298988	0.3137794585451339	0.274827883634695	-0.6050805	4.8483953	-0.6231165
20211207_63610__124703__1507::sa__hepg2__0	CTGCCAATGTGGAGCGGTCGCAAGGTATGTACCTGTTCGCCCTGCACAACGAATTCTGCAATCAGGGGTAACGTTTAACCTTTTGTGTACGACCTTGATTTGTCCCAGTTGTACCTGGTCTTTATGTGACAAACTGGGTACAAAGGTCAACTTAGACTATGAGTCTACCATTCCTTTCCGACTAGCACAGGTTAACCATT	Simulated_Annealing	hepg2	0		-0.309826936371507	4.11445130627231	-0.881643018634444	4.424278242643816	0.78496460817248	0.32259685791675	0.3683306667443839	-0.46302652	6.171034	-0.6458701
20211207_63610__124703__1510::sa__hepg2__0	CACAAGGAGGCAGCGAGCAACGTTCGCACCTGCTCCTTCAAGTGCTGTAGGAGGACAGCTACTATGGTAGAAAGCGTGCTTGCCCAGTTGCATAAGTCAATACTAGCGTTATCACTCGCAGACCCAGTGTCAATAACACTGGACTTTGATCTCCTTGTCAAGTCTTTGATCTAGTAAGTTCATAAATCCCTGTCATAAAT	Simulated_Annealing	hepg2	0		0.513577456735153	3.1390980285197596	-2.72548678111895	2.625520571784607	3.1376452672099	1.1304134802116002	3.9263627284421	-0.9408533000000001	4.882228400000002	-0.9820135
20211207_63610__124703__1513::sa__hepg2__0	GCAGTGCGGTGACCTTTTGACCTTCGATGTTTGCCTTGTATGTAAGCGGACTTTGACCCCTTTAGGAACTTACAACTGTTCGTGACTTTGTTGACAATAGGCACATAAGGGTAAAAGCGTAAACAGATTGTGCCGGGGGTGAGATTGCAACAGTGATTCACCACGTACCTGAGACAGGTGAGTGATTTGCCAGATTGAGC	Simulated_Annealing	hepg2	0		0.0508320096342222	1.3001209933572802	-1.00394166674346	1.2492889837230579	0.20285821978696	0.20863333061921102	0.145756825230746	-0.8426517	6.7381	-0.82491016
20211207_63610__124703__1517::sa__hepg2__0	CGAGGCGGTTAGCAGAGGGCGCGCTCAATCTCTGCCGTTGTGGTTGTAACAGGTGCAACTACGGCGACTGTGGTTAATTATTGACCAGGAGCCTTTGATCTGGGAAGTCCTCAAATACCGGTCTCTAAATCTGATACAAGATTAGGGTTTCGCAACCTCGGATGTAAAGATCATACCCAAAGAATTTAGGTGTACCTTGG	Simulated_Annealing	hepg2	0		-0.716515709362835	4.13591325024929	-1.18573854792456	4.8524289596121255	0.211418696916195	0.33063461243138803	0.199012929814696	-0.58138967	4.8315177	-0.73167896
20211207_63610__124703__1523::sa__hepg2__0	CACCCAAGCATGCACATTGGGCTTGAAAAGGGCGGGCACCGCACCTGTGCCTGTCACTGCGTCAACAGAGAATTAGTATGGTTAATGTTCAACCGATCCTCCACCAAATCACGGGTCCAAAGGTCACCTATGTACATCTGGCCCGGTTGGAGTTCAGTTGCCACATAAGATTATAGTCCTACTAGTGGTTCTGATTCAAT	Simulated_Annealing	hepg2	0		-0.915304832929841	4.78629997209064	-1.5650866157885	5.70160480502048	2.7678815514277	0.6182060881247329	3.78687894230124	-0.8844248	5.484186	-0.8028993000000001
20211207_63610__124703__1529::sa__hepg2__0	CAATCGAGATGAAGTTTCAACACCTGCACTTAAACAGTCTACGTGTAAAGGTATGCAGGTGGATCCTGATTTCAGGTAGGGCACCTTCAAAGAGCGAGTCCATCACACCTTGATGACCATATCATCACTGCCCCAAAGACGCAATCTGGTTAATGATTAACTATGGTGGTGTCAAAATCACAGTCACGGACTAGGGCTAA	Simulated_Annealing	hepg2	0		-0.6625798935106141	0.489437518546269	-1.31854646179995	1.1520174120568831	0.2769651431405319	0.30938468201018104	0.529995244447467	-1.0536821	5.6773205	-1.0992378
20211207_63610__124703__1530::sa__hepg2__0	CCCTTCCCAATATGATGGGCATCGCATCTTTGCAAAGCTAGACCTCTAGTTAATCATTAACTCTGAGCAAACAAGAAGGGTATGTTGGCGAATATGACCCAAATCAAAGCCATGCACTCATTAGTCTTTGCATGAGAGACTGATGCAACTATAAGCCCTTCAGTTGGGCATAAGCTGTGTGTGTATACGATGATCAGGTG	Simulated_Annealing	hepg2	0		-0.3444909868398779	1.7476921483921999	-1.02584499818452	2.0921831352320783	0.17670198406394602	0.267427590823619	0.2026465569369768	-0.98843956	6.5929117	-1.0093756
20211207_63610__124703__1531::sa__hepg2__0	GATTCTCCCTCGCTCTTGCTCACTACACACCTGTACCAAGTCCAAAGTTCACACGAAATCCAGCCTCATTCTAACAGGGTGGCACCACCCAATTGTTCGGGTCTTCGCAGCGCTTCTGCTCTCATCTGGGAAGAATGCAAACAGACCATTGCGCCTAAGCTGGGCAAACGTTAATCATTAACGAAGACCCCTCTCATGGG	Simulated_Annealing	hepg2	0		-0.296303605842528	4.18708324297453	-0.283406003510933	4.470489246485463	0.312731235823552	0.310809974709657	0.3094262490205269	-0.45303825	5.9331274	-0.47508204
20211207_63610__124703__1532::sa__hepg2__0	TGACTGTAGGCAGAAATATCAGTCTCGCAATCTGTCAATGCAGGATATCACTAAACAGTGATTCAAGGCGTGATTGCTCAAGGTCAAGTAAACAAACCTTTGATGAGAGCAAAGTCCATTGCACTTTGAGCCTCGTCATCAAAGGTCAGTACCTTCACCTGCCAAGTAGCACCTCACCAGGCGGTCAAACATCCCTGTGG	Simulated_Annealing	hepg2	0		-0.68485226504	1.5496055063317702	-0.8859485775693979	2.23445777137177	0.19214251434256	0.21487145715612802	0.20407035347858102	-0.6695675	4.957754	-0.83186245
20211207_63610__124703__1537::sa__hepg2__0	TCGAATCTGTTGCAATCACGGCCACTTACGCCACCTGTGGTCAGTCACCTGTGGTCCTGACTTTGTTAATCCGGTCTTTTCAAAACTTACGGAATTGAGGGGGGTCCGTGTCAATCGAGAGAGCTAGTCCCCTATATACCATGGCAGAACCCTGGTTAATGATTAACAAGGTACTAGTCTGGCATAAGCACCTCCTGGAG	Simulated_Annealing	hepg2	0		-0.5819039340728139	2.20466046197559	-1.23176665207663	2.7865643960484046	0.35060670591591403	0.23673308106014102	0.541921037420394	-1.0251894	4.7583885000000015	-1.0151469000000002
20211207_63610__124703__1539::sa__hepg2__0	ATGACACACTTATCAGGAATCACGGTCGCTTTGATTCAATCTCTCCACCCTCAGGTGGTTAATCATTATCCGCAAGATATCGATGGGACCGGACATGCTTAACTATTAGGGCACAGATAGTTGCATAGTGATATTAGCCACTCGATCGCCAGGTCAAAGTCCACAACCCAGGCGCTTTGATACACCTGCATTAATGGCAA	Simulated_Annealing	hepg2	0		-0.5685083700165999	5.068534314876911	-0.21834302457993301	5.286877339456844	0.18787109754248701	0.289661620920832	0.18535913919816602	-0.8716088	5.7554865	-0.6732548
20211207_63610__124703__1541::sa__hepg2__0	TCGAGGGCCGCAGAACTTAGTGCTAGTTAATGATTAACTAAATCACAGCCAGAGTCCAGTCTGTTGGAGCTAAAGGGCTGTCAAAGTTCACTGCTTTGACCGAGATTCAAGTCAATCACTGGTTGTGGTTCTGCAAGTTGTATCACTACCATAGGGATACAGGTAATACACCTGTACCTAGGTGGCTCCGGCAAATGGAA	Simulated_Annealing	hepg2	0		-2.7742277208407904	0.0437804210022508	-2.93512402260951	2.818008141843041	3.8200746750489403	1.5232993351297701	3.7982655601769	-1.2638744	5.2356324	-1.3624157
20211207_63610__124703__1542::sa__hepg2__0	TGCCGCAGTACCCTGTCAATGCAATCAGTAGGACGGCGCTTCAGGTAAATTATTAACTAGCAGAGTGCCGCCTAACCTGATTTACATTGATCGTACTTTGTCCCAGAGGTCCATAGAGGTGAGTCAATAACAGAGCATTGAGAGCAGCAATCAATGCGGGACAGTTCTTATCGCTGTACAGGTGTCCCCGTACAGTGAAT	Simulated_Annealing	hepg2	0		-0.4120945591225479	2.84767123685602	-1.258242824704	3.259765795978568	0.2168710483686539	0.28653308287337603	0.400179854225229	-0.9546732	6.0095167	-0.8080225000000001
20211207_63610__124703__1543::sa__hepg2__0	TGCCATTCGATATCGAGGGTGGCATATGCATCTGGTGTTGAGCAAATCCCTGCTTCGCACTTTGTACTTAACCAAGGTGAGACAGGTCAATGATTAACTCTTGAACTCCCCGGATAAGGATCAGGGGGTAAGGCCTTAACCCAGGATACAGGGATCCTGTGAAGTTAGGTATACATTAACCTGTGGGTACCCTAGTCCCG	Simulated_Annealing	hepg2	0		-0.403487112862417	4.3223114356267	-1.3660472196664095	4.725798548489117	0.20945276410365302	0.33983644274828	0.567620936724754	-0.91612375	4.3366747000000005	-0.8067923
20211207_63610__124703__1544::sa__hepg2__0	GTCAGCACGCATCAAGTCAAATCTCAGGGAACAGTCACTGTGATTGTCTTCTGTTAATCATTAACCAGAGTGAATCACTGCTCCACAAAAGATGTTATCTTCCAAGGTCAGACGCCCCGGTGTCAAAGTTCCACCTGCCCATTATACACCACGTCATTGGTGATGCACCTGTCGAACATCCGACAGGTACTATAGAGTTT	Simulated_Annealing	hepg2	0		1.43186442221328	2.41300659272062	-2.2284994532787	0.98114217050734	1.47590539375824	0.46477567965423705	2.2154292154068	-1.3119003999999999	6.1694403	-1.2538828000000002
20211207_63610__124703__1546::sa__hepg2__0	CCCTTCGCAGTGATTGAGGAGCACCGCTCTTTGATTTGCCATCTCTACCTTGCACTGTAGGTTAATTATTAACCACTTAGCACCAAAGTTCGGTTGTTGGGAGCTTCGCACCTGTCACATTCGGCAAATATAGTCAGGTACCATCTCCATTCGATGACCGTGATTCATTAGCGTGTCGTACCTTGTGCGCACTCACCTAT	Simulated_Annealing	hepg2	0		-0.527404540400278	-0.1645273959611359	-0.722509327976477	0.36287714443914204	0.232147529233246	0.217147058963613	0.336362326365679	-1.0977957	4.693043	-1.1299287
20211207_63610__124703__1547::sa__hepg2__0	GAGAACCAATCTGTGTCAAAGCGGTTGAGCACCAGGTGCTCTCTAAACTGGGCTATCGCAGGTGTGTTCAATCAGTGCTGTAACACATCACTGGTACTACCTATGATGCTCTTGGTCCACTGCTAGACTAATGCATTACCTAGGTTAATCATTAACCAGGTTGGCCTTGTGTCATGCTATCTAAGTGGGCACAGATGGCA	Simulated_Annealing	hepg2	0		-0.4936767291891989	0.595819571536822	-0.9322585050387328	1.089496300726021	0.315458614062404	0.253762587451993	0.390480371834605	-1.1398242	6.3214736	-1.23771
20211207_63610__124703__1553::sa__hepg2__0	GGTGCTCCAATCTCGGCTTCCACGGTCTCAGGTGCACGAGGAACATATGACCACACCAGGACGGATAGAATGTGTTTGTACAATGCAGCCTAACCTTGAACTCTTCTAGTTAATCATCACCCATCTCACAATGTACCGTGCACTTTGCCCCCGTAAACTTTGAGCTTAGACATCTCTTGTTGAGCCTGGCATACTAGGCG	Simulated_Annealing	hepg2	0		-0.36550029829816	4.663021986472518	-2.657517397475	5.028522284770679	0.534306263700298	0.295674725028643	1.47692745742529	-0.8022975	5.004766	-0.7974856
20211207_63610__124703__1558::sa__hepg2__0	TCGAATCCGCACTGGGGTTGGACTTTGACCCTAGCACAATTATCACCCAGACTGTGGACTTTGATCTGTTACTCCATAAACCTAACTCCCACCAAGTCACTGTTTGTGATACCTAAGGCAACGGCTGTGATTGACTATGCTATCACAATGAAGCGTTGAACCTTGGTCTAGCACTTATGAGCCTAATGTTGGCTGAGTGG	Simulated_Annealing	hepg2	0		-0.24596478198198102	2.1948804952242	-1.0358510453393	2.4408452772061815	0.540374886704729	0.25512134139893106	0.280263230033621	-0.67332757	4.526051	-0.7593906
20211207_63610__124703__1584::sa__hepg2__0	GCCTTTGATCGGTGATTCACCCTCAGCGCCTCTAAGAGCGCAGCCAACGCTGTTGACTAATCTGTGCACGACCTTTGATCCCAGGAGCGCTCCCAGTTAGTCGTGATTGTGACCTTGAACTCTGAGCTCACCTCTATGCACATAGGACAGGTGGTTAATAGGTGCCAAATCTGTAGTGATGACTCGGATCGCAATGTTAG	Simulated_Annealing	hepg2	0		-0.920481720489545	3.35533881139907	-1.04206087448673	4.2758205318886136	0.236131861165155	0.225237156424113	0.4177481767855661	-0.5577224000000001	6.8252916	-0.6769891
20211207_63610__124703__1589::sa__hepg2__0	CGACCGCATGTCCGTGATTGACAATGGCTTGTCAGGTGTGCACGCCTTGTGGATTGCACAAATCTGGTTAATGATTAACCAGCTATGACTAAGGGCTTGGGGACAGCTCAATCACTTGCAGGTGGATCCTTACCGTTGAGACACCCTTCAATGGTTTTAGGTAGTATGGATGCAGGTGCATTCTATGCAAGGTGGGATGG	Simulated_Annealing	hepg2	0		-0.818650300577475	1.6551065451844902	-1.7421727472844195	2.4737568457619648	0.27159698115422504	0.24212549292919502	0.327219483088617	-1.1872441999999999	6.659826299999999	-1.2432073000000001
20211207_63610__124703__1593::sa__hepg2__0	TAAATCACGGCCAGTGACTAGGATCCAGCAGCGCCGTAGCGGTTAATGATTAACTAGGTGAGCCAAGAGTCTACTGACCAGACCAGTAGTGGGCTTAGAAGGTGGAATGGACATTGAGCACTGATTTCTCCGGTACTACTTCTTGTAATCCGAACACACCTGTTTCCTTGGATAGGCAGTATGGCATCCTTATGGAGTAA	Simulated_Annealing	hepg2	0		-0.542309972226919	2.09691483304774	-1.4378560635745201	2.639224805274659	0.458705586677579	0.216159635955533	0.622768625539443	-1.146167	6.4717197	-0.75818264
20211207_63610__124703__1597::sa__hepg2__0	CGACAGGTGCTTAGAACCATCGGATCGCCTACCACTTATCCATTTAGTAACCTTAGTACACATCCCCAGCATAGTCTTTGATCAAAGAGAGTGAATCACATTGGATATGCGAGGTCAAAGGTCATTGACCACCTGTATGGCAATCACGGCCAAGTTCCCCGGATGGTCAGGACAACTCCGACCCTTGAGTTAATAATTAA	Simulated_Annealing	hepg2	0		-0.800361381113542	3.27477470707471	-1.6530667198416298	4.075136088188252	0.636809885206525	0.223793931190133	0.7041532603793129	-0.59670925	5.963849	-0.92192125
20211207_63610__124703__1599::sa__hepg2__0	GCTCATGGGAATTTACCTATAAATCACAGATTGCCCTTTGAACCTGGGCGGTGAGGGCTGAGTTGCATAACCATACAGGTTAGTAACAAAGCGGCATTCAAGGGCGCAAAGTCTAAATGTGTACATAAGTACTAGGGCATACCAAAATCACCTGTGGTTCAATGACTAAAGCTCATGGGTCGCAGACGTGATTCAGCCAG	Simulated_Annealing	hepg2	0		-0.381925048500714	4.6335981788646	-0.8115418473638331	5.015523227365314	0.27750853836913203	0.28562518688867106	0.321950290917857	-0.645859	5.07129	-0.6141821
20211207_63610__124703__1600::sa__hepg2__0	AGACTACGAAACATGTGCAGGTGCTGCTAGGTCGACAAGATCAAAGTAGTCAAGTCAATGAACGACTGACCTCAAAACTAATGCGGACTTTGACCCTTTGGATCGGGCATAATCAATACACCTTTGTTGTAGGACACCGGATGTGTGGGGATCAGTGTAGAGGACTTAGCACTGATTTCTTAGGTCATTGGTCATCCAAA	Simulated_Annealing	hepg2	0		-0.3121834319643969	3.76241765846731	-0.156498961724801	3.9189166201921113	0.20112917440238604	0.31203377730363	0.128166922390961	-0.5548470999999999	4.9060974	-0.17997088
20211207_63610__124703__1602::sa__hepg2__0	TGATTTACGAATCACACCTTGGAGGTGTGGGGCCCCGTGCGGTAGCCGCGTGTGCTCTATGACGGAGGTCAGTTCGAAGGTTAATCATTAACCCGACCACGGGCTTTTGTGTGAGTGAGCACAAAAAGCATCAGAAGGGTCTGCACGAATAGGAGCTGCACCTGCCTGTCAGTTATTGATTGACTTGCTCAGGCCATGGG	Simulated_Annealing	hepg2	0		-0.6655052343090839	3.27864508973397	-1.71887543753968	3.9441503240430538	0.27426201955711604	0.308229631841286	0.365011153454302	-0.70873916	6.866298	-0.6906363
20211207_63610__124703__1606::sa__hepg2__0	TCGGGCGAAATCACAGCTGCTGACTCACCGGTGTAGTATGGTGGTTGGTAGAGATTAAGGTACACCTACCTGCAAGGCCGTGATGTCACCTGCTGAACTATGTACTCTTTGTTTACCCATGTTGACACAATGTTAGCTTTGATTTCTTCGCTCAGGCAATGAGTCACCTGCCAGCTAGTTGACACACCTGTACTCTATCG	Simulated_Annealing	hepg2	0		-0.85527352269281	3.7974026768809597	-1.92513780556618	4.6526761995737695	0.40041945714529104	0.21239122822609802	0.57314869846663	-1.1689961000000002	5.026850700000002	-1.2117883
20211207_63610__124703__1609::sa__hepg2__0	GAATTGACTTAGAGTCTCGTGGTGGTCGCCCGATGGCCGTCCATGTGTCCGTAGAACAAATTCATGGTTCAAAGTCCATCTATGTGGTCAAGGATCCTCTTTATTGACACAGTCGACTTTTTACAAATGCCGCACGGATTGCACCTTTGAACAGGTAAATGAGTGAATCATCTAGCGCAATCTGAACCTTGTGCTCTTGG	Simulated_Annealing	hepg2	0		-0.15603282173452201	4.462945227777871	-0.7340879914161341	4.6189780495123935	0.1816906059906089	0.278924668813945	0.2409177494600239	-0.41657892	4.5712557	-0.8454233
20211207_63610__124703__1610::sa__hepg2__0	GTGCCCGCAAGGTTTACTCGTGGTCCTGGTTAATGATTAACGGAGAATAGCGCTACCCATTGTGTCCATTAACCAAAATGGTCATTGACTGTATGGCTTGGGATGATGATCAATCTTTGACTCATACTACTAACAGCCTAGCATCACCCAGATGTCCTTGCATCAGGTTAATGGTTAACAGTGATTTGTACGTGCGGTAC	Simulated_Annealing	hepg2	0		-1.11958254107805	4.17267867673872	-0.649540014736304	4.822218691475023	0.261250785328424	0.3717064464661961	0.225508971065389	-0.97329426	6.5725136	-0.89117306
20211207_63610__124703__1611::sa__hepg2__0	CCACCGGTTGCCCTACAACCAGTTATGTATAGTAACATCTCTAGATGGGACAAGTATCACCTGTTAATCATTAACCTGGGATGACTGAGTTACCTGATAAGGTCTAGGCGCACTCCTAACTAGGTCAAGGTCGCCCCTTGGTTATCCTACCTGAGTTCTGGCTTCGTGACTGATTGCCGGCTCAGGTCAGACGGTTAAAT	Simulated_Annealing	hepg2	0		-0.9094509475875392	1.4688996418418798	-1.62858962428421	2.3783505894294192	0.2788470853030679	0.271047576895259	0.4162533753101319	-0.83445793	5.511753	-0.8202799999999999
20211207_63610__124703__1613::sa__hepg2__0	GCGTGTCGCGCAATCCACTACAGAGATTTACTCATTGATGTCAGGTGTACACATTGCGACGGCGTGGTCACACAGACAACAAATCTGTGCACTTACTTCTGCCATGTACTCATCAAGGTTGTGACTGCAGCAGTAGCAGCAGGAGCAGGTGGACAGGTGGTGCATTACTGGTTAATGATTAACGACTTAGGTGGTAGTGC	Simulated_Annealing	hepg2	0		-0.795659247010171	1.3323199152241298	0.415181866973782	0.9171380482503478	0.263641423553785	0.20409831832492	0.15978168556831301	-1.0771616000000002	5.2933283	-1.066286
20211207_63610__124703__1616::sa__hepg2__0	TTGCGCGCAAATCACAGGCCAGTCCAGGGCAGGTGTTGACCTTTGAGCAGGCATTGGTGTGCCTTAGGAGTCAAATATTAACAAAGTTGCCAGCGTCACCCCCCATGCCTGGCCTGAGTTGACACATCCAAGTACAAAGGCCCTTTGTGTCAACGTTACCTATGTGGGGCGAGCCTTCGCACATACACCTGTGTTAACCG	Simulated_Annealing	hepg2	0		-0.7644708132039781	4.27899717164325	-1.05450918254728	5.043467984847228	0.372979074706007	0.257069474461779	0.463276132562201	-0.8009548000000001	4.966069999999998	-0.9384669
20211207_63610__124703__1620::sa__hepg2__0	CGTGAAGTGAGCAACTCTCTATGGGCAATGTCAGACGGGAATCATGTACAAACAGCCCTTTGATCATTGATTCTTTAGGGGCAAAGTCCATAACACTAAGGTTTATGTAACGGCTCGCAACTAATAATGTTAGAGTTCGTAGACACGCACCTGACCTTTGGGCTGGTCAAAGCCGAGATTTACGCACCTTCATCCTACAC	Simulated_Annealing	hepg2	0		-0.819299627147601	3.59218883060988	-0.555960201322251	4.148149031932131	0.2489902314205379	0.369789897984676	0.3708203084988229	-0.72886634	5.0745363	-0.61615694
20211207_63610__124703__1623::sa__hepg2__0	TTAGTCTGCCGGTGGCTATTGATGCATCCATGCCCTGGTTAAATATTAACTACAGTGCAAGGATGCTTAATCATTAACCAACCTTCAGACTGTCACAGGTGGCATTTGTCCTGATGCGCCAGTAATCATTACTAATTGGCCCCAACACGTACGCAGGTAGTGCATGCCCGTAACTACACCTGCGTTCTCATAGAGCAAAT	Simulated_Annealing	hepg2	0		-0.821694918987026	2.65337948282569	-0.415245828205645	3.068625311031335	0.264755579609431	0.335780745536878	0.288835584060605	-1.1365541000000001	6.850778	-1.0928521
20211207_63610__124703__1624::sa__hepg2__0	CGCACAGATTCATCCCCAAGATCACATAAGCCACCGGTGCCCTTTGAACCCAGTGTGTACACACAGTCATGCAATCCTTCCAGGGCAATCAAGTGATCATCTAGGTACAATAGGCCATTGTTCCCCTAATAACACAATGCTGGTAGAGTTCATCCGTTGTTGTCCCTGTGCCTTGGGCTTACCGTTCGTACCCATACATC	Simulated_Annealing	hepg2	0		-0.575664296888066	3.08519667526712	-0.18520392153402102	3.270400596801141	0.262060629634618	0.314907527904639	0.276639913497416	-0.6210669	4.767721	-0.5536865
20211207_63610__124703__1626::sa__hepg2__0	GGGACTGGAACCTCACTGCAACCTTTGACCTCCGTTCTGTGTATGTGTGACCCAAACCAGGTAGCAGGGTGTGCTAGAGCTTTTACTATTGACCAACTTCTGCATCCCCGGCACCCACTGTCTCAACCTCCGAGGTTAATGATTAACATTTAGCCAACAAGTGTTTTGGCGGGTGGCATTGACCTTCTAGCGGGAAAAAT	Simulated_Annealing	hepg2	0		-0.430945528890216	0.889378577741797	-0.777740748133814	1.3203241066320128	0.209287128939142	0.165102827359577	0.24527227529779602	-0.72149134	5.5551324	-0.63857645
20211207_63610__124703__1627::sa__hepg2__0	GCAAGTTTCCCGCCAATGGACCTAGGATCAATCACTGTTCTGCACTCTACCCCGACGGAGTGAGTGTTAATGATTAACCCCATCTCTCAAACCATGTAAATATTTGCTTAGGTACCAGACCAGTGTACCCAAAGGCCACATCTATTGCGAAATAGGTTTACGATTAGGGTTGCATGTGTGGGGCAATCGAGTGCCAGGTA	Simulated_Annealing	hepg2	0		-0.9832267965564621	-0.747151835322235	-1.50680210826423	0.2360749612342269	0.189320763584163	0.221708792504411	0.330734006350019	-0.9064795	6.438306	-0.8640566999999999
20211207_63610__124703__1629::sa__hepg2__0	CGACAGATGGGCACACCTGAGCTAGGTGGTTGACACATGCCCGTCGGTGCACTTTGAGACCGTCCAGTCTATTCAATGATTGATGGGCCAGGAGCAAAGTCCATCCGGATTAGATAATCCCAGATTTAGACTTTGACCCGATGGGGGTGACATCCGAAGGTCTCTCTTAACAGGTCAATAAGTTTCAAACCTGTCTCAAT	Simulated_Annealing	hepg2	0		-0.4484208046941239	2.8611682623774097	-1.15844734927719	3.3095890670715336	0.18161334688312802	0.426578361057794	0.1815872114161919	-0.9353783999999999	4.2012014	-1.0179045
20211207_63610__124703__1630::sa__hepg2__0	TCGAACCTTCTACCGCGTGAGTTCTGTGCACGCTTGCTGTCACCGTGAGATAAATCAGAGTATCTGCCTCGATTGTAGAATACGTGCAACTTACTATACACTTTGATCATTGAAGTTCGCGCCAATGTCACATCTCCACCTGTACCCTGTGCTGGGGCCAACTGGCGGATGGTTAATCATTAACTAAAGGTCAGAGGACT	Simulated_Annealing	hepg2	0		-0.3436691267917899	2.52671138889962	-1.22510461500637	2.8703805156914104	0.2360331613898789	0.3542196920175349	0.4550017051339821	-0.48447853	5.6491574999999985	-0.77542996
20211207_63610__124703__1631::sa__hepg2__0	TCGGCCGTCGTATATAGGTAAACTTGCCCGAAGCGGCGTGAGTTAAGTGATAACTGATGTCAAATCTGAACTTTGCACTCCTGGGTTTATCGAGAGGTGCAAGGTTCAAAGTCTATTTGTTCAGTTGCCTAACCTTCACCCTCTAGACAACAGTCGTCGAAAAAACACCGTTTGACTGAAACTCTTAACCCGTGCACCTT	Simulated_Annealing	hepg2	0		-0.294472608187218	1.74757218774154	-1.39445064887418	2.042044795928758	0.16932100560100702	0.32890537823347604	0.1977022492505688	-0.64297235	4.6384919999999985	-0.70550686
20211207_63610__124703__1637::sa__hepg2__0	CGCGTACCAACTGCTGTCGCAGATTTATTACTTGTTGTCCTAGTGTTGCCGGTGTCGTATGGGTCCAAAGGTCAATTGATCCAAAATGTTGACACTGCAGATTCCTATAACAGTGAGTCACGTCCAAGGTCAGATTGCAGGTAGCGCTGGCAACTCACCTGTCGCATTCGCTAAGGTCCAAAGGACACACTTCGCAAAAT	Simulated_Annealing	hepg2	0		-0.781101121531915	3.0863120276284803	-0.931353213708466	3.867413149160395	0.337966741909364	0.2071741958707	0.4093874223942979	-0.9756957	4.7801876	-1.0122101000000001
20211207_63610__124703__1644::sa__hepg2__0	GGTCAAGGTCCAAGTTAGTCATGCTTGCCTTGGTGACTCCCACCGACAGGTCAAGGTCCACGATTGCAGGTGCTTGCACGTTGACTCGGCACAGGTTGACTGTTGACCAATGCCTCATGCAATAAAATCACAGCACACCTATCCTGGGTAATTATTAACTCTTGGCAATCAGTGCCCCTCTCATTAGCCAGTTCGTCGGC	Simulated_Annealing	hepg2	0		-0.4025635506518739	5.4922082283573195	-1.26153221033297	5.8947717790091945	0.23208031959573702	0.296288337719545	0.608051901786109	-0.9195428	5.0063114	-1.1913778999999998
20211207_63610__124703__1645::sa__hepg2__0	CGCACCTTCTGCTCGTGATGCTGCGCGATACAGAGATTCCCGCATCCTTGGTCAACTAGTTAATCATTAACCATAGCCCCAAGTGTCAATTTGCGTTGAGCAATACACCTGAGTACTCTATACATGACCTAATCCTGTGTGGTTGAAAGTCTCAGAGACTGAATAGCGGGGTGTCAACTACACCTGCAATCACTGCAGTA	Simulated_Annealing	hepg2	0		-0.220240775123616	0.254434723638358	-1.2803849677985701	0.4746754987619739	0.268566888206689	0.240965729683071	0.359296363485548	-1.5328639	4.853176	-1.3273678999999998
20211207_63610__124703__1647::sa__hepg2__0	GGACAGGTGCATTGATTGCCGCGAATGGCCCAAGGCAGGTACCTTGACCACATTTGAAATCACTGCCACAATCATAGAAATCTGGGCTCTTCACCTAATTGTTAATAAGTCTATTGCCTAACGGTATGGTTAACCATTAACCCAAGAATGAAGAGTGTCCAAAGGTAAGCAGGATTAATCAATAACCACCGATACACCTG	Simulated_Annealing	hepg2	0		-0.4999845367405779	1.82572281066143	-1.04160729127021	2.325707347402008	0.26157899124633605	0.2472570614404879	0.314022756768203	-1.3161321000000001	5.2952394	-1.5245229999999999
20211207_63610__124703__1651::sa__hepg2__0	GTAATGCCTCATAGAATGATGCTCACTTATCCTGTTGAGATTTGCGCGTAAAGGTCACTCTGCGCCAAGTTAATCATTAACCTCTTTGATTTATTTGGTCAAAGTTCAAGGTCCAACTGTCGCAAGTTCGATGGGCCTCTCTGTTACACCTTGGTCTATGACTTGGTCTAGCTACCTAAGCGCCCCAGTTACAGGTGTAA	Simulated_Annealing	hepg2	0		-0.4068910377749699	4.42143474518312	-1.15415771779946	4.82832578295809	0.22644942450796002	0.307967796200274	0.31295664049715	-0.8176533	7.563283999999999	-0.9622539000000001
20211207_63610__124703__1654::sa__hepg2__0	AGTAGCGATCGGACTGTTCAAGGGCAGTAACTCTCTTCCAGCACAGATTTATCTGTACCATGTGCACCTTGAGCTCTATCCCGCGACGAAGGTTAATCATTGTCAATGAATGCCATTGTCAACAGTCCACTAGATACACAATGGCATCTTTGTCCAGACCTTAAGCATACAGTCCGCACCTGTGCCTCGTCCAAAGGCAT	Simulated_Annealing	hepg2	0		-0.207865475622061	3.84570001529781	-1.00536493730027	4.053565490919872	0.250506373556791	0.28025165427656	0.3685207169646249	-0.61614275	4.623296	-0.7810191999999999
20211207_63610__124703__1655::sa__hepg2__0	TGATTGTAAACTTATTGAAAAGCAGAGATCAAAGTCCAGATGTGGACCGCGCGCCAAATCATGGTCAAAGGCTTAGAATGATTCAAACTTCTGATAACTGATGGACCCAAGCTGGTTAGAGTCACCCATCAATGCCCTTTGTGGCACTAGCGGATCTGGACTTTGGTCAGATGCCAAGTTTTATGCAAAGGGTCAAAAGC	Simulated_Annealing	hepg2	0		-0.0916557713624883	0.8845721640175949	-0.8312269105071491	0.9762279353800832	0.176934041263327	0.303250909800477	0.1909512082895881	-0.51012915	4.3666315	-0.6570128000000001
20211207_63610__124703__1656::sa__hepg2__0	CAACGGACCCATCAACCGAGGGATGGGCGCAATACCTGCAAACATCCTCGCGTAATCGATCACGACGCTGCATTAAGTCAATTCTATTTGATGATCACACAAAAGTTGTGCGCAGACTAGAATTGGTTCCCATCCTTCTTTCGCTGTTGGGCACCAATGGTTATGTAATTAGTTAATCATTAACCGCGAACGGTGCATGG	Simulated_Annealing	hepg2	0		-0.295616356799067	2.42127088041839	-0.503379299753462	2.7168872372174575	0.216976755996173	0.298577489589581	0.21911128393859602	-0.34390908	5.8791379999999975	-0.36846715
20211207_63610__124703__1657::sa__hepg2__0	ATACTAGGTTTAATGGTTAACCCAGTTACATAGTCAGTCTTCACGGTTGAACCTTGGGACCAGGGCCCCATCAAGGCATGGTTAATAATTAATCGTTCCCTTATGCAACATCGACCTTACGACTGCAGGTAGATTCGCTTTGCCATATGTTTCGGGAAATCTGGCGCAGGTGTTCAGCAAATCACACCTTGCTCTAGACC	Simulated_Annealing	hepg2	0		-0.453557692290669	4.67796158966758	-1.4455149712764201	5.13151928195825	0.22269045595616602	0.372545363159459	0.4653310321186729	-0.6710683000000001	7.2589016000000015	-0.8702186
20211207_63610__124703__1658::sa__hepg2__0	AAGAGTAGGTTAATCATTAACCAGATAGTTGTGATTTAACCCTAACAGGCGCAGCCTGCATATCGCCCGGTGACAGGTGCCGGCAAGTGCCTTGGTTGTAGAACGCTAAGGGAATAGATGTGTTGTGACACTGGTGCAGGGATTACAGATTGCTCCTACCAAGGTACATGCTACACCTACGGTCATGAGCTTATGGTTGG	Simulated_Annealing	hepg2	0		-1.04051877636263	1.1172192039328	-0.9424342390392041	2.059653442972004	0.20814919754362	0.258387566669993	0.1917389674913699	-0.6914889	5.6041555	-0.77883255
20211207_63610__124703__1663::sa__hepg2__0	CATTCCTATGCAGACTTCCAAACAATTAACCCCTTTGATTCAGATCGTGTAATGACACATGCCGACCGCTGGCACACAGATTTATAGTTCAAAGTTCACTCGCTTCAGCCCAGTCTGTCAATAATTACCTGAGTGATTCACAGTGCAGGTATTCCGTGTAATTTCAAACAGGTGACACACCTGAGCGGCACCTTCTAAAT	Simulated_Annealing	hepg2	0		-0.4408363003690421	5.25113511674459	-0.27430269420797	5.5254378109525595	0.23912729988351503	0.235231096183112	0.2918082197253089	-1.1481385	5.831654	-0.960297
20211207_63610__124703__1665::sa__hepg2__0	TGATTGACCACACCTGTGATTTCCCGTATCCGCGTCCTACCTACCAATTCGTTTCTGGATTCGTGGAAAATCATGACAGCGAATCTAGGGTCCTTAGTTAATGATTAACTAGGCTAAGATAGCTCACCTGTTCACACGATCCCCACCGCTACCCCACAATTTCCAGGGTGGCAAAGTTCCATTGGCATCTTTTGGGGTAC	Simulated_Annealing	hepg2	0		-0.3673032241644229	0.19411254406614104	-1.48069609263381	0.561415768230564	0.49770276861033	0.187865647365238	0.2349790944515139	-1.2176723	5.953132599999999	-1.169935
20211207_63610__124703__1667::sa__hepg2__0	CGAACATCCAGCATCTCTTGTCAACAAGCTTCCAGACTAGTTAATTATTAACCTAAACCTACTCTTTCGATCCAAGATTGATCTTTCACAGGATGCATAGCCACCACATCCCATTATAGCCATACATCCACATTGGGATGGGTATGGGATGCAAAAGAGTGGTCGTAGCTCGTAGGGGTTCCCCCGATATACCTGCCTGG	Simulated_Annealing	hepg2	0		-0.0500464831353537	0.876542622881042	-0.379599659593017	0.9265891060163958	0.394750648893836	0.437196128956808	0.48849402888793203	-0.77129126	4.9540242999999995	-0.7694349
20211207_63610__124703__1672::sa__hepg2__0	TGATCTCACCCCTAGTTAATGATTGACGCCGAGAAGACTATGGCTCATGCGTCCTGCGTATATTGAGACAAGCAATAGCCCCAGGTGTGATTCCATCTGGCCCTTGGGTGGAGATGACTAGTGGTGTTGCCCCCGCGGGGTTAATCATTAACCTGGAGCACACCTGTCAGGCTCAGATTATACCTTTGATTATGTTCAAT	Simulated_Annealing	hepg2	0		-0.578467273607702	2.03208320863014	-1.428918199529	2.6105504822378416	0.225271725076679	0.197158864211119	0.364683400514907	-0.96621186	7.4651146	-1.0919552
20211207_63610__124703__1674::sa__hepg2__0	GTTGGTCATATTCAGCGTCTTCCGTGCTCTAGACAGGTGCGCAACGAAAAATCAGTGCCTCACTTCGGGGGCATTTCGGTGTCTTAGGCGTGACGCGCACTGTCTATCAACCTGGCGCAATAGCTGTAGTTGTGACCGTTGGTCCAAACTGTACAGTCAATATACACCTGAGTTTAATCATTAACCTAGCCCTGCGCATC	Simulated_Annealing	hepg2	0		-0.309437934276656	1.00343117856354	-1.13690654800705	1.3128691128401961	0.2950330366853761	0.22825312679863502	0.379528781945908	-0.6977220999999999	5.3624754	-0.89235616
20211207_63610__124703__1677::sa__hepg2__0	CGTGAACAGGTGTAATGATTAACCATGACTCACTCGACTAAATCACAGCTTCTCATTACGAGACGAATACACCTGTCATGTTTTCTCACACGTATGTTGGTCCGAGTTCCTAAGGCAGGTTAATCTTTAACCACTACCATCTGTTCACTAGCCATGATGCCCTTGTACCAAGGGTGCCAAGTACGTTTACTCAGTAGCTG	Simulated_Annealing	hepg2	0		-1.48154115518491	0.4313488069607829	-1.16511614140874	1.5964649483695232	0.3702207569492561	0.27738834969992	0.587364838260454	-1.366682	5.230514	-1.4526341
20211207_63610__124703__1683::sa__hepg2__0	TGACGTTACTCAGGCAAGTATAGCCGCGCAAACTAGTCTTGTAGTGATTTTCTAATGCTGCTAGCTCGGCAAATTCGTTTAACCCTGGCACCAGGACATAGTATCCATGGTGACACATCTTGTAGGTCGGTGGTCAAAGGTCAGACTAGTTAATTATTAACTAGCCTAGATAAACATGGAAATTATAGCGGGTACCAGGT	Simulated_Annealing	hepg2	0		-0.377814391641877	4.55890583634367	-0.463937011535532	4.936720227985546	0.1663572127949419	0.3175628279465809	0.131112696316583	-0.3808408	7.6370372999999985	-0.5004987
20211207_63610__124703__1684::sa__hepg2__0	TACCCAAAGTCCAAAGTCGAGATCGGTAGCAGAGATTGCGCAACTGAGCGGTCCAAACATTGACTGACCACCAGCCCAGATTGCCATCCACACGGAACTTTGCCATAGTACTAGCACTGTCCCACAGAGCAAATAAACCAAAGGGTCAACGAGGGCATAAGGTTCCCTTTGATCACTTCTATTTACCTGGACCTTGGACC	Simulated_Annealing	hepg2	0		-0.0296280457629596	4.47241396544187	-1.42047613872946	4.502042011204829	0.28560549024939	0.38577501234934203	0.4838673088338799	-0.7380512	6.461315	-0.58300227
20211207_63610__124703__1689::sa__hepg2__0	TCGATTCTGATCGAGGAATCACAGACCCATATCGGCGCGATTACCTCCCCAATCTTTGCATATAGGAAAGCACCTGTTCTTTCCGCCCGTAAATCTCTCGCAGATCAAAGTCCAGGGTGAAGGTAAATAAACACAGGCCATAGTTCATCAATCTGGTCTTGGATACCAAGCGTAAAACGTTAACCTGTTGGTTAATGATT	Simulated_Annealing	hepg2	0		-0.0850592108706996	6.22545435621235	-0.8795258144826721	6.31051356708305	0.224411084919073	0.315376676656185	0.339891472059618	-0.62080055	7.0577106	-0.5701879
20211207_63610__124703__1691::sa__hepg2__0	TTAAATCAGTACTGCCGTCGGATATAGTCGTATTCTTCAGAGTGGACAATCAGCTAGGTCTCGTTGGGACTTTGCACCTAGTTGATTATTAACTTCGTTGACATTTCCACAACATAACAAAAGGGCCCGACCTTCAATCACTGCGCTGATGAGGGAGTGCTCTTTCGCAGCAGCAGCTACAGGTGTATCCGAAGGCTAGG	Simulated_Annealing	hepg2	0		-0.6153690198145461	3.06543582967933	-1.3730817124554802	3.6808048494938768	0.195538275239791	0.3087706867783419	0.19462243169334303	-0.6275482	4.754618	-0.7752336
20211207_63610__124703__1692::sa__hepg2__0	CAGCATCTCCACCAATTCACCTTGGTTAATCATTAACCTGGTCCATGGGTGGCTAATAGTTAACTCAAGAAAGATGTGGGTATAAGGTGTTCAGGTTCCCATCCTGCCTTGTGACGACGGGACAGGTATTATTGCATCCGCAATCACAGCTATCTGGAAGGTAGATTATAAATCAAAGTGCACCTGTGACACCTGCCCAG	Simulated_Annealing	hepg2	0		-0.4638439426628789	1.59800402081716	-1.12422946912775	2.061847963480039	0.221224511695023	0.193299232753805	0.1763384869437049	-1.3084376	5.6924905999999975	-1.2665567
20211207_63610__124703__1694::sa__hepg2__0	GGTACAGAGACCGTGATTTGTGGTCAAAAGTTCATGGTTAAATATTAACCAACCCTCAATGAAACACTAGACCTTCCTATGGGAATCACAGCCCTAGGTATGGGGAGTTCTGACAGGTGTGCACGGTCCTACCTGGTAGTGATGCCCGAGGAATGTATGAATGCTGTGTTGGATGGGTTATACATTAACTCAGGTATGTG	Simulated_Annealing	hepg2	0		-0.7078999578884241	3.1348559645943	-1.16524770409382	3.8427559224827235	0.227405466871888	0.2315994407324789	0.273669469420643	-1.166894	5.786392	-1.2070143
20211207_63610__124703__1695::sa__hepg2__0	CAGCACGCGTGGTCTGCCGTATGATACTCACCTGAGATCACAAATAAAGCTAGGCTTCAGGTGCGCTCTGGCCCCGGGATGTGGCAAATGATTAACCCGGCTGGACTATGGTCCCTATCACTCAAGGCACATACACAAGTTAGGAACAAAGCAGCTATTGTGATAAACCTTGATAAGGTGGTTGAGGTTGCATTCGCAAT	Simulated_Annealing	hepg2	0		-0.452429894932383	5.34894395975483	-0.6523233828162739	5.8013738546872125	0.215142477470349	0.31850962785113	0.1407552129898509	-0.71303284	6.0654917	-0.8032180999999999
20211207_63610__124703__1698::sa__hepg2__0	TGGGTACCAACCCGTCGGCGGCACAGTCCGTCTACGCATCGCCGCAAGACTTGCTGTATACCCTGGTTTGGCTTGGTGACTATGCATTCTCACCCTCAGCATAACACAATCCCCTATTAATCATTAACGGCCAAGAATATGTACCCTCTAGGTTAATCATTACCAGAGGGGTCGGAAGATGGCAGTAATGTTGGCACCCG	Simulated_Annealing	hepg2	0		0.0948631438844394	4.419812652272991	-0.0619538239338438	4.324949508388552	0.566630444931301	0.297175030768313	0.9837672649228828	-0.6317265000000001	5.3516900000000005	-0.60787725
20211207_63610__124703__1699::sa__hepg2__0	TAATGTTTCCTTGACACATTAGGTGCACAGCCCAGAACTCACCTTTGACACATATAGTGTAGCCCTTCGTGCTGCTATACTAATCAGAGGTCAAAGTACACCAACGTAGCCCAGCATGGGCCCTCACTTCAGTTAACCATTAACTTGGTAGGGTACCGCTCCACGCAATCCTACTCAGGTGACATAGAATCTCATGAAAT	Simulated_Annealing	hepg2	0		-0.032046543172117	5.03480080679019	-0.612582245567514	5.066847349962306	0.2311779729183719	0.26705992093432	0.353314241229769	-0.77347815	5.2684489999999995	-0.8235193000000001
20211207_63610__124703__1700::sa__hepg2__0	CCACACCTGTAGCTCATTCTTGATAATCTCGCTCGGGCATCGACGGTCGTCAATCATTAACCAAGTTATGTAAACATTGACTTTGACTTGGGTACCCCCCTTGTAGGCATCCTGGGAAATTCCACATTCGATTATAGCTAGACCGTAACATCCCTCGAGGTGTGACCACTCCTCAGGTAGGCAATCACTTCAAGTGCAAT	Simulated_Annealing	hepg2	0		-0.507992172476131	2.3372524247155	-1.53168590454081	2.845244597191632	0.279643530027534	0.2666902778955239	0.458310725153799	-1.1165996	6.791239	-0.94262445
20211207_63610__124703__1701::sa__hepg2__0	GCAAATCTCTGCACTTTGGACCATCCCCCACGAGTCGACTAGCCAAGGTTAATGATTAACCAAATCCCATCACCCAACTGTGCCCCAATTGCACAGGTTGCCAGTGGTCTTGGTACCAAGTGGTTATCTAACAATTTACAGCTCTTGGCATCCACACATCACCCTGCCCTCTGGCACTACCTAGATTGTCGTGAATAGAG	Simulated_Annealing	hepg2	0		0.0269568346308948	3.83388781878795	-1.42980757898856	3.8069309841570553	0.33139620122671	0.272650936764752	0.488663309258529	-1.0834764	6.1520386	-0.9695362
20211207_63610__124703__1702::sa__hepg2__0	CACGGCACAAGCTTGGCAGGTACAACAGAAATCTGCGCTAGATCATTACAGGTACGAAGGTCGCATTTGGCTGTTTGTACTGGGAGGGGTGTTTGCCCGGTTCAAAGTCCTGGCTCCAAAGTCCAACTTTTCTCTTACCTGTTTCACAATGTGCTCACTACCTTGTCTGGTGCACCCTAGAGCTCTGATTTATTTTACCC	Simulated_Annealing	hepg2	0		0.268254587431668	3.5794235029188597	-0.523434143455382	3.3111689154871917	0.17273671975561802	0.3536509791163839	0.152425195300215	-0.70454955	5.9301023	-0.68719995
20211207_63610__124703__1704::sa__hepg2__0	TAGAGTATTGACCGGCTGCAAAGTCCAAAGTCCATCTCACCTTTGGTGTTTGCTCTAACAATCCGCAAGGTCAAACTTCGATTGATCCACACAAATTCCAACATGCGGTTGAAATAGTGTTCCATGGAATCATTGATAGCTGGTTAATCATTTATTAGGCTAGTCGCATTAGGCAGGTGTGTGGAGGGCGCATGAGAAAT	Simulated_Annealing	hepg2	0		-0.4144801586976439	5.511266526346638	-0.683653543727998	5.925746685044283	0.17175074446937502	0.29386300899642	0.18060776802709602	-0.9049040999999999	6.9277534	-0.816476
20211207_63610__124703__1705::sa__hepg2__0	GCAGCTTGGCACGATGTGCCCTGGTTAATGATTAACCTGGCACAGGCCATCAGACCAAAGGCCATTTGCCTTGGTGGGTAATTCCAACACTCAGGACAGTAGGCCACCCTTAGGTTTATTCCATCAGTACATGCCCACAGGTAGTGTCAGGCTCAAATACAACGATACATGTGTACCTGTAAACCTCTCATCTGCCCTGG	Simulated_Annealing	hepg2	0		-0.3723475447372921	2.7981997244622403	-0.463151542558018	3.1705472691995324	0.290778953676771	0.308832657079407	0.342721333656284	-1.0200579	5.82899	-1.0997392
20211207_63610__124703__1707::sa__hepg2__0	GACGTGCGGTTCGACGGTCGTGATTGAGGAATGACTCATCGAATGGCTTGGTTAATTATTAACCACCTGCAACAAAATCAAGGCTATGCACTAGGTCTAGTATCCAGTTCCTGGCACTCAACGATACGGCTATCTACAAATGAGTAGGTCCAGGTAATGGTTAACCTGCTACCAGGACCAGGTTATACCATCATAGTACA	Simulated_Annealing	hepg2	0		-1.0113894827583398	3.39431935260047	-0.731106940473423	4.125426293073893	0.374966619189557	0.282860693691261	0.371195780558568	-1.0928495	7.846094	-1.1408508
20211207_63610__124703__1709::sa__hepg2__0	GCAATCACTTATATCGGGTACAATGGCTTTACTCTGGACTCGGACTTTGCACCCCAAAGCCTATGTCATACCCACGCCTTACACAATCAAATCGTATCAAAGGTCCCAAGGTCGACCCAACAACAAAACCTAGCTGGCATTCTATTTCCCAGCGTTTGCAAATAGGGATTACCGATGTTTTGACAGTTGGGGTCCCCAAT	Simulated_Annealing	hepg2	0		-0.21960647803383102	1.22568285123497	-1.06071059204799	1.445289329268801	0.183588970411182	0.2835228810424169	0.1812798936947399	-0.5332359999999999	4.3790192999999995	-0.58162725
20211207_63610__124703__1710::sa__hepg2__0	CTAACCAAACCTGTCAATGAGTAACCTAGATGCGAACCTGGCTCATGGCAACCGCGGACTGGGTAAACATTAACAGCAGTTAGCACCCGTCATTTACTCATAGAAAGGTAACCCCGGGGATGCCCAATATCTGGGTTAAACATTAACTCAAATCGCCCCAAGGATGTCCAAGGTGCATGACCCTAGATGATGTCCTAAAT	Simulated_Annealing	hepg2	0		-0.6150168798733311	3.92213839804995	-1.1311116804752501	4.537155277923281	0.2878556538091839	0.287940733769532	0.3360649351723779	-1.0844227	6.326721	-1.0047215
20211207_63610__124703__1711::sa__hepg2__0	TGGTGGCCCGTCGGGTATGTGATGATGGTTATCAAAACCACCCGGGCGCTAAGCTACACGTCAGCAGGTGAATCAAAGCATCGGACAGGTTAATGATTAACTCTTTGGCATTGCATCATGCCAGGTGAGCTTGTGCCACGACAAGCTGGTATACAGGTAGCGCCACAGTGAATCCTTAACTAGGTAGAAGGGCATCTGGG	Simulated_Annealing	hepg2	0		-0.148128267765362	2.1445457189371	-1.27032138831868	2.2926739867024617	0.2284121198634789	0.293922507951629	0.343683968492463	-0.7539844	4.8844185	-0.7138074000000001
20211207_63610__124703__1713::sa__hepg2__0	GCAACCTTGACCTCTCTCACTCGAGGTCCTAGCCTTTGCACACTGATTCACAAACCTCAACAGTAGCCAGTTTCGCAATGGTTTAAAGATCAAACAGAGGTCGCATGAATTGCGGACTTTGGTCTCAACCAGCAAGATACCTCACCTGTATTACATAACCTGACTTATTGGATGAGGTAGGTACTTGAATTCCACAAAAT	Simulated_Annealing	hepg2	0		-0.7414743952363521	1.3400618598426999	-1.17227596563326	2.081536255079052	0.1943766453839549	0.22139746433328603	0.296440800319364	-0.94512475	4.8178519999999985	-0.8621443000000001
20211207_63610__124703__1714::sa__hepg2__0	TGGTACCTCATCATTACGCCTGGCATTGATGTTCGGCAGCGTAAGCAATCATGCAGATGGCCCTTTCACAAGACGGTATGTTGGCTCAAAGCAAATATTCCCCTCAAGCGGGGTAACGCTCAAAGTCCAAAGTCCACATGCAACACATAAGACCTTTGAACCCAATAGCTCCCTAAGACCTGGCAGGTATGCAAGGTGCC	Simulated_Annealing	hepg2	0		-0.411144007190051	0.60505544065688	-1.8314460580676002	1.016199447846931	0.2487856264946039	0.271182848527117	0.452742266593318	-0.7434831999999999	5.2361994	-0.86839074
20211207_63610__124703__1715::sa__hepg2__0	GCAGGTGCCAAGGCTGGGCCTCTGTTATGCTCGATATCTTATCTGCCTCAACGAAAGTCGGCTCGTGATTTGGTTAATAATTAACCAGGGGTTAGACACTTAGTCAACACGGAGGGTATAGTATATGTCATTGATTAGCCCAGTGTATCCAGTCCATCAAGCTTATCTGCAGATGACGCTTCTCGCGTGCACCTGCAAAT	Simulated_Annealing	hepg2	0		-0.599431296322689	2.08152577496967	-1.16581429844472	2.680957071292359	0.203436818107824	0.2161693011518268	0.17945221749793802	-1.1408698999999998	6.543933999999999	-0.9778779000000001
20211207_63610__124703__1723::sa__hepg2__0	GTACAAAGTCCAAAGTCCAGGTACTGATTGTGTAATCAATCGAATTGGGCAATGTTGACACTTTGAAGTCGGTCGTATCGTAACTAGACTTAGTTCATGAGTGGCACACCTGCTCTGATTCAGAGCAATCACGGTTGAAAGTGCCCTGATTTGCCTACTCCAACACGCCTCATAGCAGCAAGCCAACACCTGAGACAGTT	Simulated_Annealing	hepg2	0		-0.497156647318977	2.6097633938584797	-0.7213491745444159	3.106920041177457	0.194548357897387	0.3915547169220379	0.22237873828503502	-0.8608551	5.7083129999999995	-0.7667275
20211207_63610__124703__1728::sa__hepg2__0	CTGTACGGGTGTTAGGGAACAAGCCTCCAGCAGGTGGTTAATTATTAACTACAGGTGATTTGCGAGTATCCATCCTGCCATACTACAATCTGAAAGAAAGCAGAGGGGGGAAAACGATGTGGCACGTTGACGGCGTATGCCTATGCCCAGTTTGACATAGCCGAGGTGCCCATCTTACACGGGGTCAATGATTAACCTGG	Simulated_Annealing	hepg2	0		-0.436218422467879	1.41679110974765	-0.7242096564080909	1.853009532215529	0.389504991974496	0.330837812136341	0.541155316248677	-0.8649777	5.449259	-0.75701785
20211207_63610__124703__1739::sa__hepg2__0	CTCAGTTCTCCTCGACGAGGCGACGCACGCTTGATGGTGCCGATTAAAGGGCTGAGATTTCGCAGGTCTAGCGTCATTACGGCAGCAAAGAGGGGTGAGAGCGCCGTTGAGTAAACATATAATGAGTTGAAGGTCTCATTCAATGCTATACTTTTGACGGAGTTAGGCAGGCTGGTTAATCATTAACCACCTTGACCTGG	Simulated_Annealing	hepg2	0		-0.744146771995935	2.4883730242088102	-0.562088979253068	3.0504620034618783	0.286379932737167	0.2858465257980169	0.3897065341814721	-0.8801858	5.8394765999999985	-0.69134223
20211207_63610__124703__1741::sa__hepg2__0	CCTGCAGGTGCAGCGCGGTTACTGCTTATCTCTTCTGACTAGGTGAGGTATAAATCACAGCCCTGGTTGATGTTTAATCAAGAACGTTCCATCAACACTGTACTATTGACAGTCCAGAGGTCAAACATTAACCGCAGTCTACTGAGCTGGCACCTGTGCCCCCACCTGTGACATGTCTGGTATGGACAAACAAAGTTGGG	Simulated_Annealing	hepg2	0		-0.8828054268406709	2.15106059762189	-1.11888207704306	3.0338660244625606	0.246074353412504	0.202243698558846	0.280724887883039	-1.4115408999999999	4.965689	-1.3459673
20211207_63610__124703__1743::sa__hepg2__0	TATAGTCCTAAATCTCAGCGGGAAGCGCATTAGGCCAAGGTCAACATAGCTCCCTATCACGAAAGTGCGACCGTGTGAGAAGGTCAATCACTGTCGGTGTTTGTTCTATCAATCACGACACCTGTCAACTTACCTGTCTCGCCGTACAGTCCTCTCACCTGTTCATTAGTTAATGATTAACCGGTTCCCCGGAGCACCGG	Simulated_Annealing	hepg2	0		-1.23187210673	-0.543652382938854	-0.5354972609724411	-0.0081551219664128	1.5152792950123901	0.3775175104409421	0.45413899170853705	-1.0189818000000002	5.1478148	-1.321519
20211207_63610__124703__1744::sa__hepg2__0	GGAAGTGGCCGGCAAAACACCTGTATGCGAGACCGCCTTAACCACCTGATATAAATAGCAGTGTATATAGTCGTGTTGAGCTCCCCATCATGATAGAGCCAGATTTACGGAGATTGGCGTAATCGGTCAAAGACCGTGATTGTGACTCCCTATGTCAATATTAGATCAAAACGGACTTTGTGCCCTGCAAAGTATACATA	Simulated_Annealing	hepg2	0		-0.7299910211912171	5.22362871153895	-0.870598279390854	5.953619732730168	0.21599545683214802	0.322495591458278	0.28575015005882004	-0.8339556	4.8420653	-0.6346151
20211207_63610__124703__1745::sa__hepg2__0	CGCGCTGCCCTCTGTGCCAATACGCGATGCTGGACATTGTCCCCTAGACGGACTTTGACCAGGAATTTGGTCTGCGTGTGTGTGCATTCCGCTCACGACTCCAAAGTTCAGAGGTTACATAATCTTTGTTTACGTGTGGAAAGTGTACACCTGTATCAGGTGCAGAGTGCCGCATCACAAAAGCCCATTATGATGCCTGG	Simulated_Annealing	hepg2	0		-0.27973603628431604	0.936141315594925	-1.29738156816875	1.215877351879241	0.28574006528718704	0.301887285745743	0.6005157236976719	-0.57871485	5.0897818	-0.82835126
20211207_63610__124703__1748::sa__hepg2__0	TGTGTCCTCGAAGCACCTGTTCCGAATTAGTTCGGATTTAGCAAGGGGCAAAGTTCATTGTTGACCAATCCCCCAAGTAATACCTTATCACCCCGAGTGCCCTGTTAATGGTTAACCAGACCCCTAACGCACCTGTCAACCACACCTGAAGGCCGTTGTAGGGTCAAAGTCCACTGGCTCCATAGGCCCACCGTATAAAT	Simulated_Annealing	hepg2	0		-0.8772440248132249	2.42980640640898	-1.25221350760975	3.3070504312222053	0.4494294389429679	0.27679579282688105	0.6483856984205351	-1.0588645	6.4297255999999985	-1.198507
20211207_63610__124703__1750::sa__hepg2__0	CGTCAGCTTGCCGAACTACAAATATGCACCTGTACCTTAGTGCCAGGTGGCCCGGCAGTCATGTAAATCATTAGTCAGTTCAAAGTCAAACCTAGTGTCCCTAACGAAACGTAAACCTCGGTGCAAGGTTCAACCGGCTCACAGAGATAACTTAAATCACTTCATTCCACTCTTAATGTTTAACCAAAGGTATGACCGTA	Simulated_Annealing	hepg2	0		-0.328082550284219	4.52759172079208	-0.870581728593586	4.8556742710763	0.506534791855856	0.294601012249583	0.5777384265768989	-0.7326325	6.0810910000000025	-0.64598966
20211207_63610__124703__1754::sa__hepg2__0	CCCCACACTATCGTGCGTAACCGACAAGCAATCCTGCCATACCTGCGTGAGTCAGTGGCATCAAAGGGTTAATCATTAACTGTACCACCTGTGCGGCTACAAGTCCAAAGTCAATAAGTTTACCCTCTATCGCACATTGTCCGAGAATCTCAAATCAGGTAGCACGAAGACACCTGTTACGCTTACATTATGTCTTAAAT	Simulated_Annealing	hepg2	0		-1.4772275581758705	1.2379075205071002	-4.7833230398605995	2.7151350786829704	3.42037279617754	1.09308564324953	3.9114434438809003	-1.0693413	5.1555715	-1.1257375
20211207_63610__124703__1755::sa__hepg2__0	TGCTGTGATTTACGTTTCCTGATGTGCGGGCAGACAGAATGTGACCTTCGCCGGGGGCAGGTATCCGTGGACTGCTGAACAAACATCCCATTGTCCCATTCCATGAGCTCATGGTCTAGGTAAACATCTCCAAAGTGCCCAGTATTGACCCAAGTCAGAACAAACACCCCGTGTAAATATAACAGGTATGCACACACCTG	Simulated_Annealing	hepg2	0		-0.26962116565655003	3.3270233132972207	-0.9804635683845632	3.596644478953772	0.2272739422980269	0.238320163616881	0.2395004209779429	-0.9196291999999999	5.08908	-0.8967973
20211207_63610__124703__1756::sa__hepg2__0	CCTGGCGACGGTGGGAGAGTCTGGGCTTTACATCGAATGTGTTAACGCCCGCACTCCTCCACGAGGACGCGGTGGTACTTCAGAGAGGTGTTTGCCAGAGCATACACCCGTTATGTAACGATATAATGACACCTTGCGATTCAGCTCGCTAACGCAAATCTGTGTACCAGCGGTTAATAATTAACCATGCTCGGGGCCAT	Simulated_Annealing	hepg2	0		-0.280572056843227	3.0092858231703996	-0.5140741711053279	3.289857880013627	0.23121952277699304	0.3066085242240999	0.22473136215580103	-0.48999405	5.923014	-0.4879469
20211207_63610__124703__1757::sa__hepg2__0	GGAGCTTATGTACCCATTGTTCTATCCCCCTATCACTTCTGTTAAGCCGACGCTATAGCTACCCTTTGATGGGAGTCATTGTCGACCTTTGACCTTTACTGTTCAAAGACCAACCGAACTTTGATCTGTTAGCTAAGCAATCTGAAGAGCCGTGATTCATGGTTAGTGGCATGTGCAGGTGCATATAAACGCGGCTATCT	Simulated_Annealing	hepg2	0		-0.6833098379766229	4.50660532013036	-0.485419890181098	4.992025210311458	0.20203510685176	0.2953130727041839	0.219449707721704	-0.75148296	5.223718	-0.8991418
20211207_63610__124703__1766::sa__hepg2__0	ATACCCTAGGGATCGGACTGGCGGCCCCTAATCCCAATGGCACGCGGACACCTGGCGTGGCTAATAATTAACTCCAAATAAACAAGACTGGAGAGGGTGACGGGGGTTTGGTTAATAATTAGTACAAAGCTATGAAGGTAACAGGTGTTACCTGAGCAAACCAGACACAGGTGCACATTAACCAAAGTCACCTGTTAAAT	Simulated_Annealing	hepg2	0		-0.3383100948252719	2.15793814518262	-0.697562227363536	2.496248240007892	0.19570596656122302	0.215781323357273	0.292094219146528	-1.1379213	5.6852540000000005	-1.1660103000000002
20211207_63610__124703__1768::sa__hepg2__0	AGTACCGTTCTCATTACACCTGCCGTGATTTGTCTTTCCACTAGACGGCTGATGCGCCCAGATTTCACGCTTTGCTCCCTATTAACCATAGATAAGCACAGTTCATGAGCCTTTGGCCCTGCTTATCCTCTTTGATCACCTTGATAGTGGGCCCAGTCCAATACTGGCCATCAAGGGTACAAGTTAATGATTAGCCAGAC	Simulated_Annealing	hepg2	0		-0.6361958958503989	2.13785144823396	-1.5089435366131698	2.7740473440843587	0.278862908326617	0.34692281443149103	0.343338205860505	-0.9827435	5.3020234	-0.93001723
20211207_63610__124703__1769::sa__hepg2__0	TTCGACGGCCCATACCAACGCTCCGACGATGCCTTTTCCAGCCGTATGACAACCGCATCACACCACTTGAGTTAATTAGATTAATGCATTGCATCCCAGCGCATGAGACCAGGAAGGTTAATCATTAACCGGCTGCATTGAATCATTTCACCTGTCTGGACTATGAACTCTCTGTGATAACAAGAGTCATCGATTGAAAT	Simulated_Annealing	hepg2	0		-0.36975389595091707	4.45336528234034	-0.660211834744376	4.8231191782912575	0.20410543640345602	0.302504495094308	0.1750108613545599	-0.9422224	4.7012434	-0.90420175
20211207_63610__124703__1777::sa__hepg2__0	TGTTCGACCATGAGCCACCTGTGCAGCCACACCGACGGGCACCTTCCAGCCAGCCGCTACTCACCTGCACAGATTGCAATCTAGTACCAGCTAGGGAACTCGTGTGCAGTGATTTTCCATAATGAGAGTAGCCCTATGAGACTGAGTCCAAAGTCCAACCGTTACCCAGTCCAAAAGGTGGACTTTGCACCTGTTGCAAT	Simulated_Annealing	hepg2	0		-1.04707735358088	3.82116562245569	-1.2431891397973602	4.868242976036568	0.3872372637173089	0.3565951161423039	0.34033840208569704	-1.2218857	5.421085400000001	-1.2395332000000001
20211207_63610__124703__1780::sa__hepg2__0	GAGGTCCGAGTCATAGCACGCTCATGTACAGTCAAGTACCTGCCTTACTCATGCACCGCATTAGTAATCCTATATGGGGGAGCTACACTTGATCTTGGTTAATTATTAACCAGCAGGTGCATGCTGAATACAGGTGGAGTAATTTGGCACGCTACATATCACGCAGGTGAAAGCGCACAGGTGTGATTTACTCGATCAAT	Simulated_Annealing	hepg2	0		-0.375805522585497	-0.4441903495429579	-1.5049991633700999	-0.0683848269574609	0.218337770844627	0.294677055601277	0.250348135704441	-1.1526469	5.701958	-1.3557781999999998
20211207_63610__124703__1782::sa__hepg2__0	TTAGCCCTCTTGAGTTAATCATTAACCGAAGAAGCAGCATTGGCACGTGCCAACGGGACGGGGCATGAGGATGTTGAAGTGCCATTTGTAGGTGTAAACATCCATATTGTGACTTCACTCAAATAGTACTGAACGCGTTTGCTATGCGTTAATCATTAACCTGCTTCGCACCTGCCGGCGCAAAGTCATAGATAAAAAAT	Simulated_Annealing	hepg2	0		-0.481892351345702	1.12075479917512	-1.09257128281591	1.6026471505208222	0.231685966571097	0.218106839784607	0.30080697897444103	-1.1641434	7.4906235	-1.0806626
20211207_63610__124703__1784::sa__hepg2__0	GCCGATACTTGTAACCCGGCGCGTAGCAATTAGCAGCTTCACACCTGTGGACCTTGACCTTTTATCGTCAGCCGGTAACCGTGTCCCGGAAAATCTCAACGCAATCAGGTTGACCTAAACTTCAATACTACACCAAGCATGGGAACCTTGGTTAAATATTAACTATAACCTAGGCATTACCAGGGCTCCCCTGAAACAAT	Simulated_Annealing	hepg2	0		-0.577370738626191	1.59248844014931	-0.4957138766260229	2.088202316775333	0.32115420409441	0.29444123996110805	0.35346794857807	-0.903466	5.330971	-0.817896
20211207_63610__124703__1786::sa__hepg2__0	CACCTGTTTGATTTAGGTGGACCCAGCTTTCCAAGGCTTACCTACGGGTTAATCATTAACCTTGGAGGGGGGGCGCCCTCTAAGATAAGGTAGAGCTTTCACATCCATTGCTGTGATTTATTCCCTATTGTCCATGAGACCTGATTTCCACTAGTAGCCGATGTTATCGCTACCACAGTATGGGACGTCAGGTGTGCAAT	Simulated_Annealing	hepg2	0		-0.9091965752568342	1.43996664971991	-1.90473747500121	2.3491632249767442	0.250597686636687	0.176638750044019	0.314895175056333	-1.6672807	5.9685893	-1.2144415000000002
20211207_63610__124703__1787::sa__hepg2__0	GCTACCTTTGCCGTCGAATAACATCTGCACCTTGCCTTCGGAGGGAGTTAGCGTATTCCGCTAGGAGCAAAGGTCGTCTTTGCTTTAGCCATTCCGTAATCAAGGTTAATCATTAACTAAATCTCAGCTAGTTATGTACAGTAGGGGGTCAAATGTGGGCAATCGCTACTTAACTGTATGCCTTGGATGGAGGCGATTGG	Simulated_Annealing	hepg2	0		-0.8147330718369241	3.34443094713503	-1.20467867327156	4.159164018971953	0.203674121318917	0.276305155424805	0.2396244657339139	-0.8799200999999999	6.0131492999999985	-0.83403254
20211207_63610__124703__1789::sa__hepg2__0	GTTAATGTTTAACTTAGGGAATACATACGCCATTGATCATCCATCAATATATCAACGCGGGTCAGGGATGTACAGGCAACCGGTCCCTTTGGCTTCAAAGTAGTTTGCTGATCTAACACTTGTACTTTGACCCAGAGTGGTCCCAGTAAAATAAACATCTGTAGTCAGGCACATCTAATACCCATTGTCATAGAATTGGG	Simulated_Annealing	hepg2	0		-0.170676983420954	4.1727351424374195	-2.54172971974164	4.343412125858373	0.51091170083802	0.392671517243705	1.05427305678814	-0.45462844	4.938082700000002	-0.55157375
20211207_63610__124703__1792::sa__hepg2__0	TACCTGTGCTGCCAATGACTCAGACACCGGTTAATCATTAACCAAGGCGCACAGATTCACGTGCCATTAGTAATAGTGATCGTGGGGATACTGCACTCTTTGGCAATACATCAGTACGGATGCCCCAGCATCGCCCGTTGTGCAAGTAGAGATTAACATTGCGCGATATGTCATCTAAAATAGATGTACAGGTGCATTGG	Simulated_Annealing	hepg2	0		-0.414497440919292	2.13409226834338	-0.0623699410631577	2.1964622094065374	0.2828485481559519	0.2172126864106569	0.2489100263812561	-0.8117069	5.5374045	-0.8640324
20211207_63610__124703__1794::sa__hepg2__0	CTAGGAGTTAGTTACTCATTAACTACCGTCTGCTTGATGACCCACTCTGGGTGATATTGAATCACGGCAGCGCTCATTCAGTGTACCTCAACGAAGTACACCTATGTTTAATGTACATCGTTGGACTTTGACCCTCGCCAGATATAGCAGTCAATATCAGGCATGAGGTACGCTAACACGGTTGGATCACCTGTCCAAGA	Simulated_Annealing	hepg2	0		0.0310938075579027	2.45417232606476	0.265185466027827	2.188986860036933	0.3347032854580039	0.2095231636139939	0.262664575410827	-0.6639875	5.4737525	-0.82485616
20211207_63610__124703__1799::sa__hepg2__0	AGCATACCGGTGCATAACGTCTGCCAATGACTCTGCAGTGATTTGCGCCCTTTGATCCGGTAATCATTAACGCCACCTGTCATTTTATGAGAGGTGTTGGCAGAGCCCCGTACACCTGTTGCAGTTACTCCCCAGACATCATGATACATTCTCAGGTGAGTAAGTCAATCATTAACCCTGGTACATAAAGCCTATACTTG	Simulated_Annealing	hepg2	0									-1.2509944	4.996625	-1.2768173
20211207_63610__124703__1800::sa__hepg2__0	CAGGTATGAAAAGCACCTGTGGTGCCTTGATGCGCTCAGCTGCTTCAATCACAGCCTCCCTGGGCTAGCCCAAGCTGAGACATAGATTAGATATATCAAGTGTCTTCTCTTGAGTACATTGGATGGATGAGAAACAGCTGGTTAATAATTAACCAAGCCAATACAGCTATGCCAATCCAGCTCTATTTGACAAACATGCC	Simulated_Annealing	hepg2	0		0.0513953084336811	1.9472433822420296	-0.28254625229353303	1.8958480738083483	0.165693357320701	0.26663727886926303	0.159156959256479	-1.1073819999999999	5.742350599999999	-1.1930169
20211207_63610__124703__1801::sa__hepg2__0	CCGGTTCAACCACACCGAGGTGTGGGTAGTACCAGTGATTGACCCATGACTGACTAGTTATCGATTAACCACTCAGATTGGCAAATCTTGCTTATCGTCAGTAGATATGCACAGATTGAGCAAAGTTCCTCGTGAACCTGCGCAGGTGTCAATGATTAACTACACTCACCTAGCAATACTTTGTGTATATTACCTGCGGC	Simulated_Annealing	hepg2	0		-0.592651609620532	3.65802932143977	-0.688410257833508	4.250680931060302	0.2504970781612879	0.3552062007186229	0.25181298715951	-1.1682795	4.7782044	-1.0480009
20211207_63610__124703__1802::sa__hepg2__0	ACACACAGGTGACATGGGTCGTTGCACAACAGATTGCTGAGATTTAGCCCGGATTTCCATTTGGTTAATGATTAACCAGAGCTAAGCAAACTTTCTGCAATTGGTAACAGCCAAATAAATAGGATAGGGTTTTCCTTGTGTATCCCTACATACAATGCACCTGTAGTTGGTCAGGTGTAGCATCCTTACGAATGGGGCTA	Simulated_Annealing	hepg2	0		-1.00626969196233	0.9363664675919441	-1.5130513516556998	1.942636159554274	0.282043334399271	0.2359756527396269	0.26976717671264605	-1.2272688999999999	6.0903300000000025	-1.2445209
20211207_63610__124703__1804::sa__hepg2__0	CGTCGACGGTGTTAGAACGCATGAGACGAGTCAGTTGCAGATGCCAAACATACAGCGCATACGGATGCAGGTGTCCATTTACTGGGACAAAGTCCTTTCCCCCGGTACCTTCCCACTCCATCTGAAGTTGGCTAAGTTGCGTAGGTTAATGATTAACCATGGTAAGATGTTCATACCTCTTAGCGCCATGGTCCAAAAAT	Simulated_Annealing	hepg2	0		-0.553916311600907	3.1437510556945596	-1.2123625789455201	3.6976673672954665	0.20794098103633601	0.31040429733491903	0.33511577559187705	-0.98807466	5.8883953	-1.0017209
20211207_63610__124703__1806::sa__hepg2__0	GTTACAAGACGACAGGTGCACTCAACAAGTATGACACTCATCGTTATCGTTCTAAGCTCAAGAGTGATATTACTCAATCATGGCAAATCATTAACTTGGAAGGTCAACACGACCGTGATTAATGATTAACCAGAACAGGTATGCCTTCATAGGAGGTACCTCTTCATACTAGGCTAAGATGCTGGCCAAACCTGGCATCA	Simulated_Annealing	hepg2	0		-1.27103990991468	1.17428793405241	-1.9197660359225	2.44532784396709	0.287079533592666	0.1983458975279219	0.338202209169013	-1.0797412	5.723485	-1.2024774999999999
20211207_63610__124703__1811::sa__hepg2__0	AGCGGTTTTGTCAATGAATAATCAGTTCAAAGTTCACTGATTGCAACACCGTGATTACTGCTGAAATAAAACCCTGCCCTTCTCGCCTATTATGCTGGATGGTCCAAGGTTTGCTATCTACGTTCAAAGTCCGTTTCAGTCTAGATGCATGTGCTATAGTACAGGTGTTCCGACGATGTCACCTATGATATCAAGTAGGG	Simulated_Annealing	hepg2	0		-0.308412666018748	1.5351901624450401	-0.96126809155993	1.843602828463788	0.18649730426861	0.28085769233982	0.19702145077285801	-0.9043591000000001	5.352951999999998	-0.8146031
20211207_63610__124703__1817::sa__hepg2__0	GGCATGCCAACAGGGGCCTTCGTAAGTAGGCATCACCTGTCACCCTTGTGCCTGGCACTGTTACATGAGTCCTCGTTACCCTCGATCAAAGTCCACCACGCGGGAATCCCTTGCTTTATGAGAGTCTCTTCATGAGTTAATGAATAACTAGCCCATGGTTTACAACCCTACGCTGCACTTCCAATCTTGATGCAAGTAAT	Simulated_Annealing	hepg2	0		-1.0739815643555501	2.8869389068932096	-1.06183905955724	3.9487779664504497	0.428576212867716	0.251138319807643	0.426493733498141	-0.7651372	4.9562497	-0.68148416
20211207_63610__124703__1819::sa__hepg2__0	CACCTGTACCAGTCGGTACGCCGTCACAATTGCCCCACGTGTGATGACAGAGGCCGTGATTTGAGGCATAACTACCTGCAGCACTTGACTTCCATCAATCTGACACAACAATCACCCAGGTGCAAGTTAATCATTTACCTAGGCTTACGCAATGACAATATTTGCCATAACGGCAATACGAGGGGGGCTATGCTAAACGA	Simulated_Annealing	hepg2	0		-1.64428459940294	2.42599429547276	-1.3538148354973798	3.7798091309701403	1.12039471753962	0.310580562093757	0.81692268366235	-0.8330695	5.2169940000000015	-0.85189676
20211207_63610__124703__1821::sa__hepg2__0	CACCTGTTCAATGGATGATTGTGCAAGCAGCTGACCTGGCTGTATCGGGGCTAAATCAGTGTTTACTCACTCGGGGCAAAGTTCAACTCTTTGAACTTTGATGAGTGGCCGTCATTTCCTGAAATCAATGAACGTTTAGAGCATCCACCTTACCTGCTTACACGGTCTGTGGCCATTACAGGTGTGGGAGAACTAGGGCG	Simulated_Annealing	hepg2	0		-0.500626408202739	4.15747958231495	-0.9042495917130228	4.658105990517688	0.222214244872791	0.294817870509485	0.3783222389301929	-0.6842085	5.1623545	-0.7749564
20211207_63610__124703__1822::sa__hepg2__0	CCTTAGTCAGTGAGTGCACCTGCAATCACGGCTCACCTGTGCAAAGCAGATGAGTCAGCTTCCAGCAGCATTGATTTTACCTCTCCGTCCCACAAGGTCAACTGGTCTCTGCCGCCACAGTTCAAACACTGATTGCAAAGGCACGTTATTCAGACACTAAGTTCAAAGTCCACATTGTTTCACCTCTCCGATGGATTTTG	Simulated_Annealing	hepg2	0		-2.3345144038692798	0.828515331501825	-2.8575498522851404	3.163029735371105	3.92464811908658	2.8260996736100203	3.92464811908658	-1.1556258999999998	4.5231595	-1.1257378999999998
20211207_63610__124703__1823::sa__hepg2__0	CACCTGGTGCGAGGCAAAGTAACATAACTCAAAGCGTAAAGTTCGCTCCTTTGTATATGATGCCCGTGGCCTACACCTAGGTTAATGTTTGACACTAGCGGACTTTGCCCTGTCCTCACACAGGTAGCTGTTATACAACCCCCTGGTCCTCATGAGCAAGGTGCGCTGTAGTTTTTGAGCCAGTCCCCAGCAGTGATTTA	Simulated_Annealing	hepg2	0		-0.9064853386274859	4.3547529157206	-1.12787939891026	5.261238254348086	0.2471111716937099	0.355677154006935	0.300615434651463	-0.9170664000000001	5.11715	-0.7409557
20211207_63610__124703__1826::sa__hepg2__0	TGATTTCACAGGTGAGGCAATCCCATTAGAGACACACCTGTGCTTGGCAGCGCCTCCTGTATGTAGATCTTCAGGGCTAGGCTAAGCCACTTAACATTGCCAACACATACTTTTCCGCTCATCCCTACTTGTCGAGATTGAGTCGGTATACGATCCATCAGGTTAATCATTAACAAGGTAAATCAAAGCTGCGGGCAATA	Simulated_Annealing	hepg2	0		-0.508057251472264	1.5359976145315	-1.77074145651566	2.0440548660037643	0.1949664281704439	0.2398828596477349	0.267847940531687	-1.0522738999999999	4.964531	-1.1121006000000002
20211207_63610__124703__1827::sa__hepg2__0	TTAACCGTCTCATGCTGTGCGCTCGAGACATCAAAGTGAATCACGGCTTCTTCAGTCCTTTGGACCTCTAGTGGTAAATGGTTAGCCCAGTTAACCATTGACCATAACTCAACAAGGACAAAATCCATAGTCCAAGAGATCATGCTCCAACATTGTCCATTAGTAGGGTTTGTCCCATGCTCCTTATGTCAATGATAGCC	Simulated_Annealing	hepg2	0		-0.5504017960839239	4.28492065199348	-0.5711506180443051	4.835322448077403	0.6269250890680121	0.310952059253317	1.1088906204709	-0.72651136	4.995987	-0.8521576
20211207_63610__124703__1832::sa__hepg2__0	GCTTAGTTAATGATTAACCCGATCGACGTGACTCAGTGTATTCTAGGCGATAACATAAAATCAATGCTCGTGTATCCATGAATCCGCCTAACCATACCCACCTGACATACCTCACCGTACCGTGGAAAAGCGCAAATAAATCACGGCACTCAACCAGCTGTACACACCTGTAGCACGTACGGTCTTTTTCCCGGTCAATA	Simulated_Annealing	hepg2	0		-2.07519930122692	-0.601508101647523	-2.55801094891643	1.4736911995793969	3.4185386023830486	2.15403304631005	3.7990050881257797	-0.83088934	5.356107700000001	-0.8661584999999999
20211207_63610__124703__1834::sa__hepg2__0	TGCGCAGGTGCCAACCATCGCACTCCCTTAGGCGGATTGGGACAGGTGCCAAAGTTCATTGCAGACGGTTATGCTCCACCCAACCCATTGGACTTTGCACCTGCAGAAAATCACAGCACCTGTAGTTAATAATTAGCCTGATTCAACAAGGTGGTCATGAGCTACGCTGCATCCTGCAATCAGTGCCACTCCAACTCTCA	Simulated_Annealing	hepg2	0		-0.201379241419263	4.4187530890670885	-3.07815303606959	4.620132330486352	0.325601582920229	0.293275642919318	1.46281179465044	-1.2649019	5.789267	-1.2726562
20211207_63610__124703__1835::sa__hepg2__0	GTTTGCGCCAGATTAGATGAGGTCAAAGTCCAGCACACGCGAAACACCTGCCCCTTGGACTGATTGATTCAACGTTTAGATTGAATCTGTCGTCATGAGATTGATAAGTGTCACCCTAGCGACGAAATCCTGGTCCCGTTGCACAGTGGTTTTTGATCAGTCGCAAGGTAAATTACGACACACCTTTCCGAGCCAAAGTC	Simulated_Annealing	hepg2	0		0.4273934511401629	3.61427094565462	-0.5887174870132951	3.186877494514457	0.16822349525851504	0.327785848322229	0.313988606993716	-0.586267	4.6767774000000015	-0.6032852
20211207_63610__124703__1836::sa__hepg2__0	TGAGTTACCCCTGGCATCATTGCTGAAGCTCTGAACATAGTTAATTATTAACTCTGGTGCGGGACTGTGGCACCAGTCTATAGGGGTCCCTAGCTTGCAGGGGTTGTCAAATACCCATTGACTATGATCTTTTGTAAGTGATTGATAATTAACTTGGCAAGCTGGGAAATCACTACAGGTGATCTGGCCCTGGGCGGTAC	Simulated_Annealing	hepg2	0		-0.466480981857984	1.25157657193963	-1.27146382224275	1.718057553797614	0.200000549101341	0.2171686672338	0.20649105305356302	-0.76444817	5.7234625999999995	-0.93452466
20211207_63610__124703__1843::sa__hepg2__0	AACACAGGTGCATTAGTGTGTCATATCCCGATCAATCAGGTCTTGGTACAAAGTCCAATAGTTCACATGCTGGAGACAGCAATGGCATAAAAGTGGGGCACCTGCACGGTTTCTGGAACCATGATGCGACCTTCGAAATCCACAACAGTTAATCATTAACCCTGATGTGGCTGGCTCTGCCGATACCAAATGGGTTCAAT	Simulated_Annealing	hepg2	0		-0.3971099918539559	4.68775805029903	-1.5601505979013701	5.084868042152986	0.192839643402168	0.309120231811035	0.351698321178247	-0.99351907	5.8311470000000005	-0.85619843
20211207_63610__124703__1844::sa__hepg2__0	GGATCGAACCGTCGACACCTGAACTCATCTTTTGATCGTTATCAAGTCACAAGCGTAAATCTCGGTTCGTTAGGAGATAGCGTCAAGGTGCAGGTGCAAGGTCATTTCAACTGTATGAATCACTGATTTGCCCAGTGGGTCAAGGTGAAAGTTAATCATTAACCACGACCATAGACGTGCTTGCACCTGTTCAAATGGCC	Simulated_Annealing	hepg2	0		-0.6364960761917521	3.8973238259385403	-1.01684974716187	4.533819902130292	0.16936862481577603	0.260013976735298	0.1901033622933619	-1.0406039	6.1351857	-1.0012497999999999
20211207_63610__124703__1846::sa__hepg2__0	GATCAAAGTCCATCTTCAATATTGACTCTACCTTTTCGAGATAAGAGTTTGAAATCACTGTCCCTCAATCTGGTTATAGATTAACAGATTACAGGTGACGAAAAGTATCTCCATGGCCGCAGGACAGGTGCGTAGAAGGTAATACCAGCGTCTAGTCCATTCCTGCACCTTATGTACTGATAGGTGAGAATAGACGCGGG	Simulated_Annealing	hepg2	0		-0.354572447964622	3.81975857687568	-1.0401875210457199	4.174331024840302	0.3322168976043519	0.299998587224225	0.35317944796683104	-1.1667805	4.997172	-0.9774799999999999
20211207_63610__124703__1850::sa__hepg2__0	TCGGTAAATCACATTCCCATTGAAGGCCCTCACCTGCGTGTCGAGATATGACTAACGTGAAATCACTGCTTCCTTCCACCGTAAGGGCAAAGTCCATTGGAAGGAGACTATGGCCCCTAACCTGCAGACAGTTAGTTAATAAATAATCCGGCCCTAAGTAAACCCTACCTACTTGTAGCCAGATGCCAACTCGAGTCAAC	Simulated_Annealing	hepg2	0		-0.355013863840314	5.37949128831702	-0.126950410172159	5.506441698489177	0.65294918789263	0.24200886134978303	0.653681943427308	-0.8959334000000001	5.6324396	-0.7484287
20211207_63610__124703__1851::sa__hepg2__0	TCCGAAACTAGTTAATGATTAACCGATGCATCGGAGTGCCAGCGACCTTGGACGGTGTTTAATTGACTTCTCTTGATCAGGCCAAAGTCCATAGTATGGATGCGTGGTCAGATGGCAGGGAACAGGTGTGTCAGATTCAGTTGACAGTTATACAAAGCGTACTATGTCTAGTTAGGCAAATCACGGCAGATCAAGGTAAT	Simulated_Annealing	hepg2	0		-0.537283710167679	3.3639754703410096	-1.0929886932537398	3.9012591805086885	0.19905888876340802	0.31837899034829	0.189361381987863	-1.0112853000000002	5.889435	-0.9770875
20211207_63610__124703__1854::sa__hepg2__0	CAGGTAACCGTCCCGTAAAGAGACATAGGGCGCTTAGTGCAACACAGATTCACGTCGTCGCATACCGCAGGTGTGCACGATGGTGAATGCTAAATAATCACAGGTGCCCAAATCTGACCTTGAGCGGGAGGCAGTGATTCAGCACAGGTTAATGATTAACCATGGATCAAGGTGTAAAGTCTCTAGAACATATGCGCTCC	Simulated_Annealing	hepg2	0		-0.763704917230473	3.731194969081701	-1.5134929389409095	4.494899886312173	0.225336253665208	0.249161624603933	0.310923010122582	-1.2256086000000002	6.7194332999999995	-1.1162711
20211207_63610__124703__1855::sa__hepg2__0	CTCAGCTACATATGCCCATTGATCTGCCTTATGTAGTAAATATTTGCTTAGGTCCAAAGTCCGTTTAACAAGTGCAACAGGTGCGCAAACCCTGTAGAAATCTGGTATATCCTGTAATCACACCATGCTAGTTGAGATGAATTGATGAGATTGGAGCAGTGATTTCCTCGGTGCCGTACAGGTAACAGGTGCACGCGTGA	Simulated_Annealing	hepg2	0		-0.607196422851793	1.95314495897248	-1.71287512317556	2.560341381824273	0.196213067794984	0.262099367034668	0.4510024501188479	-1.2695705	4.2137833	-1.2664094
20211207_63610__124703__1856::sa__hepg2__0	GCACAAAGTCCACTATGCTGTGATTTAGCCGATGGACTTTGACTCACCTGTCGATCTACCAACCAGCCCAAATGGCAAAGGTCAAGGATCCCATAGTCGTATACCATGGTATTACTAAGTTCTGGGTACAAAGTCTATATTGACATTGCAGTCTGGCATTACTTCGGTGCTAGCATTCCATCAATACCCGTAGGGTGCCA	Simulated_Annealing	hepg2	0		-0.6541347093395871	2.10868179217207	-1.6280394187848202	2.7628165015116566	0.20990847316806302	0.24333403191447	0.2279127272141749	-1.1472533	4.2482834	-1.101529
20211207_63610__124703__1858::sa__hepg2__0	TGATTCGTAATGCAAGGCACACCTGAACGGTCTTATCATTCTCATCTTTCAGCTCCCGGCCGTGATTGCCCAATCCCACACCTGTCCCAACTTCAAGTTAATGTTTAACCAGACGTGGCTTCACCTCGCAAAGTCCATCCCGGTGCGTTTGCCCACTCAACAAGGATTATGCATCAATACCAATTACATCCCCAGATGTC	Simulated_Annealing	hepg2	0		0.0160356353497704	2.72304611331702	-0.5326528478597	2.7070104779672493	0.55648845172977	0.3503381771760869	0.68696122328043	-1.0422802	5.477802	-0.7443142
20211207_63610__124703__1859::sa__hepg2__0	AGGCCGAGGGCCTCCGAGATTAAAGTCCATGTATTCTACTTACACTGGGTTCGAGTTAATGATTAACCAACCCCTACCAATATCGCCTGGTAGAGTTGGCATTGAGGGTGCTCATACAAGGCAATTCCGTAAACCTGCACATAGTGGGAAGACGTACCATACCGCAGGTGTAGCTTGCTTCGTGGCGTGGGCATAGTTGG	Simulated_Annealing	hepg2	0		-0.8155210866395558	3.54123879367781	-0.661608450138893	4.202847243816703	0.21739407957412002	0.341092513418465	0.325299555184736	-0.67034435	6.2680473	-0.62875247
20211207_63610__124703__1863::sa__hepg2__0	TGATCTCGAAGGGCATTAGTGTCCTCTACTAATCCAGCGGACAGGTGCATAGCATCACTAGAAATCAGTGTGAGATTGGTGGACTATGGACCGTGCGGCATTGATTCATAATGTCAATAGTTACACGGTTGAATCATGGGTCTACTGTCGGCTTCTAGTTAGTCAATCATTGACCAAAGGTGCATCGAGCAAATCTTTGC	Simulated_Annealing	hepg2	0		-0.480307622213112	5.46989947954492	-0.950964628855158	5.950207101758032	0.198536557464458	0.254201716294558	0.18327827626895002	-0.8656596	4.807693	-0.8671814
20211207_63610__124703__1864::sa__hepg2__0	GGGGCACCGACAGCTGGCACAAGGTTATGTAACGGCCCGTGTCTCATCTATCGATTGTATGGGCCTTCAACACCCATGTCCTTGATCTAGTGTGCTTGCCACATTTTAGCCAACCTTGAGCTCTCTTTGATCAGCCCGTCCAAAGCTCACTCAGAGCACCGGATGGCATACGTGGTTGGCAAATACTCTTAAGTCGCAGC	Simulated_Annealing	hepg2	0		0.524220750189209	3.7039360314892997	0.2984896516167489	3.179715281300091	0.306459733895312	0.333157420161447	0.325337018383097	-0.36860713	4.9642230000000005	-0.22138812
20211207_63610__124703__1865::sa__hepg2__0	GTGTCTTAGATTGGTACCACTTGAGCATCCTTTGGGCTGAATGGAAACGCAATCGGATGAGGGGCCCCCATCGGTGGTTAATCATTAACCAGGTACCGTCGGATAGTGAGAACGTCCACTAGAGTAATACCCGTTTTGCCGCTTATCAGTGTGGTCATGCACCTGCCGGGCATACATGAGATAGTTGCGAAGTACAAAAT	Simulated_Annealing	hepg2	0		-0.3819051945908019	-0.4304692465530779	-1.2935366809983402	-0.0485640519622758	0.23952307593125	0.25940872837233603	0.317915911116515	-1.0116501	5.4331865	-0.85240984
20211207_63610__124703__1872::sa__hepg2__0	TTCATGCCAGGTTAATGATTAACCTTCGGCACATACGATTGACCCATCAAAGGTACCAGTGAGAGAAGGCACAGCTATGTATATGGCCACAATACTGATGACCTTGCTACATGCCTTCTCTACAAGTAGCAATGGACTTTGCACCTTGGTCGATAGAGTCGGGCATACCCAGGAGCCACACATTGTTCCCCTGGCACCCA	Simulated_Annealing	hepg2	0		-0.4059586059885809	2.8271933653572203	-0.650139788636477	3.2331519713458015	0.326942747682402	0.304694611615478	0.313209736944305	-0.72800183	6.394959	-0.770329
20211207_63610__124703__1873::sa__hepg2__0	CTACCCCATCGGTTATGTTGAGGCCAGAGGTGTTTGCTTCGTCCAAAGTTCAGTCAGAATGGCTAAACCAACCACAGGCATCCGTGTTCTACAATCAAAGTCCATCATTTGTGGTTACCGTGATTGCTGCGAAAGTGCCACATGGGGCCTAGTGGACTTTGATCAAAGGGTAAACCGTCTATCATATGGCAAAGTCCTGC	Simulated_Annealing	hepg2	0		-0.475382786797999	3.55243683013605	-0.5215353048647	4.027819616934049	0.170250147280212	0.362769541755634	0.15501132451976501	-0.41632605	5.0770364	-0.33725888
20211207_63610__124703__1874::sa__hepg2__0	GCCAGTGTCGCGTACTATGCCAGTTCGATAGAATGTATAGGGGCAAGGAGTATATAGAAAATCACTGCTCAGCACACCTGTGTCACTTTTGCATTGTTTGACCCACTGATGATTCAAAGTCCAGAGTCCACCGTCCCTCAGCATGTCAAATACCAGTAAAGGCCTGTGAACTTTGCCCCTACTAGTCTATTATACCTTGG	Simulated_Annealing	hepg2	0		-1.5796914163544398	3.3218814232964395	0.49579120551107003	2.8260902177853686	3.86655797475476	0.6912802301710649	2.67077912750291	-0.78534293	5.0864544	-0.8276732
20211207_63610__124703__1875::sa__hepg2__0	GTTGCCGCGCCGTGATTTCACTAGATGACACAGCTGGACAGGTGCAGCATAAACCTCTGTTATCTATTCAATCACCGACAGTTTGTCTATAGTCAGGCGGTGAGGAGGTCACCTTCAATATTGGCTCGCGCAGATTTACACACCTGCGGAGGCATTACCTGGTTAATGATTTACCTTTCTTGCGGTTAAACGTTAACTAT	Simulated_Annealing	hepg2	0		-1.19088184527522	2.24563383546512	-0.4690674888282929	2.7147013242934133	0.490740956385385	0.22981600010793	0.331632073591038	-1.3213438999999998	5.7015734	-1.2293751
20211207_63610__124703__1877::sa__hepg2__0	TCGAGATCCTATCGGCAGGTGTGGCAGGTGCAAAGTCCGAACTAGCCCATGTTGACTGTGATTTCAGCCCGTGGCACTGATTGCAGATATGAGGTAAGGGGACCCGTTTTGGTTAATGAGTAATCCAACCATTGTATCATGTCCCAAAGTCCATTAGATTCAAGTCTATCCCAGAGACCAGTATTCAAGTTTGGTGCTAC	Simulated_Annealing	hepg2	0		-0.80140053561618	5.38266315892564	-1.0739190570463	6.1840636945418215	0.200901628431899	0.286768393874919	0.1248741265068209	-1.2111290000000001	5.0211935	-1.1333398000000001
20211207_63610__124703__1878::sa__hepg2__0	CACCTGTATAAGGTGCAAGTCCACTGAGTCATGCTATGCACGTTCGCTACGCTGTATAATCGAGTCAGATAGAGAACAGGTCCAAAGTCCACCACATACCAGACCTTTGTAACCTCTATTGACACTGCTCAAGCTCATTTCGCCGCCAGGCTGTTACAGATTGACCTTTAGTCTAAATCACTGCTACCCTGTCGAGATTC	Simulated_Annealing	hepg2	0		-0.332802270534843	2.5491346500704704	-0.684904482714712	2.8819369206053134	0.214163931403191	0.21991782441126503	0.1695324849866769	-0.8461420000000001	6.4756230000000015	-0.7081983000000001
20211207_63610__124703__1880::sa__hepg2__0	TCTGGACTGCTAAATCAGTGTAGCTCGTTTGTGTGTACCGATAAGGACAGGTGTCGGTTAATAATTAACCCACTCTCCCTACCTACCAATGTGTGATACCCATCCTGTTACCCCCGCACCTCTTCATACTCTGCGGTCTGATGTGCCTTGGTAATGATTAACCCAACACGGCCATGGTGTTAGTTGATACCCGACGGGGG	Simulated_Annealing	hepg2	0		-0.632624176113962	2.30923863505013	-0.822760923756164	2.941862811164092	0.3707887705361919	0.27611734526284004	0.400861065146914	-0.8928349	7.4199867	-0.77671415
20211207_63610__124703__1881::sa__hepg2__0	CTTAGGTGTAGAGAATGGACATACTAAGACAAATCAGGTCCAAAGTCCATCCCTTCCAAGGGCTCTACCAAGTTCAGGAAATCTGGTTAATCATTGACATTGGTGTTGGATACTTATCGCCTATCATCTAGATACAAAGGGATCAGGTGGGTCTGCTGATGAGCAGGTGCGCGTTTAGGTAAATCAGAAAGTGTCAGTAC	Simulated_Annealing	hepg2	0		1.89616549215641	3.20625131986579	-3.2343849019171103	1.3100858277093799	1.5759950382002401	1.4058636204944501	3.9205332883984303	-0.89962447	4.841574700000002	-1.0451131999999999
20211207_63610__124703__1885::sa__hepg2__0	TTGACGTCTAGAAGCATCACCTATACGGTCCGTGAAACCTTGGACAGAGATTGCGCGCCCCTACTCGCGCGCTCGTCTTACTGATCTAAGATACGAAATGAGGGGGACCTAACTGTGTACCTGTTGTGATTTGAGCAAAGGCAATCACAGCAGTGCCTAGTTAATCATTAACCAGGGGTGCCTACCACAGGGGGGTCTAC	Simulated_Annealing	hepg2	0		-0.538910825952493	1.05482262284959	-1.3888749802235298	1.5937334488020831	0.222788146923109	0.22786342494304102	0.204857461220831	-1.0527136000000001	5.9882245	-0.8763977
20211207_63610__124703__1886::sa__hepg2__0	GGAAGCCGCACCTTGACCTGATTGTAAATCACAGTGCAGCTTCCTGGTCTCAGGTCGTCTGGTTCAAAGTCCAGTCCCCACTCCCCAACCCACTATTTACTTAAATATTGTGAGCAATGAGTAACGTTATTGGCACAAAGCTTCCATAGGTCGACAGGTGCACTGGTCTCCTACCTGCCGTCCACACAGGTGGCTTACCG	Simulated_Annealing	hepg2	0		-0.7265417552210021	2.4117421052938997	-1.17091827114875	3.1382838605149024	0.257341485993219	0.223673832105605	0.39288683296421706	-0.8308854999999999	4.679276	-1.102427
20211207_63610__124703__1888::sa__hepg2__0	GGCCAATGCCAGGCGCACCTGCCGCTACAAGTCCAGTCGCGAGGCGTGAGTGCCACATCAGGGCTACCTTTAATATGTCTTACTAAGAAGCTAAGTGCCATGGGATCAAAGAATTGGATTATGTACCCATCTTGGGTTGATCATTAACTCTAGACCAGTGCAAAGTCCACCCAGCCGTTAAATAGAGCGTTACCTGGCAT	Simulated_Annealing	hepg2	0		-0.5909372914452651	4.21071216375826	-0.629208972169202	4.801649455203528	0.219957018230784	0.376567327936474	0.27195486269970603	-0.82984674	5.017225700000001	-0.8502879000000001
20211207_63610__124703__1893::sa__hepg2__0	CGGATACACCTGTATCACGGCGCACTTACCGCTTGCCAAACCGACTTTTGACAGCTCACACATAGTGCACCCTTGGATCAGATTCAAGCTTGACGTTATGTTGTATGCCATTCAATCACATCAACACTATCATGAATCACGGCTCATCAAGCAGAGACTTTGGTCCGGTTAATGATTAACTCAGGTAGACTGACAGCTGG	Simulated_Annealing	hepg2	0		-0.726630745469288	1.69029729660329	-1.4153600232354298	2.4169280420725783	0.17948255752821402	0.2143979393762899	0.26093120480809	-1.1141248	5.5454345	-1.2286173999999999
20211207_63610__124703__1894::sa__hepg2__0	CCCCCACGCTGAATCAAAGCAGTCCAATCTGGGGCGCTTGGTCTGGTTAATCATTAACTCGTACTTTGGCCACCTGCTTACTAATGATTACGCTTATTGAATACACCCTATACCTCTCCATGGTACTTTATTGCCGCACTTTTCCACGCGATATTCATAGACCCTTATTTATGCTCACCTACTGAGTAGCAGGTGTGATG	Simulated_Annealing	hepg2	0		-0.163370199374674	1.2325478485436	-1.01712008512075	1.3959180479182742	0.235478667065145	0.211177402767375	0.449302645929188	-0.8651184999999999	7.0301867	-0.8398654000000001
20211207_63610__124703__1898::sa__hepg2__0	CGGGGATATGGTGAGGGGTAGTTGACTGCGCACTGCTGAATATACCTTGACTAATGCCGCAATCAGTGCAACCTACACACCCAAGTCCAAAGTCCAAACGCTCAGATCAAAGGTGATGTGTTGACGTATATTCAACACAGGCTGGATCATAGTGGTCGCATTTAATCATTAGTTCAAGGAACACGATCAAAGTAGGTGTA	Simulated_Annealing	hepg2	0		-0.3781368325851209	4.54800457565612	-0.225718604036395	4.773723179692515	0.197947411395093	0.306017606662253	0.24454863597668	-0.47864965	4.992424	-0.4215567
20211207_63610__124703__1901::sa__hepg2__0	AAAGACCAAAGTCCAAAGTCCATTCCAATGATTTGACAACCTTGCCACCACGTCCGTCCAAAGGCCAGTTAACCGACGCAGTCCTTGATCAAAGTCCATCGGCCAGGCTACTACGTCCAATTGCGCACGGACGGCTTTGATTTGTTCTGCCAAGATAACCTGACCATCTTACAGGTATATGGATACCTGCCTTTACATAT	Simulated_Annealing	hepg2	0		-0.0102126941560047	0.634191401552085	-0.905607656421772	0.6444040957080897	0.2149930705114009	0.366118567790294	0.587240730560368	-0.5845934	6.706435000000001	-0.6613114
20211207_63610__124703__1907::sa__hepg2__0	TGATTCATCGTTGCTGTTCAGAACACAGATTGACCTTTGGACCGAAGCCGACGGGGAGATACCGGCGCCACCTGAGTCAATATTTAGTCAGTTTGAGAACATCAATGCACCTGCTGTAAAATAAGCATTATGTAAGACCTTGAGGGAGTCATGCATGCATACTACGCACCTGTTGTATTAAGAAACGATAGGTTACCATT	Simulated_Annealing	hepg2	0		-0.6442523117701839	4.17589257202164	-1.50878400299228	4.820144883791824	0.256456351086577	0.248328855197125	0.37243731060562	-0.7088274999999999	5.2400145999999985	-0.9455254000000001
20211207_63610__124703__1908::sa__hepg2__0	CCTTTTGCCAGGTAACGCTGGACGTGCCAACACTAATCGCATACACCGAGGACACACAGGTGCCTACTGACCTGTGAGCTTATAGGAATTTTCCACCAATACCATGAACCCCTTTGATAGTGGGACCAAGCCCGGGGTAGTTTGTATGTTTGCTCAACTGGTATGCTTGAACTTTGGTCTTTTCCATTACCCTGGTCTCG	Simulated_Annealing	hepg2	0		-0.5735819008069051	3.4807589879841	-1.07671882907681	4.054340888791005	0.218939451209699	0.34594845499487803	0.28468265823663	-0.30098534	5.175145	-0.44387317
20211207_63610__124703__1909::sa__hepg2__0	GTGGCAGTGATTTCCATGTGCGCCCCATGTTTGCACCTGTAGCAATCAGTACCGCCCCCTCTCACAGTTGACAAATCACGGTCCAAAGTCTACACCAAAGCACGACTGCCAACATACCATTTACCTAGTCGGTGGTTAAACATTAACCTTCCGTGTAAGGGCCCAATAAAAGGTGTACCAAAGTTAACAGGTGTTCGTGC	Simulated_Annealing	hepg2	0		-0.5493148760616879	4.6142330829487594	-0.841215350349598	5.163547959010448	0.5823860994196801	0.244281218642854	0.7677424177995621	-1.2213817	6.3970910000000005	-1.2636943
20211207_63610__124703__1911::sa__hepg2__0	GTATAACACCTGGCACGTAAATGGTGGGTCTTGAGCCCGTCATGTAATCTGCAGTCGGAGTCTAGGGTGCCCTTTAACCTGAGGCTCAAAGGTAGCCAACCTGCTTCTCAACGAGCAAAGTCCAATGCGTAACCCTATTTACGCACCTGCCAAACTTTAACCCTTGACCTTTGATCTTGCACAAGGTCAAAGTCCAAAAT	Simulated_Annealing	hepg2	0		-0.251055383886135	1.00740065230271	-0.9497666146902072	1.258456036188845	0.19034866250857602	0.2424631824518699	0.263700211589936	-0.7963923	5.9647074	-0.7640923000000001
20211207_63610__124703__1912::sa__hepg2__0	GGCTGTGATTGAATCGACGTCTCGTCGCGGGTAGCGTCGATGTACCGTTCCCATTTAACCCACCGGCACCAGTCATTGCTTGGTTAACTTCCTTTCGTCACAAATGAGCTCTTTGATCTTCCTAGCCTAAACAAACAAATGAGGTGAACTACCCATACCCCACGGGCATCAGGGCAAAGTTCGCTGCTCACCTGTGTACC	Simulated_Annealing	hepg2	0		-0.838981734710358	3.0614842745053603	-1.5116761000238501	3.9004660092157186	0.411376412630326	0.21908767189942102	0.55944427601757	-0.8743818000000001	4.898217	-0.8056337
20211207_63610__124703__1913::sa__hepg2__0	GCAGCCTCGTTGCAGGTAACTAACGCCAGTCTATACCGCACCTGTGTTGTTTGATAATTAACTTGACAGTAGCGATGCGTTGAGCACAAAGAGAGATCAAGGTCCACAAATGAATCAGTTGTAATGTTTGGTCAACTGGGGTTCAAAGTACATTGATGAACTGCGATCAGTAGAGCATTACCAATCTAGATAGGTGAAAT	Simulated_Annealing	hepg2	0		-0.668933686282054	5.1312436151534415	-0.875243736754735	5.800177301435496	0.1721576194054669	0.2754941917917919	0.21866767664325	-0.8418876000000001	4.668292	-1.1258933999999998
20211207_63610__124703__1915::sa__hepg2__0	TCTAGGTCGACCGTACCTTGATCCTTGATAAAAGTGCATCTTGCGTATGTAAATCACGGCGCTAAATCACTTTGATGAAACTCATAGTCATAAGGATGATGTCAATTGCACGGTCGTCCCTAACCATTTAAATTCCCAAAGCCCTGGCACTTGCTGGACCTTTGGTCCTGGTTAATGATTAACTTGGTCCCCAAACGGTC	Simulated_Annealing	hepg2	0		-0.331273963091956	3.4782787700726003	-0.431798242937425	3.8095527331645562	0.24251284633435502	0.332246394933665	0.4367093364797621	-0.8055093000000001	6.294178	-0.77310896
20211207_63610__124703__1917::sa__hepg2__0	ATGGTCTGCTACTCTATGGTGTGGACTCAGGTGGGTCCGCAACTTAAGTTAATCATTAACCCCGTTCGCCATTTGGGTAATGGCCATGCACAAATCAATCTGGGTAACAGGTAGGTCAGCTGTGATCGGAGGACAGATTGGGTACCGACCGGTCTTGTTTGACCAATTTGCGCAGCAGGTGCATTACAGTGATTGCTTCG	Simulated_Annealing	hepg2	0		-0.671240999853134	0.6021942505390661	-1.6746564955929801	1.2734352503922	0.245888821428984	0.176203272504217	0.275276222287082	-0.99213517	5.415493	-0.95163524
20211207_63610__124703__1918::sa__hepg2__0	TCTCAGTCAAATATGCAGGTGTCCGTCAATAGTTATTGCAGGGTATTGACACGGCGCCGTGGGATTACTTGTCAATCATTAACCTAGAACTCTCCGGTCAACTCCTACCCCCGCCCCACTGCACCTGACTAAGCCACACAAAGGTCAAGGTGAGTGTGATGCAATGATTGGAAAATCTAGGTGTTGCAGACACTTTCAAT	Simulated_Annealing	hepg2	0		-0.0768647378340327	4.41527396606101	-0.469780590726038	4.4921387038950416	0.1933185901747168	0.27309601224489105	0.151817833036375	-1.0629405	5.766239	-1.0553461000000002
20211207_63610__124703__1927::sa__hepg2__0	AACATTGACCTTAGCGGTCGCTTCAATCTCAGGTCGCGAATTAGTCACAAGCGTTCCCCCAACCGTGGAGGGGTGAATGTCAAACTATGGCCAAAGCGCAATACTCAAAGGTCAGCACAAACATAATTGACTTAGATTGGTCTTCAGTACAAAGGTCGCATTGTTTGCCCAACCGATGGAGTATGGATAGGGTAGGTTAG	Simulated_Annealing	hepg2	0		-0.372902553755772	2.2108955955220697	-0.731960447926673	2.583798149277842	0.2410888970686821	0.231334479808755	0.319075087930109	-0.34022805	5.436523	-0.5107520999999999
20211207_63610__124703__1928::sa__hepg2__0	TCGGTGCGAACCCCATAGTGATGTTAGTACCGGGTGGGCACTGTCCTCAACGTTACATCAGAATCAGCAAAACACACTGGTTAATCATTAACCCGGTACCCTTTCAGCCCAATATCAATGGGTTGGTGGTTGGTGCGACACCTTATCCTATGCCAGCATCCCTATGCCTGGCACCCTGGGTACCCGGGGCTCCAAGCCTT	Simulated_Annealing	hepg2	0		-0.1462062847537259	0.7676469249131991	-0.418321821136777	0.9138532096669252	0.30049240185132	0.33977235956092106	0.4070001109360239	-0.849225	5.7208879999999995	-0.7093640999999999
20211207_63610__124703__1929::sa__hepg2__0	ACTGGTTAATCATTAACGAGACAGGTGTCCCAAGGTTGATACCCGAGCAAGGTAAGCATACCTTGACCTGTTCCCTGGGCGCGCATCGTTATCAATCACTGCTTTGCACAGATTCGCAGTATTTAGAGCCTGGGGTGCCCAAATTTGACAATGAACGCCAAATCAGGAGCTCCTGGCCGCATCCCTAGCAGGTGCTATGC	Simulated_Annealing	hepg2	0		-0.925463414190232	-1.20776679583198	-1.0279615715526	-0.2823033816417479	0.247971049418314	0.4095034263870829	0.352676701743371	-1.2276684	4.2992134	-1.2640631000000002
20211207_63610__124703__1930::sa__hepg2__0	AAGTCCGTCAGGTGAGCAAGAGCCGTGATTTAGTGGCGCTGTTCGGTTGCTATAACTCGGTTCCTCCGGGCCAGCCCGATCTGTGTTTCCTGCCAAGGACGTTGCCAGTCAAACTAGTTAATAATTAACTAGATGGTGGATGGGTCCCCTCATGCATGTCTAGTATCTACCCAAACTCAACGTATTCACCTGTCCATGTC	Simulated_Annealing	hepg2	0		-0.839573736745957	1.9551760292711002	-1.31069400703906	2.7947497660170573	0.405373050434656	0.2610736401638679	0.3958877574248479	-1.0582286	6.039521	-0.91528535
20211207_63610__124703__1931::sa__hepg2__0	ACGTAACTATTTGCAGGTGCCAGGTAGCACCATCGGTTTCCTAGCACACCCCATTGTTTTATCGTTGATTTAGGCGGACTTGGTCCAAAGTCCAATATTGAGATACAGCATCCCGCGTTTAGGTTAATCATTATCCGAAGTATACCATCCGTCGCTGGGTGCATAGTCCACAGTGGCATTCGTGGGCACTGCCAATTTGG	Simulated_Annealing	hepg2	0		-0.3902752216749949	2.8620133385552595	-0.976352010793116	3.2522885602302543	0.19937714803630602	0.329476060544882	0.2470617632292699	-0.8929953000000002	6.1759663	-0.8992665999999999
20211207_63610__124703__1932::sa__hepg2__0	TCGCACTGTTAGCGCCTCACCTGTACGGAACTGATTCGGGATTCTCGGAATCTCATCGTAATCCAGCTTTTCGCGCAATCACGGCACAACCTAGGTAAATATCACCTATCTAGAGGAACACCTCCGTGTATCAAATCTGGACTTTGCCCTTTGATCTACACACATAGCACTTGGGTAATCATTAACACCTTCGACTTGCG	Simulated_Annealing	hepg2	0		-0.484244110936526	5.068157217210151	-2.81204657140038	5.5524013281466775	0.432347326382659	0.269235093568066	0.92702259333567	-1.049237	5.7387432999999985	-0.9572804
20211207_63610__124703__1934::sa__hepg2__0	ACGCATTCGACAGTGATTGCGTACTTTGCACCTTGCCCCACGCCAGTACATAACTACCACCATTATGTCTGTCTTGGTCAAGTGTGATTAAATCCATGTAGAAGGTCCAACTGTAAATGAACACCTGCCCCCCAATACATGATGGCATGAGGAATATTGGTTAATCATTAACTCCTAGCGAAATCTGTGCATCAGGATTG	Simulated_Annealing	hepg2	0		-0.7524958986845308	2.2970196431259597	-0.747867638680187	3.0448872818061474	0.279705416527109	0.30322700185785	0.233075954597493	-0.90071684	4.882158	-0.8403886999999999
20211207_63610__124703__1935::sa__hepg2__0	TATGAGATAAAGATGTCCCGTGCATGACCAACGTTGAGGGTTTGCCCGAAAAGCTTGTACAGATTGGACTTTGCCCTTAGTAATGATTGACCTTATCACCGCCACCAGCAAAGGTCAAGGTTAGTCATTAATGAGTAGGTGGCATGCTGTTACCCCGGCATCATATATGCCTCGGGAGTCCTAGGGGCGAAGGTGCGCAT	Simulated_Annealing	hepg2	0		-1.7382763992341101	-3.23433979789239	-2.2613118476499703	-1.49606339865828	3.9337930709125097	3.9337930709125097	3.9337930709125097	-0.54946196	5.1752585999999985	-0.59217954
20211207_63610__124703__1941::sa__hepg2__0	TAAAGGATGCCAGTTCATGAGAGTGGGCAGGTAGCACACGTAAGCAAGTGGTCTTTCACCGTCCCTGGTTAAGCTTCTGACATAAAAGGTTAATATTCAGTTAGTGTCGTCACTCAACTGGTTAATGATTAACCACGAAGGTACGTACAGGAGTGGTACCTGAGATTCAATCTGTGCATTGAAACACCTGTCGCCAACTA	Simulated_Annealing	hepg2	0		0.44935561397937	1.31522916554848	-0.7511357622568481	0.8658735515691101	0.1950061511149479	0.275887251133217	0.1472192422954669	-0.8767735999999999	7.0282774	-0.903769
20211207_63610__124703__1943::sa__hepg2__0	TGCCATCAATGGGCTAATCATTAACCCAAGGTCGTTAGCATCACTACATGAAATCTGGTCTACTGATGCTAACTAAGTTCACTGCCTGTGGTTGTTTCAGCCCATTGCTATCTGGTGAGCTAGACCTACAGGTAAGTGCGGTTAACTATTAACCACCTAGACCAGGAAAGCCTATACAAATGCATGATTGCCATGCCTGG	Simulated_Annealing	hepg2	0		-0.17938439603517	2.2418837290108304	-0.9961897727188921	2.4212681250460006	0.232540612779185	0.233441648633426	0.314917018668858	-1.1057357	5.9766005999999985	-1.1457027
20211207_63610__124703__1947::sa__hepg2__0	GTTACGGAGCGCAGGTGATTTTCCTATTCGCCTAGACGGTTAGAGAGACCCAAGAACGGTATTGCTTTTACGGTGCAGAGATTGGAGACACTGGTCCCCCATACCTTATCGATGAGGTTAGTGAATCCATCCGTCAGGTTAATCATTAACGAACCCAGTAGTCAATCTTTGCACAACTCCAGTCACTTACCTGTAATCAG	Simulated_Annealing	hepg2	0		-0.573518273729818	2.35262746182293	-1.35086787193308	2.926145735552748	0.1823269810102999	0.3063622236688599	0.236878587860962	-0.9182636000000001	6.553769	-1.094616
20211207_63610__124703__1951::sa__hepg2__0	CTAGGCGACGTCGGTAGGAAACAGGTGTGCTGGTGTGGCTTTGATTGAACGCAGTGATTGCAGGTGTTGCGGGTGACGGTACAGCGATTGGTGTAGGTGACCTGTACTAAGACTTACAGGGGCCCTACATGGTTAATAATTAACTCCATCTCAGACTTTACACCTTGTCGACGGGTCAGGTAATTGCTAGCAGTGATTAA	Simulated_Annealing	hepg2	0		-0.325169290634431	1.72748947626501	-1.24955167898333	2.052658766899441	0.23965472890753	0.288769779212557	0.258928738405635	-1.3723428	4.793437	-1.3029803
20211207_63610__124703__1952::sa__hepg2__0	TCGGGGTATCTCCTATGCGCACTATATCCCTGTACCTTGGTCTGTGATTCATGTGCGGGTTACTAGCAAGCAGGTGCAAAGTCCACACAATCTTTCAGGTCAAGGTCCCTACTGATAAGATTGGACTTTGACCTGTGCACAGATTTTCCACACGTAGACAGAGGACCTGCTAGTATGCCACCCTGATTGTATCCCAGGCG	Simulated_Annealing	hepg2	0		-0.530269876411849	2.3800223068250097	-1.33955415485214	2.9102921832368587	0.264535690770365	0.28040459649244603	0.290618152965954	-1.0717573999999999	4.8077354	-0.9412590000000001
20211207_63610__124703__1953::sa__hepg2__0	TCGAGGATATACTGGGTTAATCATTAACTAGGTGGAGTGATGAGCTTTGCCCCTTTGGGCCCGCAACTGACCTTTGGCATATTCATGTGCTGCCCAGGGCACTATACCTGTTAATCTGGGTTTCGTAGGACAGTATGTATCAGGTGGGGAATCAATCTGAGCCAGGTATGCAGTTACCTCACCGTTAAGGTGAGTTCAAT	Simulated_Annealing	hepg2	0		-0.6748609892210921	2.75186882349062	-1.18903682671095	3.426729812711712	0.188543016452526	0.266381168633147	0.4633448846558989	-1.0648925	5.871231	-1.1142673
20211207_63610__124703__1956::sa__hepg2__0	GGCAACGGGTTACTTCAATCTATGTGGGTGTAGACCCAATCGGTAACCTCCCTTGCACTTTGCACCCTTGACGACAACAATGTTGTGTCGTTTTCCCCCGCTACAGTTAATTATTGACACAGATGTTTCAAGCCAACAGTCGAGTACCTGGAGCGTGAATCAGTGTTAAGATCCCCTGGCAAAGGCCAGGGGCACCTGCC	Simulated_Annealing	hepg2	0		-0.0648120352129871	3.91842003240721	-0.5466631204958959	3.983232067620197	0.301199924282615	0.34176791138567203	0.484487021279677	-0.537609	5.1392837	-0.57722485
20211207_63610__124703__1959::sa__hepg2__0	TCTCTGGGACTTTGAGGTGTGTTGACCTAGTTCTTAACGTGTGTGTTTGGACAAGGTGAATCATTAACCGAGGAGTGAAGCGGGCAATACCCTTTCTACATCCCCAATGCTAAACTCCGTATGATACACATTGAGGTCAATCATAACCCCAGATTCACCTGAGCCAAATTCTGTTATCGACCTTGCCAACCTCATTCAAT	Simulated_Annealing	hepg2	0		-0.469659172355031	1.9673763061368603	-1.22180487662221	2.437035478491892	0.192864225616755	0.258401089304223	0.220401729891857	-0.8747845999999999	4.4728694	-0.9030778
20211207_63610__124703__1960::sa__hepg2__0	CTCTCAGTTAGTCACTGAGATCAAAGTCCACCTGTCGGGTTTACGAAATCAGTGCTTGCACTCGAGCCACTGGTCCAAAGTTCACAGAGAGGAGATTGCCTAATAAGGCAGGCCAGGTACCGTGACTCCACCTGTAAGATTAGGTGATGCACCTGTCTAGCTATTGACCCTGGGCATCAAGGATTACGCGGATGACTATC	Simulated_Annealing	hepg2	0		-0.54864250326716	1.88095179444988	-0.8584493133174191	2.42959429771704	0.2072883108272149	0.201903593953243	0.227610672971293	-0.8582226000000001	5.9135275	-1.1977141000000002
20211207_63610__124703__1965::sa__hepg2__0	TCTTAAATCACTGCTGCAGAATCTCGCACCTGCCGTGGTTGCTTCTGGGCTGTCGGAAATTTTGTCGGGCCAACAACCACCCGCTAGGATGAGCCCATCATTTGTTTGCATTGTAAACAAACTTTACCTGATTTCGCAACCCCAATATTTGTCTAGCACGACATCTGGACCGCATTATGTGGACTTTGGACCGTTATTAG	Simulated_Annealing	hepg2	0		1.45285994506296	5.5017298415592695	0.9298244966471048	4.04886989649631	4.08040491894566	2.91294505736381	4.08040491894566	-0.7665390000000001	4.2738996	-0.67371833
20211207_63610__124703__1970::sa__hepg2__0	GGTCGATGTCGCCACCTGTCACGGGCTAACGTATTGGCAACAGTCCGTCTAAGTTATTCTATGATTCACCTGTGTTCAAAGTCTACCATGGGGAAAGTCAGTTGCGACCTTTGATCCTTTTACCAGAGTGCATGACGTGAGGTTAAGGGTACACAATGCCCGTTTTGTGCAATAGGGATAGCGGAGAAATCACTGTTAAC	Simulated_Annealing	hepg2	0		-0.907419938228963	3.72106089615367	-1.16710490308925	4.628480834382633	0.260913870813019	0.2518528717021689	0.300814915615909	-0.77724254	5.0562973	-0.80797696
20211207_63610__124703__1972::sa__hepg2__0	GTTAAGACGCAAGGGGCAAAGAGTTGTTCAATCTGTTCTACACTATCTGGCGCTGGCTTTAGATAAAGCCATATGGACTTTGGTCCGTCGGTGACCGTTATTTGCAGGCTGGACTTTGATCATGGCTTACTTACCTACGCTTCTTAGTGTTGTCCCCCTAGTAAATAGAACTTTGGACCGGTACTTTGATCCCGTGATGG	Simulated_Annealing	hepg2	0		0.9534918659284041	4.1575945415439515	-0.925084319643385	3.2041026756155486	0.2460799427081139	0.362318513869979	0.161386647206708	-0.5329955	6.2798867	-0.3380290999999999
20211207_63610__124703__1974::sa__hepg2__0	TCAACGGGCAGGTAGACTTCGAACACTCGGAACGAGGTAGCGTCATGACATAGTGCAGTAACTCATTACAGTCAGGTGAAGATTTGGCAACCCAGCTCACCGCAGAGACCGTCTGATAAGTAAGGGTCATGGAATCCAGATTTCATAAATCTAGGTAGGAGCTTACACAAAGCAAATCTGAGTTAATCATTAACAATGGT	Simulated_Annealing	hepg2	0		-0.46925224455590203	3.5933564089739596	-0.918865042120642	4.062608653529861	0.329156124544549	0.244432757943622	0.482432901103786	-0.9107811	5.601635	-0.7417044
20211207_63610__124703__1976::sa__hepg2__0	TCAATGATTAATCTAATCTGTGCACCCAACGCCAGATGACCCACTATTTACACATCCAAGGTCTTTTCAAGGGCTGTTGCACTGATTTGGACTTTGAGCCAAGGACAGGGGGTAGCGTTCGGATGGTATAGCCCAATACTCGCATGCAATACAGGTGTCCCAATCTGGTAGAACTAGAATCACCCATAGACATTATGGAT	Simulated_Annealing	hepg2	0		-0.33033218751867	3.04226479815912	-0.184357375599432	3.2266221737585514	0.190259992238314	0.261888796197751	0.162344432311869	-0.7523012	5.416314	-0.81560266
20211207_63610__124703__1977::sa__hepg2__0	CTCTCTTAATCACATCCCAACTGATGTTAATCATTAACTGATGGTGTATGAACTCTGCTCAAGGCAATGATTAACCAGGGCCGTACGCCCATCAGTTAGTCTGGGCATCACCTGCTACCTGGTATCCAAAACTTTCCAAAAGGATGCACTAATCTACGAAGAGTGCCAATTGCAAAGGCAGTACACCTTGATATTGTTGC	Simulated_Annealing	hepg2	0		-0.676205203140457	1.31087863156517	-0.922758473870446	1.987083834705627	0.2007920145700739	0.3546474809395639	0.2075664495585439	-0.6276393	5.4474754	-0.7511505
20211207_63610__124703__1980::sa__hepg2__0	GATAATTGACATGCGTATGCACCTGCCGCGCACCAACCATGACCTAGCTCGCCTGTTCCTCAATCACTGCGGCCGCCCCTCATACCCCGTCTCACACTAGAGCAGTGATTTCCCGTCAAAGTGACTGGACCAAGGACAACTGGTTACATAAGGTTGACACCTCTTTGAACTTACCCATTAGTTAATCATTCACTCAGGTG	Simulated_Annealing	hepg2	0		-0.4382899230988849	4.9371461264944605	-1.05834925526129	5.375436049593345	0.5381981382130171	0.225563855428023	0.636211348587644	-1.0005544	4.3818855	-1.2406540000000001
20211207_63610__124703__1983::sa__hepg2__0	GGCAATAGGTGAGCTAGTTAATAATTAACCCCAAGGTCACACCTATGAGTCACATGCCTGGCACGTATAGTATGCAACTTGTGGCGAGTGTTTACGACTTTTGGAATTTGCGTCCACCTGTCAATCAACCTAGTAAGTCTCTTATTCAGCCAGTGATGCAAATGCCAGGACCACCTTTGTTTGGTAACCTGGCATGCTGC	Simulated_Annealing	hepg2	0		-0.926760227832152	2.1101381678749	0.86277655071412	1.24736161716078	0.250621675270019	0.181090888029705	0.24837775469668	-0.6945423000000001	5.437541	-0.747803
20211207_63610__124703__1990::sa__hepg2__0	GGGACTCGGCCAAAGTTCACCGTGATTTCACGGTCTGCTGTCACCGGTCAAAGGTCGGTCAAAGTTCACAATACAATGCAACTATTGTCGCGCCCGTATTGACCAACCCGGCGCATTAGGGCATACGGACCACAATTCCATGCTATGGAGTGCAGGCCGCCACACCTCAGCACCTGCCTCCCGTGGGTAACTCAAATACC	Simulated_Annealing	hepg2	0		-0.5913585313906601	3.4993319926988304	0.416150444085542	3.0831815486132883	0.373979403839785	0.20266217775991	0.248331591992943	-0.5005478	5.3735886	-0.59722626
20211207_63610__124703__1992::sa__hepg2__0	GAATCGCATCTCTGGGGCGCGTAAAGAGATCAGAACTAGCAGTAGTGGCTCAGTTTGAACATAGGTCTCATTGTATGCCCGAAACAAATCACGTCCACCAGGTCACGTAACTTATCAGGTTCTTCATGGTCACCTGTAACAGTATTTACATACCGGTGCAATGATGTACTTTGGACTGTGGACAAACATTTTGAGGGCAG	Simulated_Annealing	hepg2	0		-0.311232184739717	4.22470009743031	-0.866346019284633	4.5359322821700285	0.171640317071841	0.378846196470238	0.214959676631188	-0.41353536	4.7431083	-0.5173571
20211207_63610__124703__1995::sa__hepg2__0	CCTCCCTATCGCGTGTGCAAATCACAGGTACAGTTGACCTGCCATTGATTTCCTCGCCCAGCCTATATAAACAGCATCTGTCGCTGGGTCCAAAGTCCATTTCAATCACAGCCACTCGAATAGATGGACAGGTGAGCACCTGCTTGCTTTCAGGACGCAACCGTCGGTTAATCATTAACGTTTACCTGTCCAACAATGCC	Simulated_Annealing	hepg2	0		0.29490531752923604	-0.37292202738745706	-2.57675919943912	-0.6678273449166932	0.279366965650688	0.32097896435240103	0.995282978867805	-1.2707511999999999	5.946003	-1.525815
20211207_63610__124703__1997::sa__hepg2__0	GAAGGTAAAGATGCAAATCACAGGTGCATGAAATCACTGCCACGCTTCACTACCGGAGTGCACCTATAACGTGTTTTAGCCGTGTGAACCTCGCACACAGGTTAATTATTAACCAGAGGACCAAAACAAGGGTCTTGTTCAACAGATAGCGGGCCGATTAGTTGCATAGCCATCTATTAAGACCAAAGATACCATGCTAG	Simulated_Annealing	hepg2	0		-0.62411580987197	1.38999630781449	-1.1329735182635001	2.01411211768646	0.16815596819143103	0.310737793855226	0.16205833345606901	-0.7605909000000001	5.7366285	-0.7870573000000001
20211207_63610__124703__1998::sa__hepg2__0	TTCATCAACGGCACCTGCAGGTGTTTATAAAGGATCAGCTTGCCCCTCGGATGGAGTGATTGGGCGGGTACCTCGGCTAATATTTGGATAACGCAGGTCCAAAGTCCACTACACATGTACTTTGATTCAAAGTCGACAATCTGGGGATACCGTCCAAGGGTTATATAAACAGTGTGTGGTTACCGTCAATAAATCACGGC	Simulated_Annealing	hepg2	0		-0.692220176394767	3.290426781898641	-0.846752875065532	3.982646958293408	0.203208562240627	0.35393549334711	0.18869800949463103	-0.85486805	5.1580143	-0.8479507
20211207_73549__261982__0::sa__hepg2__0	ATCCGAGGCTAGGGTCAAAGGTCGAATGCTCTGATTTACCATACTTAGGGGGCAAAGTCCACGATCTTATCGATTGTGCAATGGAACAAGAATTGTATCTTTGCCATGTTGGGAAAGAACGCTCCAAAGGGAGGTCAACAGGTGGCGTCGTCCCCAACTCCACCTGTGCGCTCATTGACATCAAGCCAACGCTACCTTGG	Simulated_Annealing	hepg2	0		-0.414887951142551	1.37095070460867	-1.58343033303973	1.785838655751221	0.7808323243500871	0.695050787805338	1.06027337037172	-0.687724	6.065421	-0.8655348
20211207_73549__261982__3::sa__hepg2__0	CACCTCTACCTGACTGTGGGGCAACCGATATGCAGCTAACGCAATCCCGGTTAATCATTAACCTTGGTCAAAGGGTTGTAATCACACCATAAAATCACAGACCTCAGATTTAACCATGATATGGCTGATTCAAGGTGGGAAGGCGGGGGATTGTGGAGTGGCAAAGTTCGTGTTTCCAGACACCTGTCCAGCAGTGTATG	Simulated_Annealing	hepg2	0		-0.580039488496328	1.8012528101919698	-0.94200080868976	2.3812922986882983	0.226616008646268	0.239682659431298	0.2287543051099139	-0.9790261999999998	5.9617185999999975	-1.0119033000000002
20211207_73549__261982__4::sa__hepg2__0	CTGACTAAACGTTGTATGCAAGAGGCACAGGTATCTAGCTACCAGCTCTGGCTATTAGTGGATAGAACGCTTCAATCTTAGATTAAACATTAACCCACAGGTTAATCATTAACGCTATTGAAGGACAGTACGAAGGAAACATCCCGACACAGCACAGTGCTATGATTCGGTCGAAGGCTGTGATTTGGAATGCACCTGTC	Simulated_Annealing	hepg2	0		-0.254875520794237	3.61617917348902	-0.7338831397425171	3.8710546942832567	0.179680129329789	0.3399160069546889	0.13089389949916902	-0.9525902	6.2091970000000005	-0.87308323
20211207_73549__261982__5::sa__hepg2__0	GAGCTACAGTTCCTCACCTGTGCACCTATTGAGCAAGAAATCACTGCCATGCGATTACACCACGCACTATAGCCCAATAGTCCCATTGTTGAAATCCCCGCCCAATCTGACATTGGACCATGCGATGGTTAATCATTAACTAGTAGGACAAGGTGTGAATGGGCCATGATGGCATCAGGGTAGCTCATCAGTCTCGCTGG	Simulated_Annealing	hepg2	0		-0.581618609768587	-0.247387692437901	-1.2309783387479398	0.33423091733068605	0.3085359488523789	0.322963443615411	0.300989033210943	-1.0826148000000002	5.3208456	-1.2685986999999999
20211207_73549__261982__6::sa__hepg2__0	GCAACATCAAAGGTGGCATGACCTTTGACTGCAGATGTTAGATACCGAAGGGTTAATCATTAACCAGATTGAGTCAATCTGAACACCTCATCACCTCAAGGATACCAGACAGAAGCCCATCAAAGCGAGTCAATCCCTTGCTAGTTTGAGACGTTGCAATCGCATACCGTAGCACCCTATAACAGTATCTAATGCACCTG	Simulated_Annealing	hepg2	0		-0.610520481747139	2.6487077693341603	-1.5237991976347398	3.2592282510812987	0.37494617844613104	0.269951339107344	0.49574451452120505	-1.1675468999999998	6.6889600000000025	-1.1722226
20211207_73549__261982__7::sa__hepg2__0	CCCGGTCACAGCCGCTCGACACCTGAGCTACTGAGATTAAAGGTTCAAAGTCCACATCGCATGTGTACTTTAGATTTGACAAATCACAGTCACCTGCTGGCCTTTGCCCCGATCAATATCCACTGGGATGACTCGTACTACTAGTTTCATGTGTAGACAAATGGGGGCCAACACATCGTTCCTCAATATCCCTTTATGAG	Simulated_Annealing	hepg2	0		-1.0255010680910501	2.33614331353572	-1.38421855201233	3.36164438162677	0.367325488012332	0.208747732042907	0.484238012516931	-0.7189982	5.6960497000000005	-0.66513467
20211207_73549__261982__8::sa__hepg2__0	TGATTTACACCCGTGCGTGAATGCTAGTTAATCATTAACCGTAGGGTGAAGGGTTACGCACCTGCTCCAAAACAACTGTGTAAGACCTTCAAATCACGGACTCAAAGTCCACAAGGTTGGGTCACCGTGTCCCATGTGCTTAAATAGCCACTTGTGGCAAGTAGTCCAGGTCCCCAACTGGCATGCCGTCACACCTGGCA	Simulated_Annealing	hepg2	0		-0.4636566922989741	2.802411133791089	-0.888176255155247	3.266067826090063	0.3922557133473739	0.267882045622306	0.562541830933383	-0.9918084	6.203876	-0.9951935
20211207_73549__261982__10::sa__hepg2__0	AATAAATCACAGCTACGACTGCATAGTCCAAAGTGCACCTTTCGGTTCTTATCCATAACCAATCATGACAGGTGATCAAAGTGATTTCTGTGCGTCACCCTCGTATGTTGACTTAATGATTAACAGGAGAGGTTGAAGTCCGATAGGTGTTATGTTAGTGTACCGATAGTCTTTGAGTACCTGTGCCACAGACCCGCCAA	Simulated_Annealing	hepg2	0		-0.7105893629480692	5.452775475011669	-0.7292803052005621	6.1633648379597386	0.247890381941588	0.29089838746393704	0.2051488111135239	-0.9549084000000001	4.652057599999999	-0.84002054
20211207_73549__261982__16::sa__hepg2__0	AGTGTAAATCACACCCGACGGACAGGTGCTGAGATTGCAGCCGCCGCCTGTAATCGCAGCGGTTCGACGGTCTCGGAGGATCGCGTCAATGCGATGTCCCTCAAACTGTGCCTGAGGGAACCCCTACAAACCCTTTACCCCTTGGTTAATTATTAACTAATCTGGGCTCTGGGGACAGGTGCAAAGATCCACCTGTTCTT	Simulated_Annealing	hepg2	0		-0.7858057949386621	0.47750578301956803	-1.7221177346246999	1.26331157795823	0.30451805944847	0.2872985069135089	0.38833377452157	-1.3511461999999999	5.645424	-1.3170688
20211207_73549__261982__17::sa__hepg2__0	CCTACGAACATTTGGGGCTGGACTGGTGGCACGACGCTCCAAATCACGGCATTTCACCCTGTAGGGACTAAGTGCAGAAGCCCTTTGGTTAATGATTAGCTACCACGGTCAAAAGTCTGGTCCAACCGATATTGGGACCGAGTGGTCAGTGAGAGAGCCGGAGCGGCACCCTAGCACTTGGCAGTTCGGCAGGTGCTGGG	Simulated_Annealing	hepg2	0		-1.2068558489544	2.1072837254528003	-0.754249703694542	2.8615334291473418	0.37012936085415504	0.21537457830627102	0.592211676857287	-0.8733835999999999	5.3196535	-0.7063478
20211207_73549__261982__27::sa__hepg2__0	GCTTATCCATGCCTCACGCACCGTAGAGCACATGTATGTGTCGTGATTTATTTGAATCACAGTGTGTCTACGTTCGCGATGAATGTCACCTTGCACATAACATGGGAAGGCGAACACAACGTTGGTGCTGTCGAGCGAGGTTAATAATTAACCAGGCACTGGGCACAGGTTCAATGGTGCTAACAGGTGTTGACGGTGTA	Simulated_Annealing	hepg2	0		-0.6081431372994061	1.5322129171075498	-0.704112110630185	2.140356054406956	0.273783601035452	0.26077432124169	0.350814392108135	-0.9163498999999999	5.6164819999999995	-0.97794914
20211207_73549__261982__28::sa__hepg2__0	GACGGCACAGGTGTGACTACTCCAGGACCGCCTGTAACATGTTGCCCTTTGGTTAATGATTAACCTGGGAATGAGTGATTGCTAGGATCAAAGTCCCACGAGTACGTGGGCCACATCTCGATTGCACTACCTGTCACACAGGTGAATCGAGCACCCTCAGCGCTGCACTGATTGAGCCTAGGATGCTGTGATTGCCCCGG	Simulated_Annealing	hepg2	0		-0.466430882426182	1.32558933285846	-1.16226053174692	1.792020215284642	0.248253029296375	0.3678192866041279	0.3096979548706939	-1.2422471000000002	7.368916499999999	-0.9709767
20211207_73549__261982__29::sa__hepg2__0	TGTCTTCCCATAACATGCCAATCATCTGGTTCAAAGGCTGCCTCTGTGCTATTCCACTTCACGGTTGTGTAAATACCCAAGTACACATACCTCACGAACAAAAGGTGCAAAGTCCATTTCACGCACCCCAGGTATGATAAGGGGGCGTGAAAATCACAGTTATCACCATAACGCAACAGGTGTCTACCGAACTTAGGTAC	Simulated_Annealing	hepg2	0		1.40839578705223	2.93688855716322	0.5856138481851679	1.5284927701109905	0.257978710461745	0.32474944835506	0.589557314753281	-0.6913977	4.5885744000000015	-0.9134747
20211207_73549__261982__37::sa__hepg2__0	GCGAGTAGCTGTCACCAGCGACTGCGGGCACCGTTCTGCATTGCTTGTTACATTGACGTCCCATATAGAGCGTTACATAACCTGTTTGGACTTGGTATTTGGCCCACATGCAGTCCTCACGAAGATAGTAAAGTGTCAATATTTGCAGATCAGAGACAAAGGTCAAAGGGCAAAAATCTCAGTTATACATTCACTCGAGC	Simulated_Annealing	hepg2	0		-0.8412651744271779	4.06522851571283	-0.7523726949763241	4.817601210689153	0.305669243095923	0.3039273412829489	0.307346104938572	-0.7014483	4.923312	-0.5464996
20211207_73549__261982__43::sa__hepg2__0	CCACACCGTTGAAATCACGGCGATTGCCCTTTGAACCAACGCTATCGACTATGTGATCACGGGAGTCGTGATTACCTAGTTGATGATTAACTCAAAGCACACAAAATGGTTCAAGGTCACACCTGTAATCCCTCAGTGCATTTCTTACTCACTCCGCACTGGCAGGCGGGCTCCCAAGTAAGTGCTCGAGCAGGTGCGTT	Simulated_Annealing	hepg2	0		-0.851510673888647	4.699154505703099	-1.1775800585003502	5.550665179591746	0.43962310494115703	0.30183429041381704	0.3477118976361569	-0.77325505	6.1512957	-0.7570571999999999
20211207_73549__261982__45::sa__hepg2__0	AGACCCAAGCAGAGCATCCCAGTTACCTTTCTAGCCTGGCAATGACATCACTCCCATCCCCTTGGTCAACTCTTCTGTTGACATGAGCCCATTGTATGTACCTTAACGAGTCTTGTCAACATATCTAAGAGGGAGGCATCAGGTTAATCATTAACTCTAAGTAGGATGCTCCTTCAATCAGTACAGCGGGCACTTACCTG	Simulated_Annealing	hepg2	0		3.97142369391778	0.0	0.0	-3.97142369391778	4.06024301389464	4.080404918974772	4.080404918974772	-0.90319496	5.414983	-1.1075378999999999
20211207_73549__261982__47::sa__hepg2__0	CGGCACCAGCCAATCTCACCAGAGTGAAAACTGGTTAATGATTAACCAGGTATTGGTATCCATATGGGACAGTAGCCTTATGAAATAAGGTGTGTTAGACGAAGACCCTTTCAGGTAAGTTGGAAAAGGTTGAGCAACTTTACCTCACGTATTTGCAAAACGCACCTGTGCAATTGGAGGGGTGTCAAATCAGGTGAAAT	Simulated_Annealing	hepg2	0		-1.1969648023834099	0.0356145083898608	-1.01218634479271	1.0478008531825709	0.560810883357826	0.5341284960314671	0.7563067236793521	-1.0318061	5.7120989999999985	-1.0787495
20211207_73549__261982__52::sa__hepg2__0	TGCCAGCTTACACGGTTATGGCGCGATGTGATGGGCAGGTGCTGCGGTTCAAAGAGCGCAAGGGTCGACTGGACTAGGTTAATTATTTACTAGGGGTCAAGGCCAAAGTAGGTGCTATCCTTGGCTCCAACCCTCCTGGTCATATCAAAGAACATTGTTTCATATAGACATACGTACTAGTACGCCCTGATTCAGGTAAT	Simulated_Annealing	hepg2	0		-0.3735738428584981	4.0980524410575	-0.9566516370745641	4.471626283915998	0.2109801166929119	0.323111932710532	0.16965841087543201	-0.89535	5.9854727	-0.8408758
20211207_73549__261982__55::sa__hepg2__0	GTTTATGGGGCCATGACCCACAATAGGTGCGCGCATTCCGGTGAGCAATCACGACCAGGGCCACGCTAGTCAGTGCATGTACTAGCGTCCAAAGTTCACTGGGTGTTTGCGCTATGACAGGCCAAAGTCCACACTGGGACGACAGGTAAACAACTCTATTGACCAATTACCTGGTCCGTGTAGTGCCAAGACCTCTAAAT	Simulated_Annealing	hepg2	0		-0.880570212732389	4.26481134205304	-0.8829481729226669	5.145381554785429	0.4310007601740179	0.36302595283565403	0.355829096782647	-0.7762916999999999	6.232623	-0.7604755
20211207_73549__261982__57::sa__hepg2__0	GGGTATACTATGCAAGCTCCTTGACTCAGGGCATTGCATAAGCCAGGGTCCATGACACATATCTTTGACATAACACCTGTAAAGGGTGATAGCCTTGGCAAATCACTGCAGGTCAGTAAAATCCGAGTTCAAAGTCCATCAAGGCAAACAGTTAATATTTGATGGCCAGCTCAAGTCCTGGTCCAAAGTCCTGGAATATA	Simulated_Annealing	hepg2	0		-0.610633949543448	4.30837078525869	-1.40902020437194	4.9190047348021375	0.202440877005198	0.271580712148175	0.363922136602199	-0.8977229	5.3382825999999985	-0.88579786
20211207_73549__261982__59::sa__hepg2__0	TACGCACCTCGATTTAGTAAGACAGGTGCTCCGACAAATCAGAGCATCACATTCTGGAATGGCGCGGAATCACCTAGGGGAAAACCCTACACGCCTGCGCTCGATCGTAGACATCAAGGTGAGCTCTGGGTTAATCATTAACCCCATTACTGGACTACACCTGTGAGCAGTCCTATGCAGTCCCTGGGGTAGAGGGTGCC	Simulated_Annealing	hepg2	0		-0.5918785814530579	0.3211784653766329	-1.27339520874982	0.9130570468296908	0.22293373313626602	0.266305081182005	0.254466650639308	-0.87755054	5.1681089999999985	-0.83826965
20211207_73549__261982__64::sa__hepg2__0	TTCACAATGGCATCGTGCCAGGTAAATGTCACCCTGTCAACCCTTCTTAAGTGGTTAATCATTAACCAGTGGTTCCACTTTGTACCCCCAGGACTGTACAGATAGAGGAAATCAGTGTCGTTCAATGGCCCATTGATGTAGCATATAGGTGACGACACACCTGTCACCGTAGCATCAAGGTGCTGCGGATGCCTATGGTC	Simulated_Annealing	hepg2	0		2.79886600408873	-1.62691148777524	-0.653883537532817	-4.425777491863969	3.26382690534366	3.988635023955701	3.988635023955701	-1.2315687	5.453583	-1.3557613000000002
20211207_73549__261982__67::sa__hepg2__0	TGTCATACTGGTTAATGATTAACCAGTACCATACTCTAGGTCCCGCATGCGATAACTAGTACCCACTTGGGACCCAACCGACAGGTTCTACGATTACCTTCGGGTATTAGCTCTCACAGATTTAACGCTAGCCAGCAGGTGTATTGGTTAGTTCCACCCACATATATTAATGGCAGGTGATAGTAGAAATCACGGGCGTC	Simulated_Annealing	hepg2	0		-0.577510515196228	0.77016134540271	-1.4347917485567798	1.347671860598938	0.175074415885466	0.21968204261554	0.20852816377052502	-0.80830276	5.5971117	-0.9319155000000001
20211207_73549__261982__73::sa__hepg2__0	AGTTGCCCGCGCGCGATACCTGGCAATGACGGATGCTCGCCTATCCATTACCAAGTTGGGTGTACATTTTCAATTTGGCACGACCGAGTCACCCACTCTTGACGACCTTACGTCAATAGAACCTATGAGTTAATCATTAACCCCATAATCATGCCCATCTTTACATCCTGGCACCCCGTGACGACCCAAGTCTGTTGCTT	Simulated_Annealing	hepg2	0		0.221631143070017	0.946562593933754	-1.19082305626607	0.724931450863737	0.289913847551432	0.3165779254543039	0.631794037956321	-0.5320513000000001	5.4167385	-0.021015465
20211207_73549__261982__74::sa__hepg2__0	GGTTCAAAGTCTAGTGCAGCCTAGAGTGGCTCGACCATCACAGGGGTTAGTAATTAACCAAGATTAGAGGCAGAGATATACTACGGTGGAAATCACTGGCCAAGGTCCATGTTTGGACTGTACCGCTAAGGATATCGCACCTGTTCGGTCTCTTGCATAAGCTGCGCCGCAAATCAGAGCCCCGTGATCCTGACAGGTGG	Simulated_Annealing	hepg2	0		-0.60393109478689	3.8052580859755896	-1.13873047351164	4.409189180762478	0.219056708704332	0.360502329822903	0.32049283628675	-1.0002728	5.980501	-1.0480443000000002
20211207_73549__261982__77::sa__hepg2__0	GCAAAACAATTAGGCCAGTAGGCTGGTAGTGCCAGGCATGTAAGGTTCCAATTAAGAGCAGGTACATCCATGAGTCAATGCTATGTAATACTGGTCCCCTTTGATCTTTGATGTCCGTTACTCGAAAGCCAAGGGTGTCTAGTTGATTATTAACCAAGGGCCCGCACAGGTAGGTGATTGCAGGTGTCATTCAGGTAAAT	Simulated_Annealing	hepg2	0		-0.64549942886403	0.6348033963716079	-0.9662544791364508	1.2803028252356379	0.1924865018395139	0.25975077825075304	0.145769766309611	-1.3072343000000002	4.608391	-1.4459381000000002
20211207_73549__261982__79::sa__hepg2__0	ATGCCATCAAGCAGTGATTTCCACTGAGTGCCTATATAGCATCCAGGGAACACGGGCGATCCGGTTAATCATTAACCTGTGTAAACACCGTGCTCTGGCGTTAAAGTTTAACGCTATTACCCACCCTCTACAAATAAGGTGCGCGACTGATTCACCTACCTGAGGCAGGTGTACCACACCGTGAAGCACGGCACAGATTT	Simulated_Annealing	hepg2	0		-0.6024445694846999	1.2239363696935	-1.0782330496213002	1.8263809391782	0.566981871282343	0.31830370974673805	0.9224005544340952	-1.2213185	7.3661823	-0.9877573000000001
20211207_73549__261982__81::sa__hepg2__0	CGTGTCAACTTTATCCTATGGGATGCCAGGGTTATTCATGACTCTACGCAGGTGAGCTATCCAGACTGGTTGAGAAAATCAGTGATGCAACGTTGAATCTGTACATTCCCGCATTAAGCTAATCATTAACAAGGCAATCTTTGACCTGAACGCTGAGTGCAAAGATTGGCTTGGTGTCCCGCAAATTAACCATTAACTTA	Simulated_Annealing	hepg2	0		-0.397944182904218	5.0260286260600795	-0.9694365287213308	5.4239728089642965	0.20919931378214002	0.355744330194512	0.203799717773905	-0.6428864000000001	7.320628599999999	-0.81384635
20211207_73549__261982__83::sa__hepg2__0	GCACACAGGTTAATAATTAACCATGCCTGACGCGAACTTGCATGATAAGTTAATTAGTCACCTATTATCATGTCGTGCACCTGTTGTCCAGTGAATTATACTAGCATCCCAGACCCTATCATTTATTATGAACTGAAGGGCACACTGATTTGTATCGCAATTGCGATTTGTGGGCATGGGCAGGTGTGTGGGTCATAAAT	Simulated_Annealing	hepg2	0		0.0851848260934928	-0.573362963499744	-6.09704535667987	-0.6585477895932368	0.8286224371955601	1.65669567465202	3.90861810592148	-1.2513428	5.5585116999999995	-1.149386
20211207_73549__261982__87::sa__hepg2__0	CACCTGCAAGGTGCATGTCGATCTGCACTAACCGTGGGGCATTGGACAGTATGAACCCAACAGCTCTGCCAGTGTTCTCCAGCCGTTTGACGAAGGCACCCTAATTCCTTAATCTAATGATTAACTCAGGTGGACTTTGATCCCTGAATACCGTTTGGCAAACGTATGCGCCCGCATCCTAGTATAAATCAGTGCAAGGT	Simulated_Annealing	hepg2	0		-0.2719846521478589	5.473990074600482	-0.9064190989939479	5.745974726748341	0.438843925740202	0.2944425169591239	0.160258804379356	-0.8635927999999999	4.3732185	-1.018864
20211207_73549__261982__89::sa__hepg2__0	ACATCAGTGATTTCTTGCATAGCATCACCTTGGCACTAGAGTGCTTATATGTCACCTACCCCAAGTCGCTACACCGCGTTGTGTCTCCGGGGCAAAGTCCAACCACCACCTGTGGGGCACTGGCAGACCTGTGCAACTGGGTTGGTAAATAATTAACTAGGTACCCATCACTAGGGATGTGGGCAAGCATGGCATATCGC	Simulated_Annealing	hepg2	0		-0.0549610355179417	2.768871405392149	-0.8843541219269531	2.8238324409100906	0.17175887876901	0.30947048442985303	0.17959106949098103	-0.85506606	5.898738	-0.87078667
20211207_73549__261982__93::sa__hepg2__0	TGAGGCAAGGCATGTGCCGTGATTTAGGAAGCTTACCTTCTGATGCGAATGGGTCCATTGTTAATGATTAACTTGGAAAGGTCCAAAGTTCACCTTATCGCCACAATCACAGCCCATCGCAAACACACATGCCCAAGTAAGGGATAACCTGCCCACCTGTGTTGACACCTGTCCGTTGGTCTTGACAAATCTGTCCCCGC	Simulated_Annealing	hepg2	0		-0.5723509085909361	2.6432230792633398	-1.31146473272628	3.215573987854276	0.2278603451397489	0.267241013679161	0.384860785285659	-1.3799853000000002	5.9269300000000005	-1.2038463
20211207_73549__261982__96::sa__hepg2__0	TCCGTACCTGTTTGCTCCTTGATGCATGCCACCTGCTATGCACCGTTTGGACTTGCCTCTTACTAAGAAACGTCCACAGTACTCTTTGATCATCTCTTATCAAATCTGATGCTGAGATTGAACTTTGAACCCGTTTGGGCAATGTTCGCCTGTGTTGTTTAAAGTCCAACTAACAATCACAAGGTGCAAAGGTTACATAA	Simulated_Annealing	hepg2	0		-0.229952080641835	2.6336357374265	-0.4260814838004261	2.8635878180683347	0.17667741104192	0.3625770279702709	0.165415167597294	-0.81542456	4.785842	-0.92783624
20211207_73549__261982__101::sa__hepg2__0	CCTCTACCGCATGTATCTGATCAATCCCAATCTCGCGCAAAATCACGGCACAGTGCACCTAGTACAGTCCTCAATGACAGGCTGTCACCTCAGTCCATGGGGACCCTATCTTCTAACCAAGAATACAGAGTGGAATATGCCATTGCCCTAAGTTAATGATTAACCAAGGTAGGTACCAGAGTTTGCACCTTCTAACTTGG	Simulated_Annealing	hepg2	0		-0.754274947954513	0.9726901073152192	-1.7881308990298999	1.7269650552697322	0.32860230049592404	0.268290438666755	0.5409759898576361	-1.0973855	5.6424103	-1.1329776000000005
20211207_73549__261982__102::sa__hepg2__0	TGTACCGGTTGGAAATCACTCCTAATCACTTTTGGGCACCCCTGGTTAATAATTAACCTGGTGCTGTCAATGCACTGGAGATTGGGTAAAATGCTAAAGAAAGAGGTAATGCATAAGGTTGGTGCGCTTTGCTACGACAAACCTGTCAACCCGATCAATCGCGACGTGGGCAGGTGGTCGCCCATGCTTAGCGCACCGGG	Simulated_Annealing	hepg2	0		-0.991820389184148	0.130474882233815	-1.1116616467896598	1.1222952714179628	0.42609070984774106	0.380242112114433	0.458803337814766	-0.7057355	5.495322	-0.8485835999999999
20211207_73549__261982__107::sa__hepg2__0	CCCAGGCTGGCACCCCACCTGTAGCACTAAGTATGGAGCGGAGTCTCCATCTCTGTAGAATAGTTAATGATTAACTTAGGAAGGGATGGGTCAACTGTAGACCCTAGGATTCGTGAAAGGCGATGAGTCAAAGGCAGTGATTTCGTACCTTTGCCCTCATACGATGGACAACTATTGACTCACCTGATCACCTGTTGACA	Simulated_Annealing	hepg2	0		-0.3398942740263039	2.9277922107756096	-1.49614551106484	3.2676864848019136	0.21922354895461302	0.22593572755618102	0.3573778393794989	-1.2363467	5.9792309999999995	-1.0766215000000001
20211207_73549__261982__108::sa__hepg2__0	AAGTCTAGGTCAATGTGCCCATTGATGTCCGAGTGCAGCTCGTCACTCGGTACAAAGTCCACCACTTTTTTCAGTGGTTAATAATTTACGGACGGTGGGTGGCCCTTGATCAGTGTCCACAGTTGACCTTCGGGGCGTGTAATCGTGCCCTGACATTCACCTCGTGCCCCTGGGATGGAACTGTGGCATCAGTTACCTGG	Simulated_Annealing	hepg2	0		0.2880414700782669	4.5081462145645395	-0.424410618876603	4.2201047444862745	0.186162011930537	0.3003088423367769	0.225341853433773	-0.58720684	7.189769	-0.35693625
20211207_73549__261982__110::sa__hepg2__0	GCCTCTTTGTTATTTACCTATGAGAGCGTTCCTTCAATCTGTACTTTGCTCAGGAATGCTTATACGAACCAGTTGCACATCTGTAAATCATTAACCTGGCCTAGGATATGTCACCTGTCTATCCATGACCAAACTTGATACAATAGCGTTTTGGTCAACACCTAGCTAGATGTGCAATGCGGGTACATGTTTGATGCATA	Simulated_Annealing	hepg2	0		-0.346568603644574	3.98144200561315	-0.737218609294985	4.328010609257723	0.17071331754221303	0.327820018301311	0.167600227532988	-0.5182975000000001	5.3857745999999995	-0.7021977
20211207_73549__261982__116::sa__hepg2__0	TACCTGTCGAATTGGCCGCACCTGTCCGGTCTCGACGGGCGTAGAGATTACATACAATGCCTACCCCCCAAGTAGTCGTAGTCATGCATGGGGGGGCACAGATTTCCAATCACAGCTGCAGATTTGCACATAGCAGGTTCTAGTTAAACATTAACCACCTTTGACGGGTTCCTACGAAATTCCACACTACGCCCTATGTG	Simulated_Annealing	hepg2	0		-0.39239532143717604	1.99550759616762	-0.9342092041471981	2.387902917604796	0.201806979717325	0.253815127978193	0.2476152239805089	-1.3033051000000002	4.6167727	-1.2545011000000001
20211207_73549__261982__120::sa__hepg2__0	GCGGTTTAAATCACAGTCATTGCTACACCTCGTGATACTGGTCAGGTGCATCACCGACTGCCTAGTTAATGATTAACGAACACCTGTAGATCTGCACCTGCTCTTTGATCGGGTAGTCGACACATTGGTTACACTATGCCTTCCAAAGATTATCTACGTGTGTCAATAAATCACGGTATGGCACTACTGGGTGCCTGGGT	Simulated_Annealing	hepg2	0		-0.5618039664440699	1.84609453196753	-0.9860071381843072	2.4078984984116	0.234121246600531	0.1733373250711239	0.301468229960365	-1.2873075	5.948247	-0.96897304
20211207_73549__261982__121::sa__hepg2__0	CTATGTCCTGTGCCCAGTTCAAATGGGCAAAGTCCATGTTGAGGTCTTCTGATCAACATCAGCTGAGTCATACAAGAAAGGACAGATTGCCTAATATAGGCTCTATTGATGTACCCACGTTAAGGACACAGATTGTGTAACAAGGGGCGTTTTGTACGCGGAACGCAGGTATACCGCTAGCACCTGTCCTTCCTAACGAG	Simulated_Annealing	hepg2	0		0.0589918025292724	3.78570204073035	-0.47217366065402	3.7267102382010764	0.195895437994449	0.33741959183097103	0.165666178312933	-0.6122581	4.832658	-0.64014745
20211207_73549__261982__125::sa__hepg2__0	GTTCGCGTACAACATCTCACAACAGTGCCCTTTGAACTCACCGTTGTGTGGCGTCAGGTGAGCAGTTCCTATAGAGCCGTGAAAGTTGACATAATGGTTTCATAACCCTCTCGCCTTTGATCATTGACAGGGTTCAAAGTCCAGCTAACTTAACATTTCGTCAATCTCGACGGAATCTGTGCCTTCTCCGGGACGTTTAT	Simulated_Annealing	hepg2	0		0.155292607488458	4.85947794482158	-0.235779541564871	4.704185337333122	0.217051046299677	0.3614997800917501	0.2237558828151939	-0.4948049	5.862468700000001	-0.49657476
20211207_73549__261982__129::sa__hepg2__0	TGCGCAGGTACTGAACCGTATCCTTGTGGGTTGTTTGACCTGGTTAATTATTAACCGGGGTTGCCCGACTAACCGTTTGGCCCCAAGCGTATAGGGCTGTATTGTGTGAATTAACTTCTATAGATCATCTAGGTAGGGTTAATCACTGCCATGACCTCGGCTGTACACCTGCCTAAATCACAGCCACGCGCTAATACTAT	Simulated_Annealing	hepg2	0		-0.1865339127072519	1.4810329657107195	-1.29655631260062	1.6675668784179716	0.26258428545754	0.172264162416615	0.29086136719793604	-1.2342765	6.3068019999999985	-0.9633424
20211207_73549__261982__130::sa__hepg2__0	CAGGTGCATACCATGCTATGGATCATACCTATATCGCCGCACGGCACTGATTGACCTTAGGACGCAGTCTATCAATCACGGCGGAGAAATGACCTTTCTGAGTTAATGATTAACCAGATTTATTTGTGTAACCCCAACCCGATACACCCGGGATAACGTTCAGGTATGCTCAGGTACACCTTGGGCAACAGGTAACGTAC	Simulated_Annealing	hepg2	0		-0.788136910531577	0.4943885783559449	-1.2231251392751101	1.282525488887522	0.243526490329193	0.1811783942646599	0.32343246036101303	-1.3911728	6.2049494	-1.4880031
20211207_73549__261982__131::sa__hepg2__0	TCCAAAGGATGTGCCAGGCAAGGGGGAATTGGGAGTAGTGGTACCAAGGGGGCACTATTGATTATCTTTAAGGTTAATCATTAACCTAGGTGTGAAGGCAGCATCAATCACGGAGGTGGGTATCATGACGTTCCGGGGTTCCCTACATACCACCTGGAGTCCCAGTGTCGGTGCGTCTAGTGTTAAAATTTAACTAGGGC	Simulated_Annealing	hepg2	0		-0.42807854590869604	2.71226313182118	-0.635116102141834	3.1403416777298765	0.257308965118483	0.307281182929246	0.314589439600138	-0.64560795	5.7750715999999995	-0.6685806
20211207_73549__261982__133::sa__hepg2__0	GCTTAGCGGGTAACAGGTGAACGGCTAGACAGGTGAACGGGGCGGACTCGGAGACTTTCACTGGACAGCAGCTGTGATTTATTCATGGGGAGATGTAGACAGAGTCGGTTAATCATTAACTCGGTAACGCAACATGAGGCTATTATAGTTATGTGGGTCGCGTTCATAGCGGGTAGAGTCGCCCCCATTTACCTGAGCTA	Simulated_Annealing	hepg2	0		-0.8924053331453	1.33321126849388	-1.03625734386532	2.2256166016391803	0.2195185434799939	0.2238754724620369	0.18031360678479802	-0.84693253	5.5351214	-1.0171591
20211207_73549__261982__134::sa__hepg2__0	CTCAACATCCCTGAGAGCACCTGTCGCTTACCTCCGCTGATAAGCGAATCAGAGCAAACGGCTATTTAGGTTGGAATGGCCTTGGACACCTGATCGATGACTCAGACCACTATTATTGACTTAGGGGCAAAGTCCATGCAGGTTAGAACTAGAAGAGAACTTTGCCCCAGGTAACACACCCCCATGCAATAGGTCGAAAT	Simulated_Annealing	hepg2	0		-0.6379778095073211	4.12191436416852	-1.31240302963118	4.7598921736758415	0.219873090049813	0.290542467919835	0.277198705691098	-0.7278047	6.168838	-0.82760954
20211207_73549__261982__135::sa__hepg2__0	TGCTTTACCGGTGAAAGCAATGGCAAAAGTAGCATTGCTGGATCGTCCACCTGTCGTGTCCTGAAAGCACTAGGGATGGCTAATTCTTAACCAGCAGCATCATTTGACTAGTTAATTATTTACCTTTAGCCTCTGGACTGTAAGGACCACAGATCAAAGTTCATTAGCTGTCGTATACACCTTATGCAGGTAGCGTAAAT	Simulated_Annealing	hepg2	0		-0.455384950299252	4.13033237212861	-1.4157232985332702	4.585717322427862	0.20288996007226	0.320656109515667	0.34687917126968804	-0.94149685	5.682674	-0.94911265
20211207_73549__261982__137::sa__hepg2__0	GTGGCAGGTGGGCCACCTGGAGCACGCATGCCACCTGTCTATCCCTTCAATCACACCGCAATCTTCGCAGGTACCCACCCCATACTGTTTTATTATGCTCCCCTCACATTAACCACTAGCTATGGTTAATCATTTACCCTGGGCCTAAGACTAGGAAGCCAACATCACTCGCTGCTAATCATTAACCCATCTACCTGAAT	Simulated_Annealing	hepg2	0		-0.5106595420764679	3.7548195075111	-2.32497217470093	4.265479049587569	0.429838795755834	0.3252740569185219	0.9140203003082328	-0.88710004	6.0249114000000015	-0.99607646
20211207_73549__261982__139::sa__hepg2__0	ATACCAAGGTCAAACAGACCGTGATTTGGCATGACCGACTGCACAGGTGTACTCTGATTCAGGTTAATCATTAACCTGCTCGCTCTACAGCATCTACGCCAGTGATTGTTGACAGTCTCAATCACAGCTCACGCGACAACTCTATAGCAGGTAAGCTTAGACAATGCACACCTGCTCTCCTCAAGGTGCGTTTATTCGGG	Simulated_Annealing	hepg2	0		-0.277555552226366	0.0985758158484181	-1.3756567047432	0.3761313680747841	0.314352096577572	0.276512475690384	0.4180563466090279	-1.5176951	5.681011	-1.3934521999999998
20211207_73549__261982__140::sa__hepg2__0	CCCGTTAAATCAGGTCACCTGAGCGCCATCCTGTGATTGCTTCAAAGAATGCGTAGGTTCGGTACCTGGATAAATCTGAGCACCGACCCTCATGGTGAAAGACCTAGTTAATCAATAACCGGGATGAGGGACTTAGGTAATCAATAAGCATAAGTTGCAAGCACTTCAACGCGAGCAGCCGATCTAGCATCACACCTGTC	Simulated_Annealing	hepg2	0		-0.34274211359247	1.52282949906066	-0.8504263607117859	1.8655716126531297	0.2144943601291328	0.28477262937165504	0.188203650636031	-1.1836193000000002	4.3481627	-1.098814
20211207_73549__261982__142::sa__hepg2__0	GGTCAGCTGCGACACAGATTTATGACCTTAGCGGGCTATCAGATCATCATGTTGAAGCCACATACTAGGGACCGTGATTTGTACGGGGGGTGGATTACACCTGTTTCTGACAATTCGCATGGTTGGCACAGGTGTGGAAGTAGGTTAATGATTAACTAGGTACGCTCGTACCGAAGCAAATAGAAGTTGGCATAGGCGCC	Simulated_Annealing	hepg2	0		-1.21060179287504	0.0514556923014423	-1.07556831331312	1.1270240056145622	0.264761005957452	0.2257627798775789	0.365693062308829	-1.1966888999999998	5.4581089999999985	-1.0989053999999998
20211207_73549__261982__146::sa__hepg2__0	AGTAAGAGCGCGCGCAATGAACTCACCTGTGCGATCCAGACTTGTACTCTGATTGATAAAGTCGGAATGCACCTGCTGAATCACAGCTTGTGTGTATCAAGGTTCAGGAGAACAGAGAACCTTGTATAGGCTAGTTATTCATTAACCAGGTGGCCAGATTTCAGGTGTTATATCGCGCCTGAGAGATGGTCTTGCATTGC	Simulated_Annealing	hepg2	0		-0.553454035084444	2.22071922438081	-1.39764489594783	2.774173259465254	0.1823113135222989	0.2451502005646569	0.226828558989948	-1.1689615	4.547025700000002	-1.2056098
20211207_73549__261982__147::sa__hepg2__0	CCCTGAATAATTATTAACTTATAGTGATTACCCAATTGGGTAAGGTAGAAAGTCCAGCTGACGCCACCCCTACCTGCCATAGTCCACCGTCGGTTCAAAGGTCATGTTAAACATACTTCATGAAACCTCAGTAGTCGAATGACTGATTGCATATCCCGTTGATCACCTTTGAGGGCATGGCCGTGATTTCATCCGTTGGC	Simulated_Annealing	hepg2	0		-0.9898203511054888	3.3178669243628995	-0.891200211338267	4.209067135701167	0.303366486568262	0.411983197039394	0.254275560238158	-0.8187946999999999	5.0506005	-0.6678826999999999
20211207_73549__261982__148::sa__hepg2__0	GCACGCTTCTGGAGTAAGGTAATGTAACAGGTGCAATCACGGCGTGGCTCAGATAACTGGCTGAAAAATCACTCTCACTACAACAATTGTTCCATAGGTCATCAAGTCAATGATTAACTCAAGGTAAACAAACCCGATGAGCAAACACAAGCCCTTAACACCTCTCAATGCTTGGGTATGTGCGGAATCTTAGGACCTGG	Simulated_Annealing	hepg2	0		-1.18337033092302	2.81217302601889	-1.4890904876297801	3.9955433569419103	0.2157608215043839	0.2517724988193769	0.261144945605508	-1.0997787	5.905719	-1.0338937
20211207_73549__261982__149::sa__hepg2__0	AGTTAATCATTAACTAGAGTGGCCGCGGGGGTTATGCAGGTAGCACCAGCCATCCACCAAATCAGTCCTTCAATCTGAGCGCCGTCCTCTTCCTAATCTGGACAGCCTATGCACCTGTAGTTGCCTACGCCAAGTCAGTCACAACATCACATGGGTGGCCTTTGGCCCTCTTTCACACTGTGGGCAAACACCTTGTCTGT	Simulated_Annealing	hepg2	0		-0.0218216482207383	1.20415827438704	-1.04268614676268	1.2259799226077783	0.310757309238815	0.291223241711347	0.475910890012867	-0.80420846	5.8334923	-0.8666443000000001
20211207_73549__261982__152::sa__hepg2__0	TTAGGTAACCATTACCTAAATCTGTACACTCAATCTGTCGCGCATCATTTCGGGCCAACGTCCCGTCATATGTTGTGACTGTTGGTATGGGACAATCCAGGTATTGGAGTTGGCATGCAGGTTAATTATTAACCAACGTTAGGAACCTATACAGGTGGTAAATCTTTACCCTTATCGCGTAACCTACACTTGGGTAGGGA	Simulated_Annealing	hepg2	0		-0.246431533619007	1.7061232161999198	-0.480747817838068	1.9525547498189268	0.1717554055455429	0.23070349669426102	0.133847821142002	-0.8443455	6.093113	-0.89282954
20211207_73549__261982__154::sa__hepg2__0	CCTTGACAAACCCCGATTGCAACCCTCCGATTCGCCTGACTTGACCGTGATTTATGCTCGTATTCAGCCAACGAGCCCCGATAACCCGATGGTTAACCATGACCATAAGGTGCGTAGCCACGCAACATGACTAAGTTTCAGTTAGGTTAATGATTAACTAACAGGTAGGCCGTGAATACATACCTTGGTATCTAGCCTGG	Simulated_Annealing	hepg2	0		-0.4364269528791721	1.72270174438022	-0.19331678848687803	1.9160185328670984	0.1879344209055119	0.27764878903069	0.122282243258264	-1.2197971	5.676874	-0.9694077
20211207_73549__261982__157::sa__hepg2__0	GATCTTTGATTTGGCAATCTGGTTAATGATTAACCAACACACAGGCTGGCTAGACAATGGGCAATACAGTTGCAGTGATTTGGTTAGGTCACCTAAGACAGCGAGGATGGTATCCTATCTTCGCCCTAGCAACATAACGTGTCACCTGTGTTGGAATGACGATAGATACGGTAGGTAGCCTCAAGATCACACCTGTTGAG	Simulated_Annealing	hepg2	0		-0.609396923131402	0.46711676459136003	-0.5919131478188621	1.059029912410222	0.235829072921067	0.265883452967553	0.280429539757662	-1.1896267	5.3197545999999996	-1.2497241000000001
20211207_73549__261982__160::sa__hepg2__0	TCTCCCACTCTAGACTGAAACCATTCAATGAAGCGCATGTAGTACGAAGCTGACTAAATATTTACACAATCACTGTAGCCTACTTTCAGTGATTTGGTCCGATTACAAGGTCAGACAATCACAGCTCACGAAGGAAACACCTGTCTAGGTCGTTAATGATTAACCGTTAAACAGGCTAGAGGAGACACACCTGCTGTATT	Simulated_Annealing	hepg2	0		-0.833677999909125	1.14422311165312	-1.14758493972792	1.9779011115622451	0.178602275952815	0.202927123453948	0.19265506474882602	-0.98928523	5.333193	-0.8679315999999999
20211207_73549__261982__164::sa__hepg2__0	GGGCAAGGTCCATACATTCCAATCCCAGTACAGCGAATGACCTTGCATGATCCGTGCCTCAGGTTAATCATTAACCATGCCGTGATTTAGATCCGTGAGATATTGTGACTGGCAACAGCCCTTAGCATGCACCTGTGCCAGGTAGAATCAGTTCATATTTCTAATGACTAGAATCAAGTCACCTGTCATATAGTAGTTGG	Simulated_Annealing	hepg2	0		-0.721164161102463	3.1680229253484797	-1.2764013699411798	3.889187086450944	0.1829709147005288	0.3092825663662639	0.303656574059823	-1.1093068000000001	5.488629	-1.0226154
20211207_73549__261982__165::sa__hepg2__0	ATATCCAGGGCATTATGACCTAATGTCAATTACGGTCGTGCGCGTTGTGTAAAAATCACAGCTTCATCGATTGCGCAATGATCAAAGTCCACCAGGGAATCTGCAAGGTCAACAGGTCAAAGGTAGAAAGATCATCAATGACAACCTTTGAACAAACCTTAGACATCTGTCATAGTCACAGGTGACCGAAGTCCACTGGG	Simulated_Annealing	hepg2	0		-0.450575808240451	1.73922471566115	-1.5711125638609698	2.1898005239016007	0.27341553956644504	0.2355882368658189	0.404512260585964	-0.6935879	4.629822	-0.78015983
20211207_73549__261982__167::sa__hepg2__0	TCGAGATGCTATGTATCGATGCAGTAACTGTCAACAGCAACTGTGATTGAGTAACAATCGGATGCGTGCTATCAAGGTAAACAGTTGTTATTCAACAGGTGCAACTACACATAGCTTACCTTAGTTAATCATTAACCAAAAGGTGACTCATAGGATAAGGAACCCCAACTATACCTTGGGTAGTGCACCTGTTCATAAAT	Simulated_Annealing	hepg2	0		-0.908343974204143	2.39352230617934	-2.4817115676634702	3.301866280383483	0.6614709265950699	0.2603988867284669	1.69413771124447	-1.4332056	6.622673	-1.4950778
20211207_73549__261982__171::sa__hepg2__0	TATGATGACAGGTGTACAGTTATCGGAGAAAGGACGGGCTATGTACAAAGTCCTAAGTCTGGTTAATAATTTACCGACCACTGTCTGAAGGTGAGTCATAATCAGATTTCGTACTCACCCGTTGATAGTTCACCTGTGCAGGTGTATGCACCTCAGTCGCGTGGCCGTGATTCATTAGGACCATGCAGGTGCACGCAAAT	Simulated_Annealing	hepg2	0		-0.629771365283228	1.7276969564458302	-1.38218334984294	2.3574683217290584	0.228691726452255	0.199163848425918	0.224670733768773	-1.5007747	6.267684	-1.5176492
20211207_73549__261982__173::sa__hepg2__0	CGTGGTAGCGCGACGTCAAAAAGGTAGATTAGTGGATAACTATAAATCAGGGCCAACTCAGACTCAAATCAATGGGGTAATCATTGTTGAACCAACAGATTGCAGACCTTGATTTTCGCTAGAGTGCAGAGCAAACATAGGCTTCCACTAGTTAATGTATAACAGATGATTCAACAGGTGTTCCAAAGTTCCATGGGAGA	Simulated_Annealing	hepg2	0		-1.06938125179878	4.2929505363241205	-0.964790470100655	5.2577410064247765	0.3735511122683099	0.24997934509034803	0.3053574437889289	-0.6831887	5.8467493	-0.7567614
20211207_73549__261982__174::sa__hepg2__0	GGCATCGATGCTAGGTACGAGATTCAGCAGATAGCACGTTGGAATCTAGTACCTGCATCGCTGATAGAGCTCCCAGCAGCCACCTAAGAGAGCGTCAATCACGACCTCTGTCAATATTTATCTAAGGGTTGAGTGCTGGGTATACATTATGCAAGCTAGTTAAATATTGCCTAAACCGCCAAAGAATGGTTCTTTGTCCT	Simulated_Annealing	hepg2	0		-0.475207027109154	4.26415957604673	0.0375654902539364	4.226594085792795	0.21257021155216602	0.338825879861419	0.1763982127783139	-0.56764823	5.0924435	-0.39132333
20211207_73549__261982__175::sa__hepg2__0	GAATTGTCGACGGTAGGTTTAAATCACAGCTTGGACTTTGGTCTCCACATGTGAACATCAGCCGAAGGTTGTGTGTTGGGTCAAGATCACAGCCTCACCTCATTAAACCATAGAGGTGTGATTTACACCTTCTTGGCCCAACGGTGCAAAGTCCATATGTGGACTCCTTGCTAATGATTAACCTGAAGCATAGGGGCACA	Simulated_Annealing	hepg2	0		-0.523689438519743	3.8811764146192003	-0.8067140880082659	4.4048658531389435	0.265266244444839	0.30616319802548103	0.2312029444497589	-0.8975023000000001	5.805549	-0.8269268
20211207_73549__261982__176::sa__hepg2__0	CTTTCCGCAGGTGTAGCACCTGCAGACCCATTACAGCCAACTGGCATGCACCTGTCACTATACATACAATTTGAAGACAATTCTCAATCTGGAACTGGAGTGTTTGCTTAACTAGGTTAATCATTAACAATCTGAGCGTGAATCACAGCCTCTGATTGAGCCAAGGTCATGCTCACCATTGTTCAGGTGCGCATGATAAG	Simulated_Annealing	hepg2	0		-0.660366049129323	2.5568720789412	-1.6469246468823897	3.217238128070523	0.257373473308088	0.2860279962061839	0.387997286508952	-1.4360323	5.7465167	-1.5005766
20211207_73549__261982__177::sa__hepg2__0	CAGTGGCATCAATAGATGCATCCATTCTGTAACCGGAAGCTACCTTAGGTTAATTATTACCTCGGGATCACCTGTACCTGTGCCTTTATCAATCCCTGATCTAGAATCTCGGTGAAGTGAATCACTGTCAACAACTGCCCTTTGAGCTTTCAATGTCAATAGGTGAGACATGTCATACATATGCCATAGTGTCAAGCTGG	Simulated_Annealing	hepg2	0		-0.511121576953029	1.95866271713681	-0.987097446549256	2.469784294089839	0.2677736348802449	0.237501838062492	0.4142929240259249	-0.9591154000000001	4.6604595	-1.1195556
20211207_73549__261982__178::sa__hepg2__0	GGTTAATGGTTAACCGACGGGGTCCATCTGGTCGATGGCCCACATCACGTCAACGGGGTGAGGCGACTTCATCAAAACTCCCTATGGCTGAACATACCAATTGAGCTCACCTTGATTCAGCCAGTCTCCTGTCCTTCAAGAGAGTTAATGATTAATCAACCTGACTACCTGCACGAAGGTAGATTGGCACCACATTCAAT	Simulated_Annealing	hepg2	0		-0.4940391539410871	3.3100452941542287	-1.47523654150002	3.804084448095317	0.2011520004836639	0.313254007432773	0.422839094404072	-1.0320373999999999	5.596666	-1.0081841
20211207_73549__261982__179::sa__hepg2__0	AATGCGCCAAATCACGGTCCCCCGCGTCGTTTGGGTGGCTACTTCAATCAAGGCAGCGCGTTACTACCTGTACCTGACTGAAGGTAAGGTGCATGGCCCGCAGGTGTCGTGATTTGAGCAGCTCTAGTGACGGTCACACTGAGCTGAGCATATAGGTTAATCATTAACCTGTTGGCCAAATAAACAGCGTATGTACCTGG	Simulated_Annealing	hepg2	0		-0.5744374955593741	1.777498677684	-1.04397083328472	2.351936173243374	0.251591268374308	0.24948859129819	0.31595355555569604	-1.1737073999999998	5.925502	-0.98243654
20211207_73549__261982__180::sa__hepg2__0	TCGAAGGTGCCGCACGTCTAGTCTACACGACGGTACTTGGTTAATTATTAACTAGGTATCGTGTAGACCCATCCATCCATATGTTGGACAGTTAGGGCATTCTGTGACTACGTTGGGAAAAGCCGATTAAGCCTCATGTTACATGAATCACGTGCTTGACTATCACCTGCAATCTCAGCCACCGACTCCTTGCCCCTTCC	Simulated_Annealing	hepg2	0		-1.32704028791491	0.485998743906491	-1.3813401907441598	1.813039031821401	0.37314559885894105	0.218182414130412	0.36760229850917203	-1.1171396	4.756406	-1.2012707
20211207_73549__261982__182::sa__hepg2__0	CACATAGGAAGCATTGATGTAGTCCCGGACTATGTCCTTTGGACCATGTTTGCTGAGTGGTATCTGTTTACTATCCCAATAGTCAATCAGATTCCATACTGGCAGAGATTTTGCATGCACCTGTACGACAGGTGGTTATGTCGGGATTGTTTGCCTAGCCTTGTGCGGTGAGGCATAAATCACGGTCAAAGTCCACCTGA	Simulated_Annealing	hepg2	0		-0.407265006074474	1.83536608267159	-1.2770342428621002	2.242631088746064	0.19574834800255803	0.22789183212357503	0.1972706649109688	-1.1104493999999998	4.933128	-1.0854233999999998
20211207_73549__261982__185::sa__hepg2__0	TGCAAATCACGGCGCACGTTTTGGAGTTTGATCAACCTCCTCGATAGCATTGCTCTATGTGGACTTTGAACGTGTCCAGAGGACTTTGTACAGCTCGAACAATGAACCCATTGTTGACTGTCCAACCTTTGCACTAGTTATCTCAGCCAACTTTACATGCCCCTGCTGTACGGGCGTGTGGTTGTAGGATGACAGGTAGG	Simulated_Annealing	hepg2	0		-0.638185924315032	2.40547834798448	-0.601930637334239	3.0074089853187185	0.188669693762305	0.3192419103835769	0.25004310656281	-0.63698304	5.2972193	-0.65248907
20211207_73549__261982__186::sa__hepg2__0	TATCATCAATCGATATACCTGTGCAATCACGGCCAGTGACTACTGCTCTTTGCGCAGCTATATGGCCACCTAAAGCAAATAGACGGGCGCACAGGTTAATCTTTAACCACACTATGTGACCATCATTTTACTACCACTATTCCTTAGTACCCGTGACTTTATAGATTTTATGGACAGGTGAATGTGCCCCGGCAGTCCTG	Simulated_Annealing	hepg2	0		-0.7952671437180491	1.2465827598157901	-1.82915156313392	2.041849903533839	0.579189508894613	0.509331481343243	1.4721785771989295	-0.94595444	4.37354	-1.0148864
20211207_73549__261982__187::sa__hepg2__0	CATCTGAAGGGCGTCAAGTAGTGGGTAATAGGTTACATTGAAATCTCGGTTGAGGTGCGAAATCAGTGCTGCGAACATTGGCTTCCCTGTGCATAACCCTATAGAACGGAACTTTGATCTAAGCAACTGGTTAATTATTAACTTAGAATGAGACAGGTCAGTACACCTGTTCGAGAGGTAATAGTAGGGCACTATGGCAC	Simulated_Annealing	hepg2	0		-0.753106814462702	0.175624696075802	-1.35890119021303	0.928731510538504	0.2014954373052939	0.17613215861446302	0.293190603792642	-1.0253261	5.951395	-1.0105333
20211207_73549__261982__191::sa__hepg2__0	TCCCCCTGGTACCACCAATATAGACTGGCTGAAGTGCATTCAAAACGCAAGCACCTTATCCCTCCAATGCTGGTTAATCATTAACCAGACCCATCAGTGGCGAAATCACTGCCCCACACTCCTTACATGTGCCAGCAGTCCGAGTCATATAACAGGTGCGTATACAGGTTGATGCAGGTGCCGGGCACCTGTGCATAGTT	Simulated_Annealing	hepg2	0		-1.08643747152862	0.284087480379534	-0.9502845408729901	1.2343720212525242	1.21888689268984	0.624681335112553	0.9108124112668108	-1.3157043	5.0390120000000005	-1.4893418999999999
20211207_73549__261982__192::sa__hepg2__0	TCCGACTTGCACAATGAGATTTGGTCAAATAGCACTACCCACCACACTTTGTGGTAATGTTCCAAGGACTGGGGTACCAGTTAATTATTAACATTCACCACAACATACATGTGTCGTTCTTTGGCATGTCAGGTCCTCTCTTGTCCATGGGATCAAAGGTCACCTTTGTACCTGTCACTGCCCGAAATTCACCTGTAAAT	Simulated_Annealing	hepg2	0		-0.6131369802133578	2.0782928534276204	-1.6102713145945702	2.6914298336409783	0.224854616321606	0.257004200281918	0.3745299977487671	-1.0475079999999999	5.6760779999999995	-1.0219808000000001
20211207_73549__261982__193::sa__hepg2__0	TTAGCCCAATGAAACTGAATGGAAACACCTGCAGGTGTACAACGCCTGCACCTGTGGTGCTCGCCCGTTCTATATGGGCTTATTAACCAAGAGGTGTCCAGAACCCAATCTACTGCATATCTGAAGTGAATCTCAGGTGCAAAGTCCAGATTTGCAGGACGTAGCTTAATCATTAACCAGATTGCGGACTTTGGTCTGCG	Simulated_Annealing	hepg2	0		-0.75690372987815	5.67008687297484	-0.808536465067596	6.426990602852991	0.343965533906807	0.30937817375061705	0.5226615627322261	-0.93860555	6.4036956	-0.9576176
20211207_73549__261982__194::sa__hepg2__0	CTAAGTAAATCACTGCATGCGAAGCTGTGATTTGCACTAATGTGATAGCACCTGTCGGCTACTGCTCTTGGTAGCTCCCAGAAATGTTCCCCACCTGTCACGCTCCAGGACAAAGTCCTATCAGACACCAACATGTAGGTTTGTCAATCTACTCATGCACCTGCTGACAGGTGGCACACTGGTTAATCATTAACCCAGTG	Simulated_Annealing	hepg2	0		-0.38100326553936	0.2048005980304848	-1.99411550752652	0.5858038635698448	0.399540930080335	0.33834654065755204	1.32668774591296	-1.4246473	5.2950563	-1.4259671999999999
20211207_73549__261982__200::sa__hepg2__0	GCGTACACCTTGCTGCCCGCTTAACCTCGGCCGTGATGGGGTGGGTTGATGCTCATGGGATGGTTACTCGTACATGTCACCTACACACCCAGTCCAAGGTATATACTCTGTCCATTATTGACCTTCTCACCGTCACACTCCTCAATCACAGCAATGACCTTCGCACCCTGATTAATCATTAACAATGCCCGATACAGGTA	Simulated_Annealing	hepg2	0		-0.580111332905409	3.6910325038896	-1.1701178940221102	4.271143836795009	0.483196061930294	0.24926927668696303	0.6859038904640201	-1.1607690000000002	4.697029	-1.0622747
20211207_73549__261982__201::sa__hepg2__0	TGATTGAATTCCGTAAAGGTCCGGATTACGAATAGTGATTCATGACCGTCATGTCAATCATAGTGACTATCTTGACTGCTAGATAGGGCCCAAGACTGGTTGAGATCCTACCTGTAAGCCTCATAGGTGATCTCATCGCCGGGATCAAAGTCCACTTGAATCAATTAGAAATGGCAAACAGCGGGCATAGTTCAATTCAC	Simulated_Annealing	hepg2	0		-0.5416233662542921	2.08128612897178	-0.501349747823363	2.5826358767951434	0.18639111182723603	0.24072892064141502	0.2045120559884588	-0.5860371999999999	4.841334	-0.6588268
20211207_73549__261982__208::sa__hepg2__0	CCGGCAGCCGTCGAGTAACATGCCAACCACTATCAGTGCGAAAGCAATTCCCATGCACTCTGGTTAATGATTAACCTGGACACACAGTAGTGTGTGCTCCTTGGCCTTACGATGCCGCATGACCCCTTATGGATAGAGTCAAGGCATGACCCCATGGTGTATGAAACACGCTACAGATTGCAGGTGCAATCACAACACAG	Simulated_Annealing	hepg2	0		-0.6151519531283389	0.27712804367179805	-1.8341098805332696	0.8922799968001369	0.230747886665762	0.211219383469101	0.4249312854694199	-0.951951	6.7625904000000014	-0.9028257
20211207_73549__261982__209::sa__hepg2__0	CAGAGAAGATGTTGGCACTAGTGCCTGGCACGGTGCTGTGAGAGTTTGGTAATTTTCCATAAGACGGTTCAAGGGTCCAAGGTCCACACACAATCAACCATGCCACTGTTTACACATCGCGTATGCCAGTCCAAGGTCCAGTGTGCCTAGCAAACAGGTGCGATTAGTCAATGGCCAAATCATACCACAAAAGGGTAGCC	Simulated_Annealing	hepg2	0		-0.0372792807701887	4.89133602478763	-0.837095069885062	4.928615305557819	0.2749333230523419	0.3392280923784709	0.33640419753036305	-0.53090143	4.764429	-0.6123947
20211207_73549__261982__210::sa__hepg2__0	GCGCCAACTAGCAGGTGATCCAAACGGGCGGGCAGGTGCGCGCGTGCGTGAAATCCATGAAATCACGGCACGGTAGTGGGGCTCCCTCGCACTGGTTAATCATTAACGATCCATGACACCTCACACACAGGTGCCACAGATAGGCTATTGTCAGGAATTTACCTATGCAGGACTACTACACCACATGAATCAGTGCATTC	Simulated_Annealing	hepg2	0		-0.619664351122188	1.2889878298550401	-1.2988283069033502	1.9086521809772279	0.21991138448393402	0.207917166961957	0.286441478929932	-1.2519337	5.2665725	-1.2997233
20211207_73549__261982__211::sa__hepg2__0	GTACTGGGCAAACAGTGCCAGTCCTGTTCTAGGTTAATGATTAACTAACTAAACGTAACTCACCTGTCTAATCACCTAGTACTGCCTGTTTGACCTACTCTGAGTAATTTCACAAGCGTGTAAATCACAGCCATTCCCCAGCCAAAGTAAGGTACAAGGTATGATAACCGCACCTGTCCCTAAGCTACATAATGATGGTC	Simulated_Annealing	hepg2	0		-0.7293854746785429	0.543787650490356	-0.560716897101441	1.1045045475917972	0.4331587751406629	0.5929615202215059	0.5107764931009929	-1.1030923000000001	6.339963	-1.1114211
20211207_73549__261982__214::sa__hepg2__0	CGCACTAACTGATTAATCATTAACTTGGCCGTGATTTCTGAACTCAGTACTTATCAAATAGCGTTGTACATGAGCTTGCTGTCCACCACTTCATTGACGTTGGGATGGTACTCAAATATGCCACCCTAGTGTAACACCTGTTCCATCCATGCATCAGCCACCTGTCTCAGACTGGTTAAAGTTTAACTATCCATCGTGTC	Simulated_Annealing	hepg2	0		-0.4641117833831539	0.721606114301172	-0.334746366958526	1.056352481259698	0.3110832370200119	0.405804612562179	0.37946287501775705	-1.1964614	6.1723576	-1.0698783
20211207_73549__261982__215::sa__hepg2__0	GTTGCGCTTATAGGTTAATCATTGACAAGGTGAGCAACCGTTAGATTTGGCATAGCATCACTTTTCTCTAGGGACGGGGTACCTATGACTGGTACTACATACTGGTCTATCTATAGACATCCATCGACTGTAAATATTTACCTAGGTTAATCAATAACTAAATCCTAATAACCTAATTCCATCTCAAGTAGACCATAAAT	Simulated_Annealing	hepg2	0		-0.47639494599591503	3.5244512277183397	-1.5945756835313702	4.000846173714256	0.219679680259633	0.271078680565172	0.29072792465525604	-0.98833394	5.7219167	-0.9471948
20211207_73549__261982__217::sa__hepg2__0	AGAAGCCTTGATTTCAGGTGCGTTAAGGATTAGTCAGCAAACGGGTAAAGTCCATTGCACTCATTGAGTCAACCACTACGTAACGTTCAGCCTGGTTAATATTTAACCAAATACACCAGAGGGGTACCTCGTACCCCAACAAGCGGATTCCCGTCGAGGTACAAAGTCCAAAAGATATTACACCTGCACAATCACATGGG	Simulated_Annealing	hepg2	0		0.0939953228209204	4.833638943250231	-1.6169357669843798	4.7396436204293115	0.250922589333549	0.28469597935046803	0.337917114103348	-0.85165155	8.838061999999997	-0.9713110999999999
20211207_73549__261982__218::sa__hepg2__0	CTAGAAGATTCCTTTAGTAAAACGACGGTCGAGTCACCTGCTCACACCTGTATACTAGGGCTCAACCAAAAATCACTGCTTAAAACTCTGCTCGCCCGAGCATCAAAGACATTAGTCCTTATTGCTCAGATTGCGCGTCGAAAGGCTGGGCCTCCCCTTGGTTAATGATTACCTGAGGTATGGACCTTAGTATTACATAA	Simulated_Annealing	hepg2	0		-0.4402090324637679	2.4591203009559197	-0.989002588857501	2.8993293334196877	0.2136262235894269	0.25636346238814	0.2346842820586029	-0.85878646	4.5646586	-0.87547207
20211207_73549__261982__220::sa__hepg2__0	GAGTGCTGTATATGTTGTAGGTCGTGCGAGTCCGAAGTCCACCGTACTTCGCCTTATATTTAGTTAATAATTAATCACGCGTTCATAGTCCCAGAGCCTTTCCTAGTGATGTGCGGTCACTAGGTGAATCCAAAACACCACCTAGATGTAAAGAGAGTAGGTTCGATGGTCCACAACTATGAGCCTGGTATGGGTCCTAC	Simulated_Annealing	hepg2	0		-0.166074472867823	4.37673327792918	-0.519262920906239	4.542807750797003	0.16771170265113	0.3860124207100421	0.2392642248835269	-0.27003583	4.8833303	-0.29382870000000005
20211207_73549__261982__221::sa__hepg2__0	TAACGGGTCTCCGCAGGTGCGCGGTCTGTCAAGGCGCGCACCTTAGCGGTTACAAAGGGCATCGTGGACACGTATTGACAGTAAAAGTGAATCAGGTCCAAAGTCCAAAGGTCAAAGGGCCGTGATTTTGTTTACGGAGCCTGACGCCGTCTAAAGTAAACACCTGTTCTGGTGTAACCACGGCCGTGATTTCACATTGG	Simulated_Annealing	hepg2	0		-0.583502989152344	3.30095399731279	-1.99572791184136	3.8844569864651337	0.3775019840016839	0.24375875481522002	0.499397178997867	-1.2163248	5.2371793	-1.0699205
20211207_73549__261982__223::sa__hepg2__0	ACTCACCACCTCACTCAGCGCATTATTCTAGTTAATCATTAACTAGCCAGCCCTTTGGATAAGCTACCATGTAAATCTCATCTGATATGGCAAACTGTCAGAAGAATGTACACACCTTGTGGGAGTTGTGTGAACTGAAATCACGGTTCATTTATAACTTGACGCACCTTGTTCCAGTTGGTCTCCGCACCTGCCCGCGA	Simulated_Annealing	hepg2	0		-0.361853365702632	1.33557998199129	-0.6227347217642629	1.6974333476939218	0.31423950978290005	0.205386909788941	0.426384023254471	-0.60987926	5.8722935	-0.8349825000000001
20211207_73549__261982__226::sa__hepg2__0	ATAGCTACAGGTGCCCTTAGAACCTGTTGCCGTTAATCCGCCTTATTGATCGCACGTGCTCACCTTACACAAATCACGTTTTCCGATTGACATAGTGTACCGAGCAGACCTTAGCGTTGACAGTGAGGTTAATCATTAACCCGTAGCAGTGATTTCATACCCGCGTGGCATACATTTGACGAAAGGGAACATAGCAGGTA	Simulated_Annealing	hepg2	0		-0.6700487605034571	2.32325232257446	-1.21312458678849	2.993301083077917	0.19009362234545701	0.233205705651643	0.243643921698458	-1.0247613000000002	5.8085093	-0.95896804
20211207_73549__261982__230::sa__hepg2__0	CTTTGATCTAGTGAGTACTGGACTTTGGACTCAGCTAATCTCCGGGGGTGCGGATTTGCAATCACGCCTACCTGCAATCACGGCATTCCCCCAGGGTGGACTATACACATTAGCGACGGGCTAAAGGTCAGTGGTGTCCAGTTAATCCATGGAGCGCACGGCATACACCTGTCCAAAGTCCACAGTCCATTATCCTCATA	Simulated_Annealing	hepg2	0		-1.3640353902175701	4.3765168080129815	-1.64354828444473	5.74055219823055	0.44893941785828	0.314022403663582	0.571454948708336	-0.92710793	5.7777843	-0.96041405
20211207_73549__261982__233::sa__hepg2__0	AGTCATACACGCTGAGCCATCTTTTCGTACAGGTGGTAACAACCCCAAGAAACCCTACGTTAAAGGTGCATTGCGGAGAGGATGTTGCATAGTTCCCGAGATTTCCCCACAGTGGGCACCAGATGTCACATCGTATAGCCTGGTGTACTTTGAACTCGATAGGTGCACCAAGAGCAGTGCCCTTTGATCTGTTATTCAAT	Simulated_Annealing	hepg2	0		-0.47366425287739	1.78095100923664	-0.8180048989381801	2.2546152621140303	0.1912821638593568	0.379089325092729	0.25216421514230103	-0.6942156999999999	3.9279099000000004	-0.6512166
[truncated: 76,258 more rows]
